# Supplementary material for: Analysis of Argonaute 4-Associated Long Non-Coding RNA in Arabidopsis thaliana Sheds Novel Insights into Gene Regulation through RNA-Directed DNA Methylation
Source: Genes (Basel). 2017 Aug 7;8(8):198. doi: 10.3390/genes8080198 (PMC5575662; doi:10.3390/genes8080198)
Supplement: Supplementary file 1 [file genes-08-00198-s001.zip]

Archive with 4 entries (3 files):
- Supplementary materials/
- Supplementary materials/Supplemental Figures.pdf
- Supplementary materials/Supplemental file 1.xls
- Supplementary materials/Supplemental Tables.xls
