# Supplementary material for: Analysis of Argonaute 4-Associated Long Non-Coding RNA in Arabidopsis thaliana Sheds Novel Insights into Gene Regulation through RNA-Directed DNA Methylation
Source: Genes (Basel). 2017 Aug 7;8(8):198. doi: 10.3390/genes8080198 (PMC5575662; doi:10.3390/genes8080198)
Supplement: Supplementary file 1 [file genes-08-00198-s001.zip › Supplementary materials/Supplemental file 1.xls]

## Sheet: Cufflinks assembled transcripts
Cufflinks assembed AGO4-ncRNA trasnscripts
Tracking_id	locus	length	coverage	FPKM	FPKM_conf_lo	FPKM_conf_hi
CUFF.1.1	Chr4:15717-15831	114	201.481	196.162	72.0983	320.226
CUFF.2.1	Chr4:41620-41676	56	5649.88	12535.9	8798.42	16273.4
CUFF.3.1	Chr4:47343-47494	151	41.5594	101.955	47.458	156.453
CUFF.4.1	Chr4:54270-54454	184	25.8862	55.0955	26.6443	83.5467
CUFF.5.1	Chr4:55826-55871	45	45017.6	107952	89897.3	126007
CUFF.6.1	Chr4:59848-59901	53	69506.6	154334	139585	169083
CUFF.7.1	Chr4:60461-60504	43	4910.4	11459.3	4843.28	18075.4
CUFF.8.1	Chr4:61283-61333	50	8337.14	20542.2	14417.7	26666.7
CUFF.9.1	Chr4:61466-61514	48	3598.09	8271.21	3999.98	12542.5
CUFF.10.1	Chr4:62688-62733	45	59311.9	132864	112834	152894
CUFF.11.1	Chr4:73799-74038	239	129.251	255.826	215.873	295.78
CUFF.12.1	Chr4:78131-78176	45	3229.22	7549.1	2774.63	12323.6
CUFF.13.1	Chr4:84685-84761	76	14113.1	33271	29918.7	36623.3
CUFF.14.1	Chr4:111050-111104	54	7428.31	17226.7	12494.2	21959.2
CUFF.15.1	Chr4:117576-117930	354	10.9982	9.19907	4.73686	13.6613
CUFF.16.1	Chr4:119281-119322	41	12453.7	28524.9	16629.2	40420.7
CUFF.17.1	Chr4:129395-129584	189	30.0645	67.0625	37.0712	97.0538
CUFF.18.1	Chr4:130713-130759	46	2796.67	6090.56	2030.19	10150.9
CUFF.19.1	Chr4:136837-136888	51	2704.04	5844.88	2720.66	8969.1
CUFF.20.1	Chr4:138985-139020	35	36328	94355.6	58038.1	130673
CUFF.21.1	Chr4:144244-144478	234	46.6078	41.6532	24.9919	58.3144
CUFF.22.1	Chr4:151149-151282	133	139.678	159.281	74.1415	244.42
CUFF.23.1	Chr4:162436-162683	247	34.2285	45.1189	29.167	61.0708
CUFF.24.1	Chr4:162213-162378	165	54.5807	69.4906	30.9442	108.037
CUFF.25.1	Chr4:182636-182673	37	101316	254998	206149	303846
CUFF.26.1	Chr4:184425-184470	45	326.737	754.91	0	2264.73
CUFF.27.1	Chr4:185178-185255	77	1421.34	2896.36	1930.91	3861.81
CUFF.28.1	Chr4:188136-188182	46	89145.7	207756	184041	231470
CUFF.29.1	Chr4:213813-213843	30	19052	49381.2	0	106402
CUFF.30.1	Chr4:221624-221682	58	20772.1	44312.1	37778.7	50845.6
CUFF.31.1	Chr4:242616-242726	110	96.5826	244.905	97.2216	392.588
CUFF.32.1	Chr4:240202-240265	63	140231	304958	290444	319471
CUFF.33.1	Chr4:244884-244986	102	461.965	378.519	168.555	588.484
CUFF.34.1	Chr4:248819-248857	38	18747.7	49035.5	29421.3	68649.7
CUFF.35.1	Chr4:260462-260513	51	1906.95	4174.92	1534.47	6815.37
CUFF.36.1	Chr4:284932-284982	50	3699.66	8673.36	4693.75	12653
CUFF.37.1	Chr4:293861-293906	45	14677.5	35480.7	25129.9	45831.5
CUFF.38.1	Chr4:299468-299623	155	65.4826	66.4605	24.4272	108.494
CUFF.39.1	Chr4:305847-305978	131	112.828	252.033	142.036	362.029
CUFF.40.1	Chr4:308758-308801	43	4668.45	11459.3	4843.28	18075.4
CUFF.41.1	Chr4:321090-321130	40	5987.15	14305	5257.73	23352.3
CUFF.42.1	Chr4:320274-320356	82	3103.76	7024.12	5684.67	8363.57
CUFF.43.1	Chr4:323085-323123	38	7551.21	17652.8	5884.26	29421.3
CUFF.44.1	Chr4:321726-321839	113	728.033	1760.73	1383.19	2138.26
CUFF.45.1	Chr4:324875-325000	125	69.0192	155.775	61.8393	249.711
CUFF.46.1	Chr4:351335-351374	39	42127.1	104948	78503.3	131392
CUFF.47.1	Chr4:352683-353042	359	4.72542	9.96325	5.3918	14.5347
CUFF.48.1	Chr4:367955-367998	43	5233.69	12414.3	5528.07	19300.5
CUFF.49.1	Chr4:363920-364037	117	13230	27733.3	26324.4	29142.1
CUFF.50.1	Chr4:375857-375898	41	12746.8	29765.2	17613.6	41916.7
CUFF.51.1	Chr4:381110-381159	49	75957.6	152245	134781	169708
CUFF.52.1	Chr4:392865-392958	93	259.663	567.064	263.955	870.172
CUFF.53.1	Chr4:393889-393966	77	429.707	1045.91	465.742	1626.07
CUFF.54.1	Chr4:404612-404710	98	81.3544	167.908	17.7265	318.09
CUFF.55.1	Chr4:407063-407169	106	226.068	355.506	165.48	545.532
CUFF.56.1	Chr4:410802-411045	243	149.952	333.468	289.006	377.93
CUFF.57.1	Chr4:413327-413382	55	60462.4	126837	114489	139186
CUFF.58.1	Chr4:414343-414453	110	379.033	868.299	590.221	1146.38
CUFF.59.1	Chr4:425919-425962	43	3606.54	8594.5	2864.83	14324.2
CUFF.60.1	Chr4:427000-427160	160	89.307	226.069	152.722	299.415
CUFF.61.1	Chr4:435464-435811	347	22.7875	19.8208	13.1201	26.5214
CUFF.62.1	Chr4:437167-437218	51	11325.7	24214.5	17855.5	30573.6
CUFF.63.1	Chr4:437333-437503	170	643.328	1113.47	966.948	1259.99
CUFF.64.1	Chr4:451616-451827	211	28.3406	23.2213	8.53488	37.9078
CUFF.65.1	Chr4:458269-458425	156	77.2358	71.4826	28.377	114.588
CUFF.66.1	Chr4:461984-462129	145	76.8027	67.1612	19.6711	114.651
CUFF.67.1	Chr4:463261-463406	145	698.743	1603.47	1371.43	1835.52
CUFF.68.1	Chr4:464017-464069	52	27851	66259	56183.8	76334.1
CUFF.69.1	Chr4:468878-468963	85	256.039	560.282	205.928	914.635
CUFF.70.1	Chr4:474589-474633	44	5451.17	11852	5516.85	18187.2
CUFF.71.1	Chr4:488947-489102	155	1203.51	2738.17	2468.37	3007.97
CUFF.72.1	Chr4:497583-497659	76	43838.6	83261.9	77958.7	88565.1
CUFF.73.1	Chr4:507720-508173	453	4.96687	4.61102	2.14632	7.07571
CUFF.74.1	Chr4:512743-512795	52	2059.13	4596	1942.5	7249.5
CUFF.75.1	Chr4:522777-522949	172	52.8885	46.2936	17.0149	75.5722
CUFF.76.1	Chr4:523898-524372	474	5.32937	6.38305	3.59726	9.16884
CUFF.77.1	Chr4:525992-526037	45	3238.34	7549.1	2774.63	12323.6
CUFF.78.1	Chr4:532873-532929	56	3689.38	8357.27	5305.62	11408.9
CUFF.79.1	Chr4:538060-538122	62	10980.3	25388.3	21065.9	29710.7
CUFF.80.1	Chr4:551074-551325	251	26.2264	36.2628	22.3052	50.2203
CUFF.81.1	Chr4:557903-557966	63	26762.6	63892.6	57249.4	70535.9
CUFF.82.1	Chr4:571086-571130	44	5575.2	10158.9	4293.64	16024.1
CUFF.83.1	Chr4:583471-583532	61	2654.27	5300.04	3260.05	7340.02
CUFF.84.1	Chr4:584872-584994	122	62.8878	154.307	56.7147	251.899
CUFF.85.1	Chr4:598625-598690	65	6141.68	12069.5	9353.68	14785.4
CUFF.86.1	Chr4:604723-604783	60	10100.9	21817.2	17538.5	26095.9
CUFF.87.1	Chr4:607168-607205	37	133853	329859	274301	385418
CUFF.88.1	Chr4:611932-611976	44	11488	28783.5	18910.8	38656.1
CUFF.89.1	Chr4:630308-630352	44	6945.98	16084.9	8704.63	23465.1
CUFF.90.1	Chr4:637586-637618	32	60918.3	146238	79139.4	213337
CUFF.91.1	Chr4:651060-651109	49	2195.07	5008.05	1840.68	8175.42
CUFF.92.1	Chr4:645527-645633	106	1176.11	1726.74	1307.95	2145.54
CUFF.93.1	Chr4:658896-659027	131	2998.79	6468.83	5911.57	7026.1
CUFF.94.1	Chr4:665981-666044	63	40144.1	89277	81424.2	97129.8
CUFF.95.1	Chr4:659446-659579	133	35246.9	33528.6	32293.3	34763.8
CUFF.96.1	Chr4:661691-661758	67	207647	414397	399389	429404
CUFF.97.1	Chr4:670425-670689	264	16.7409	13.8772	5.86522	21.8893
CUFF.98.1	Chr4:672490-672865	375	12.9969	24.3197	17.5088	31.1306
CUFF.99.1	Chr4:672945-672998	53	2201.29	4933.05	2296.22	7569.88
CUFF.100.1	Chr4:673182-673239	57	7072.58	16819	12646.7	20991.2
CUFF.101.1	Chr4:677318-677356	38	8212.47	17652.8	5884.26	29421.3
CUFF.102.1	Chr4:682617-682750	133	85.3741	204.789	108.251	301.328
CUFF.103.1	Chr4:696515-696590	75	1403.05	1419.23	709.617	2128.85
CUFF.104.1	Chr4:706030-706188	158	3268.86	7017.67	6599.96	7435.38
CUFF.105.1	Chr4:711344-711463	119	182.46	370.719	212.644	528.794
CUFF.106.1	Chr4:716150-716205	55	27489.9	52899	44924.2	60873.8
CUFF.107.1	Chr4:719237-719334	97	145.031	348.35	128.034	568.665
CUFF.108.1	Chr4:714871-714943	72	157644	317026	305579	328473
CUFF.109.1	Chr4:726698-726755	57	6614.6	15007.7	11066.5	18948.9
CUFF.110.1	Chr4:728175-728229	54	1465.35	2925.29	975.096	4875.48
CUFF.111.1	Chr4:733322-733507	185	31.8074	36.0583	13.253	58.8636
CUFF.112.1	Chr4:737937-738042	105	327.303	682.848	415.013	950.683
CUFF.113.1	Chr4:738312-738361	49	9911.74	24038.6	17099.3	30978
CUFF.114.1	Chr4:737342-737410	68	87474	181623	171967	191280
CUFF.115.1	Chr4:739577-739620	43	16703.1	42972.5	30160.6	55784.4
CUFF.116.1	Chr4:790054-790087	33	187985	474768	370543	578993
CUFF.117.1	Chr4:793456-793512	56	2308.27	3342.91	1412.88	5272.93
CUFF.118.1	Chr4:795181-795231	50	3530.32	7303.88	3651.94	10955.8
CUFF.119.1	Chr4:800452-800494	42	13875	35780.8	23323.5	48238.1
CUFF.120.1	Chr4:816173-816220	47	28755.1	68269	55367.4	81170.6
CUFF.121.1	Chr4:819894-819934	40	11479.4	27179.5	14708.7	39650.4
CUFF.122.1	Chr4:846181-846482	301	52.9761	43.4069	31.593	55.2208
CUFF.123.1	Chr4:845659-845818	159	126.158	103.37	53.2281	153.511
CUFF.124.1	Chr4:846598-846797	199	33.9949	42.2838	20.4486	64.1191
CUFF.125.1	Chr4:848937-849034	97	694.269	1567.57	1100.21	2034.93
CUFF.126.1	Chr4:850218-850260	42	11346.3	27106.7	16264	37949.4
CUFF.127.1	Chr4:852243-852442	199	27.5229	22.5514	6.60515	38.4976
CUFF.128.1	Chr4:853187-853369	182	25.0624	57.1893	27.6569	86.7218
CUFF.129.1	Chr4:860959-861081	122	69.1766	169.738	67.382	272.093
CUFF.130.1	Chr4:866847-866991	144	123.897	137.627	68.8134	206.44
CUFF.131.1	Chr4:867362-867620	258	18.762	24.7438	13.678	35.8095
CUFF.132.1	Chr4:867860-867945	85	716.053	728.366	324.341	1132.39
CUFF.133.1	Chr4:881014-881140	126	178.851	426.821	273.502	580.139
CUFF.134.1	Chr4:886738-886794	56	10798.8	25907.5	20534.6	31280.5
CUFF.135.1	Chr4:900590-900807	217	29.2192	67.8162	43.8396	91.7929
CUFF.136.1	Chr4:905309-905339	30	77770.8	197525	83483.7	311566
CUFF.137.1	Chr4:913491-913536	45	8465.31	18117.8	10721.3	25514.4
CUFF.138.1	Chr4:916435-916492	57	3878.84	9056.36	5994.75	12118
CUFF.139.1	Chr4:916066-916125	59	3883.18	8309.01	5577.03	11041
CUFF.140.1	Chr4:917533-917616	83	404.094	977.513	488.757	1466.27
CUFF.141.1	Chr4:925512-925546	34	22213.9	52901.7	22358.9	83444.6
CUFF.142.1	Chr4:930092-930167	75	547.144	1153.13	513.488	1792.77
CUFF.143.1	Chr4:935803-935850	47	4786.14	11581.3	6267.46	16895.2
CUFF.144.1	Chr4:941693-941774	81	5373.13	8414.81	6915.51	9914.11
CUFF.145.1	Chr4:943443-943474	31	48880.7	130490	55151.4	205828
CUFF.146.1	Chr4:985485-985532	47	4771.47	11581.3	6267.46	16895.2
CUFF.147.1	Chr4:987003-987276	273	16.8758	22.0512	12.4273	31.6752
CUFF.148.1	Chr4:984982-985089	107	24247.9	50569.4	48340.5	52798.3
CUFF.149.1	Chr4:999729-999771	42	6831.52	17348.3	8674.14	26022.4
CUFF.150.1	Chr4:1003334-1003368	34	27807.3	70535.7	35267.8	105803
CUFF.151.1	Chr4:1003552-1003589	37	6480.65	16376	3996.9	28755.1
CUFF.152.1	Chr4:1024834-1024881	47	6444.86	14629.1	8656.78	20601.4
CUFF.153.1	Chr4:1029073-1029104	31	68065	163112	78881.3	247343
CUFF.154.1	Chr4:1030523-1030571	48	3933.09	9374.04	4826.96	13921.1
CUFF.155.1	Chr4:1033196-1033291	95	331.513	412.835	163.886	661.783
CUFF.156.1	Chr4:1040674-1040750	76	417.763	1013.33	428.284	1598.38
CUFF.157.1	Chr4:1046263-1046711	448	22.4758	18.4825	13.4981	23.4669
CUFF.158.1	Chr4:1054212-1054290	78	1116.53	2531.49	1650.14	3412.84
CUFF.159.1	Chr4:1063600-1063646	46	80605.1	187454	164928	209980
CUFF.160.1	Chr4:1074561-1074668	107	464.986	540.324	309.929	770.718
CUFF.161.1	Chr4:1082010-1082168	158	114.393	161.611	98.2222	225.001
CUFF.162.1	Chr4:1085144-1085376	232	26.4948	23.9629	11.1542	36.7716
CUFF.163.1	Chr4:1086289-1086327	38	11826.9	27459.9	12782	42137.8
CUFF.164.1	Chr4:1089853-1089899	46	8889.07	21655.3	13999	29311.6
CUFF.165.1	Chr4:1090688-1090726	38	8413.93	19614.2	7209.09	32019.3
CUFF.166.1	Chr4:1090904-1091044	140	106.038	142.456	68.8918	216.019
CUFF.167.1	Chr4:1091738-1091823	85	7505.6	10869.5	9308.7	12430.2
CUFF.168.1	Chr4:1104060-1104113	53	1473.21	3523.61	1295.08	5752.13
CUFF.169.1	Chr4:1105199-1105724	525	16.1014	29.6961	24.1817	35.2106
CUFF.170.1	Chr4:1106213-1106350	137	87.6858	133.241	59.3324	207.151
CUFF.171.1	Chr4:1108331-1108431	100	328.859	437.441	203.619	671.263
CUFF.172.1	Chr4:1113678-1113843	165	110.616	90.8723	46.7928	134.952
CUFF.173.1	Chr4:1114263-1114291	28	176771	446993	130921	763064
CUFF.174.1	Chr4:1141783-1141884	101	9712.33	17249.8	15807.3	18692.3
CUFF.175.1	Chr4:1156416-1156474	58	4628.26	11078	7811.3	14344.8
CUFF.176.1	Chr4:1177289-1177344	55	2109.53	4508.44	2180.29	6836.59
CUFF.177.1	Chr4:1178268-1178307	39	11340.3	26653.4	13326.7	39980
CUFF.178.1	Chr4:1194263-1194392	129	92.7858	76.0257	13.951	138.1
CUFF.179.1	Chr4:1200494-1200545	51	2627.26	6262.37	3028.5	9496.25
CUFF.180.1	Chr4:1205062-1205786	724	5.18703	4.43678	2.75983	6.11372
CUFF.181.1	Chr4:1215248-1215287	39	34642.8	84957.6	61164.7	108750
CUFF.182.1	Chr4:1216678-1216727	49	3018.22	7011.27	3263.59	10759
CUFF.183.1	Chr4:1230069-1230120	51	4328.47	9184.82	5268.4	13101.2
CUFF.184.1	Chr4:1233193-1233238	45	3476.17	8304	3296.5	13311.5
CUFF.185.1	Chr4:1234830-1234868	38	14007.4	33344.2	17169.9	49518.5
CUFF.186.1	Chr4:1237224-1237275	51	7345.29	17117.2	11770.7	22463.7
CUFF.187.1	Chr4:1239837-1239895	58	27107	57316.8	49886.2	64747.4
CUFF.188.1	Chr4:1244323-1244429	106	656.341	1548.99	1152.33	1945.65
CUFF.189.1	Chr4:1254747-1254801	54	39464.4	91009	80131.3	101887
CUFF.190.1	Chr4:1256831-1256929	98	194.972	167.908	17.7265	318.09
CUFF.191.1	Chr4:1272880-1272936	56	265377	616766	590550	642982
CUFF.192.1	Chr4:1278864-1279411	547	12.8307	10.786	7.57024	14.0018
CUFF.193.1	Chr4:1279570-1279876	306	12.5242	10.7804	5.01801	16.5427
CUFF.194.1	Chr4:1291525-1291626	101	1596.47	3709.3	3040.39	4378.22
CUFF.195.1	Chr4:1294474-1294609	135	49.0432	107.942	39.6735	176.211
CUFF.196.1	Chr4:1307003-1307158	155	212.819	392.117	290.018	494.216
CUFF.197.1	Chr4:1319008-1319184	176	48.528	42.7688	15.7194	69.8181
CUFF.198.1	Chr4:1326309-1326405	96	334.171	361.5	132.867	590.132
CUFF.199.1	Chr4:1327116-1327156	40	7502.01	20027	9322.13	30731.9
CUFF.200.1	Chr4:1331551-1331597	46	12446	30452.8	21373.5	39532.1
CUFF.201.1	Chr4:1336075-1336548	473	10.1156	10.3726	6.8148	13.9303
CUFF.202.1	Chr4:1338498-1338537	39	20270.4	49975.1	31726.7	68223.4
CUFF.203.1	Chr4:1340785-1340819	34	65301.4	171931	116869	226993
CUFF.204.1	Chr4:1345259-1345299	40	9517.33	22888	11444	34332
CUFF.205.1	Chr4:1347144-1347185	41	5231.61	12402.1	4558.34	20246
CUFF.206.1	Chr4:1354329-1354369	40	9697.3	24318.5	12522.3	36114.7
CUFF.207.1	Chr4:1356244-1356295	51	1506.73	3339.93	978.244	5701.62
CUFF.208.1	Chr4:1356362-1356464	102	217.565	553.221	299.386	807.056
CUFF.209.1	Chr4:1376404-1376438	34	189697	476116	384487	567744
CUFF.210.1	Chr4:1379040-1379101	61	1043.68	2551.87	1136.35	3967.39
CUFF.211.1	Chr4:1379256-1379450	194	157.53	291.659	231.812	351.506
CUFF.212.1	Chr4:1378718-1378859	141	1218.39	2834.25	2510.2	3158.3
CUFF.213.1	Chr4:1404460-1404504	44	1365.67	2539.72	0	5472.33
CUFF.214.1	Chr4:1429507-1429592	85	251.854	672.338	284.163	1060.51
CUFF.215.1	Chr4:1434434-1434475	41	4680.25	11161.9	3720.64	18603.2
CUFF.216.1	Chr4:1438915-1439098	183	72.7987	112.258	71.2674	153.249
CUFF.217.1	Chr4:1439428-1439480	52	1474.5	3447	1149	5745
CUFF.218.1	Chr4:1439207-1439246	39	12091.1	28319.2	14582.4	42056
CUFF.219.1	Chr4:1437727-1437796	69	70881.2	167160	158151	176169
CUFF.220.1	Chr4:1445705-1446086	381	6.84214	6.91648	3.34483	10.4881
CUFF.221.1	Chr4:1443605-1443696	91	16833.5	29473.6	27201.4	31745.8
CUFF.222.1	Chr4:1454362-1454402	40	7816.86	18596.5	8281.03	28912
CUFF.223.1	Chr4:1463812-1463856	44	13526.4	31323.2	21024.2	41622.2
CUFF.224.1	Chr4:1464371-1464493	122	1704.81	4150.86	3644.69	4657.02
CUFF.225.1	Chr4:1463509-1463627	118	22719.7	45383.1	43607.8	47158.4
CUFF.226.1	Chr4:1484530-1484575	45	21154.7	48314.2	36235.7	60392.8
CUFF.227.1	Chr4:1488227-1488285	58	19767.4	47924.5	41130	54719.1
CUFF.228.1	Chr4:1490767-1490814	47	3476.54	9143.17	4421.66	13864.7
CUFF.229.1	Chr4:1492220-1492392	172	56.0516	87.9578	47.6	128.316
CUFF.230.1	Chr4:1497256-1497298	42	6506.28	15179.7	7065.83	23293.7
CUFF.231.1	Chr4:1497804-1497934	130	376.216	308.259	184.956	431.563
CUFF.232.1	Chr4:1300058-1300168	110	760159	1273530	1262880	1284180
CUFF.233.1	Chr4:1501880-1502119	239	16.7761	18.719	7.91158	29.5264
CUFF.234.1	Chr4:1504820-1505209	389	4.97853	4.4159	1.62304	7.20876
CUFF.235.1	Chr4:1505281-1505507	226	33.9554	27.8956	13.4904	42.3008
CUFF.236.1	Chr4:1516423-1516464	41	17069.5	43407.5	28733.1	58081.9
CUFF.237.1	Chr4:1517796-1517926	130	260.021	234.277	126.783	341.771
CUFF.238.1	Chr4:1518497-1519289	792	10.192	8.55231	6.36228	10.7423
CUFF.239.1	Chr4:1519697-1520110	413	27.3224	23.5	17.4323	29.5677
CUFF.240.1	Chr4:1532636-1532679	43	9392.95	21963.7	12804.2	31123.2
CUFF.241.1	Chr4:1547688-1547779	91	519.143	788.298	416.691	1159.91
CUFF.242.1	Chr4:1561722-1561755	33	85501.3	200203	132522	267884
CUFF.243.1	Chr4:1564671-1564816	145	1417.28	2921.51	2608.29	3234.73
CUFF.244.1	Chr4:1568454-1568851	397	50.1348	104.211	90.9227	117.5
CUFF.245.1	Chr4:1575214-1575246	32	34597.9	92360.9	39036.3	145685
CUFF.246.1	Chr4:1586686-1586766	80	559.949	1258.08	665.015	1851.14
CUFF.247.1	Chr4:1585575-1585701	126	100.131	165.221	69.8306	260.611
CUFF.248.1	Chr4:1590832-1590874	42	24369.6	60719	44491.2	76946.8
CUFF.249.1	Chr4:1595398-1595439	41	14285.9	35966.2	22608.7	49323.8
CUFF.250.1	Chr4:1596113-1596162	49	3639.49	8012.88	4006.44	12019.3
CUFF.251.1	Chr4:1596383-1596531	148	773.314	851.624	688.483	1014.77
CUFF.252.1	Chr4:1595542-1595724	182	4115.83	4849.65	4577.7	5121.61
CUFF.253.1	Chr4:1600500-1600564	64	19630	42851.5	37576.9	48126.2
CUFF.254.1	Chr4:1626458-1626579	121	1051.3	2557.69	2154.54	2960.84
CUFF.255.1	Chr4:1625112-1625145	33	22935.2	57200.9	21023.9	93378
CUFF.256.1	Chr4:1664219-1664264	45	22641	56618.2	43542.8	69693.6
CUFF.257.1	Chr4:1659799-1659951	152	7196.82	19099.8	18362.5	19837.2
CUFF.258.1	Chr4:1673137-1673185	48	65065.4	146125	128172	164078
CUFF.260.1	Chr4:1731985-1732055	70	454.974	689.595	126.543	1252.65
CUFF.259.1	Chr4:1025190-1025276	86	5837260	11866000	11815500	11916500
CUFF.261.1	Chr4:1767244-1767386	142	82.5187	180.699	99.8881	261.51
CUFF.262.1	Chr4:1756386-1756459	73	150429	345085	333447	356723
CUFF.263.1	Chr4:1775419-1775506	87	451.683	978.521	529.545	1427.5
CUFF.264.1	Chr4:1778643-1778688	45	7708.17	19627.6	11929.1	27326.2
CUFF.265.1	Chr4:1818086-1818143	57	7410.94	13972.7	10169.8	17775.6
CUFF.266.1	Chr4:1838737-1838786	49	16686	39563.6	30661.1	48466.1
CUFF.267.1	Chr4:1847562-1847687	125	901.697	934.652	704.557	1164.75
CUFF.268.1	Chr4:1860985-1861031	46	48092.3	113014	95523.2	130504
CUFF.269.1	Chr4:1862715-1862774	59	17391.5	37278.3	31491.6	43065
CUFF.270.1	Chr4:1872762-1872888	126	83.6858	178.989	79.7039	278.275
CUFF.271.1	Chr4:1874561-1874678	117	240.206	196.817	78.1318	315.502
CUFF.272.1	Chr4:1901769-1901834	65	8638.07	19861.3	16377.4	23345.2
CUFF.273.1	Chr4:1931382-1931414	32	125382	315566	217000	414133
CUFF.274.1	Chr4:1935162-1935203	41	6390.19	16122.8	7179.48	25066.1
CUFF.275.1	Chr4:1936611-1936666	55	19586.9	42679.9	35516.7	49843.1
CUFF.276.1	Chr4:1925034-1925092	58	710435	1648940	1609090	1688800
CUFF.277.1	Chr4:1960923-1960965	42	5266.99	10842.7	3985.17	17700.2
CUFF.278.1	Chr4:1961882-1961992	110	60.2632	155.848	38.0381	273.659
CUFF.279.1	Chr4:1973783-1973820	37	10572.6	25733.7	10215.7	41251.7
CUFF.280.1	Chr4:2008308-2008352	44	175364	400429	363605	437252
CUFF.281.1	Chr4:2020303-2020339	36	98642.5	240820	188579	293062
CUFF.282.1	Chr4:2025388-2025425	37	9859.2	25733.7	10215.7	41251.7
CUFF.283.1	Chr4:2052306-2052339	33	26861.1	68641.1	29011.2	108271
CUFF.284.1	Chr4:2052794-2052830	36	71141	178490	133515	223466
CUFF.285.1	Chr4:2064319-2064424	105	3322.44	4911.25	4192.96	5629.54
CUFF.286.1	Chr4:2078025-2078067	42	4351.16	9758.41	3252.8	16264
CUFF.287.1	Chr4:2078635-2078671	36	12364.7	31165	12371.8	49958.2
CUFF.288.1	Chr4:2106233-2106459	226	12.0675	24.1762	10.7657	37.5867
CUFF.289.1	Chr4:2111910-2111951	41	23754.7	62010.7	44471.5	79550
CUFF.290.1	Chr4:2113192-2113274	82	245.513	638.557	234.698	1042.42
CUFF.291.1	Chr4:2119645-2119691	46	3998.74	10150.9	4909.02	15392.9
CUFF.292.1	Chr4:2120535-2120580	45	3641.86	8304	3296.5	13311.5
CUFF.293.1	Chr4:2121922-2121978	56	1083.92	2785.76	1023.89	4547.62
CUFF.294.1	Chr4:2133640-2133732	92	82.0578	84.2149	0	203.313
CUFF.295.1	Chr4:2180424-2180479	55	43423.8	97382.3	86562	108203
CUFF.296.1	Chr4:2184754-2184809	55	5444.23	13825.9	9748.85	17902.9
CUFF.297.1	Chr4:2205365-2205425	60	9389.37	18670.5	14712.4	22628.6
CUFF.298.1	Chr4:2216397-2216455	58	2084.49	4575.71	2476.23	6675.19
CUFF.299.1	Chr4:2217628-2217674	46	64676	150234	130068	170400
CUFF.300.1	Chr4:2218638-2218741	103	856.368	2193.59	1696.84	2690.34
CUFF.301.1	Chr4:2218319-2218391	72	558.144	1343.33	598.184	2088.47
CUFF.302.1	Chr4:2221152-2221285	133	64.0811	159.281	74.1415	244.42
CUFF.303.1	Chr4:2222279-2222323	44	5271.32	12698.6	6141.07	19256.1
CUFF.304.1	Chr4:2235247-2235289	42	16875.3	34696.6	22429.5	46963.6
CUFF.305.1	Chr4:2235443-2235572	129	73.5047	164.722	73.3508	256.094
CUFF.306.1	Chr4:2237772-2237815	43	20770.7	52521.9	38357.8	66686
CUFF.307.1	Chr4:2242070-2242104	34	40379.2	101395	59110.4	143680
CUFF.308.1	Chr4:2251586-2251752	166	50.3719	104.69	57.8715	151.51
CUFF.309.1	Chr4:2258223-2258267	44	8572.51	18624.6	10683	26566.2
CUFF.310.1	Chr4:2269178-2269304	126	2613.32	2437.01	2070.66	2803.36
CUFF.311.1	Chr4:2290000-2290248	248	17.1832	34.8193	20.8916	48.747
CUFF.312.1	Chr4:2291024-2291150	126	185.673	261.6	141.57	381.63
CUFF.313.1	Chr4:2291422-2291607	185	33.8988	39.6642	15.7458	63.5825
CUFF.314.1	Chr4:2297435-2297580	145	4251.91	3895.35	3533.67	4257.02
CUFF.315.1	Chr4:2308707-2308758	51	74633.4	166997	150297	183696
CUFF.316.1	Chr4:2312919-2312977	58	12388	26250.1	21221.5	31278.7
CUFF.317.1	Chr4:2314958-2315003	45	3311.32	8304	3296.5	13311.5
CUFF.318.1	Chr4:2315966-2316063	97	430.169	1045.05	663.451	1426.65
CUFF.319.1	Chr4:2316540-2316597	57	3414.35	8538.86	5566.01	11511.7
CUFF.320.1	Chr4:2322101-2322161	60	2238.34	5034.74	2979.32	7090.16
CUFF.321.1	Chr4:2325556-2326430	874	9.29842	9.10944	6.99154	11.2273
CUFF.322.1	Chr4:2335071-2335118	47	3660.68	7314.53	3091.49	11537.6
CUFF.323.1	Chr4:2337683-2337720	37	7854.99	18715.4	5481.62	31949.2
CUFF.324.1	Chr4:2342494-2342606	112	111.451	250.632	105.929	395.334
CUFF.325.1	Chr4:2343438-2343480	42	13783.3	32528	20650.5	44405.6
CUFF.326.1	Chr4:2348965-2349087	122	1313.64	1342.47	1054.62	1630.33
CUFF.327.1	Chr4:2347096-2347227	131	2949.74	6132.79	5590.19	6675.39
CUFF.328.1	Chr4:2354134-2354191	57	14239	33637.9	27737.4	39538.4
CUFF.329.1	Chr4:2393014-2393056	42	26720.2	69393.1	52044.8	86741.4
CUFF.330.1	Chr4:2395738-2395850	112	302.856	250.632	105.929	395.334
CUFF.331.1	Chr4:2397263-2397433	170	121.501	120.505	72.3033	168.708
CUFF.332.1	Chr4:2403166-2403198	32	56655.6	130845	67375.6	194314
CUFF.333.1	Chr4:2408150-2408328	178	224.156	193.361	136.952	249.77
CUFF.334.1	Chr4:2412580-2412628	48	45888.9	112489	96737	128240
CUFF.335.1	Chr4:2416740-2416791	51	2335.76	5009.9	2117.43	7902.37
CUFF.336.1	Chr4:2417723-2417786	63	3277.7	7252.68	5014.45	9490.9
CUFF.337.1	Chr4:2416987-2417036	49	7945.72	16025.8	10359.8	21691.7
CUFF.338.1	Chr4:2423059-2423157	98	186.432	402.979	170.319	635.64
CUFF.339.1	Chr4:2429811-2429887	76	3353.22	8697.75	6983.72	10411.8
CUFF.340.1	Chr4:2434886-2434935	49	11839.3	30048.3	22289.9	37806.7
CUFF.341.1	Chr4:2450161-2450222	61	1786.12	4318.55	2477.11	6159.98
CUFF.342.1	Chr4:2450628-2450663	35	30404.4	76882.4	44099.6	109665
CUFF.343.1	Chr4:2345897-2346002	105	450535	921634	911795	931474
CUFF.344.1	Chr4:2471864-2471960	96	186.524	397.65	157.858	637.441
CUFF.345.1	Chr4:2484112-2484151	39	8112.17	21655.9	9643.35	33668.4
CUFF.346.1	Chr4:2497369-2497404	35	23014.4	52419.8	25350.3	79489.3
CUFF.347.1	Chr4:2497928-2498047	119	89.2266	117.956	28.7896	207.122
CUFF.348.1	Chr4:2501957-2501999	42	12137.3	28191	17133.6	39248.4
CUFF.349.1	Chr4:2506675-2506840	165	1248.7	2822.39	2576.73	3068.05
CUFF.350.1	Chr4:2507896-2507951	55	1937.4	4508.44	2180.29	6836.59
CUFF.351.1	Chr4:2509818-2509897	79	1760.22	4172.24	3066.99	5277.5
CUFF.352.1	Chr4:2495941-2496012	71	331356	670763	653668	687859
CUFF.353.1	Chr4:2520489-2520534	45	2787.71	6039.28	1768.86	10309.7
CUFF.354.1	Chr4:2523686-2523790	104	185.022	163.035	29.9175	296.153
CUFF.355.1	Chr4:2508910-2508994	84	187618	368540	359254	377825
CUFF.356.1	Chr4:2534166-2534283	117	288.852	339.956	183.974	495.939
CUFF.357.1	Chr4:2536948-2537011	63	2059.52	4489.75	2728.73	6250.78
CUFF.358.1	Chr4:2535477-2535613	136	12468.5	30289.6	29160.7	31418.4
CUFF.359.1	Chr4:2550502-2550605	103	120.794	281.229	103.364	459.094
CUFF.360.1	Chr4:2567277-2567330	53	1753.45	3523.61	1295.08	5752.13
CUFF.361.1	Chr4:2582167-2582209	42	8267.34	19516.8	10316.5	28717.1
CUFF.362.1	Chr4:2590190-2590230	40	28537.5	71525.1	51294.7	91755.4
CUFF.363.1	Chr4:2588314-2589045	731	22.6975	19.8578	16.3336	23.382
CUFF.364.1	Chr4:2593656-2593742	86	317.71	644.423	272.365	1016.48
CUFF.365.1	Chr4:2593803-2594079	276	35.085	29.5236	18.5588	40.4884
CUFF.366.1	Chr4:2595094-2595246	152	241.973	540.83	416.755	664.905
CUFF.367.1	Chr4:2605952-2606379	427	442.878	562.435	533.687	591.184
CUFF.368.1	Chr4:2613016-2613054	38	147943	370709	316778	424639
CUFF.369.1	Chr4:2617988-2618070	82	3424.42	7726.53	6321.71	9131.36
CUFF.370.1	Chr4:2613553-2613659	106	25717	55205	52837	57573
CUFF.371.1	Chr4:2620935-2621052	117	85.2215	196.817	78.1318	315.502
CUFF.372.1	Chr4:2625318-2625383	65	128149	271641	258757	284525
CUFF.373.1	Chr4:2639299-2639404	105	413.985	866.691	564.948	1168.43
CUFF.374.1	Chr4:2658690-2658865	175	50.9736	117.761	72.435	163.088
CUFF.375.1	Chr4:2659620-2659673	53	11188.1	26427.1	20324	32530.1
CUFF.376.1	Chr4:2670089-2670212	123	60.8687	119.935	35.1281	204.741
CUFF.377.1	Chr4:2670294-2670332	38	34566.3	84341.1	58617.3	110065
CUFF.378.1	Chr4:2672410-2672678	268	11.9333	22.1425	12.2401	32.045
CUFF.379.1	Chr4:2674570-2674604	34	340384	859653	736531	982776
CUFF.380.1	Chr4:2687982-2688026	44	94359	209103	182494	235713
CUFF.381.1	Chr4:2689171-2689209	38	7347.38	19614.2	7209.09	32019.3
CUFF.382.1	Chr4:2690147-2690244	97	1160.1	2717.13	2101.82	3332.44
CUFF.383.1	Chr4:2693184-2693281	97	884.806	2124.93	1580.79	2669.07
CUFF.384.1	Chr4:2716461-2716540	79	1140.18	2781.49	1879.06	3683.93
CUFF.385.1	Chr4:2717708-2717765	57	24947.2	57960.7	50215.4	65706
CUFF.386.1	Chr4:2720697-2720750	53	9810.77	23255.8	17530.6	28981
CUFF.387.1	Chr4:2719236-2719775	539	35.6456	30.1811	24.7384	35.6237
CUFF.388.1	Chr4:2718844-2719141	297	12.1558	9.99305	4.22356	15.7625
CUFF.389.1	Chr4:2723871-2724027	156	23.1099	58.4858	19.4953	97.4763
CUFF.390.1	Chr4:2728033-2728076	43	43065.3	106954	86741.4	127166
CUFF.391.1	Chr4:2733581-2733634	53	13303.2	29598.3	23139.4	36057.2
CUFF.392.1	Chr4:2735669-2735709	40	5894.44	14305	5257.73	23352.3
CUFF.393.1	Chr4:2738854-2739165	311	12.513	10.3405	4.81326	15.8677
CUFF.394.1	Chr4:2744488-2744546	58	2089.44	4816.54	2662.52	6970.56
CUFF.395.1	Chr4:2768213-2768271	58	46628.2	107650	97466.3	117833
CUFF.396.1	Chr4:2769894-2769979	85	368.98	952.479	490.459	1414.5
CUFF.397.1	Chr4:2774350-2774403	53	5709.74	11275.5	7289.04	15262.1
CUFF.398.1	Chr4:2780106-2780144	38	9148.67	21575.6	8565.04	34586.2
CUFF.399.1	Chr4:2776065-2776145	80	516.876	1258.08	665.015	1851.14
CUFF.400.1	Chr4:2779204-2779244	40	2430.38	5722.01	0	11444
CUFF.401.1	Chr4:2795087-2795170	83	457.753	1038.61	534.809	1542.41
CUFF.402.1	Chr4:2801000-2801110	110	457.117	912.827	627.708	1197.95
CUFF.403.1	Chr4:2808007-2808042	35	31829.1	76882.4	44099.6	109665
CUFF.404.1	Chr4:2809215-2809283	68	2782.52	6417.79	4602.56	8233.01
CUFF.405.1	Chr4:2809678-2809741	63	1183.52	2590.24	1252.65	3927.84
CUFF.406.1	Chr4:2816409-2816479	70	499.438	1264.26	501.882	2026.63
CUFF.407.1	Chr4:2840467-2840508	41	20755.1	48368.4	32878.1	63858.7
CUFF.408.1	Chr4:2842858-2842907	49	1564.1	3505.63	855.624	6155.65
CUFF.409.1	Chr4:2815274-2815530	256	3990.88	4913.66	4755.91	5071.41
CUFF.410.1	Chr4:2999186-2999231	45	71170.6	169100	146503	191697
CUFF.411.1	Chr4:2998716-2998765	49	4921.63	11518.5	6714.96	16322.1
CUFF.412.1	Chr4:3008435-3008470	35	14703.1	34946.5	12844.4	57048.7
CUFF.413.1	Chr4:3050142-3050193	51	6978.18	15447.2	10368.2	20526.2
CUFF.414.1	Chr4:3054303-3054398	95	5449.55	11709.5	10383.7	13035.3
CUFF.415.1	Chr4:3054669-3054918	249	126.955	242.157	205.651	278.664
CUFF.416.1	Chr4:3055167-3055355	188	240.343	382.366	310.106	454.626
CUFF.417.1	Chr4:3055802-3055853	51	13389	32564.3	25190	39938.7
CUFF.418.1	Chr4:3056197-3056401	204	98.0373	197.25	151.997	242.502
CUFF.419.1	Chr4:3056772-3056818	46	16894.5	41957.2	31300.1	52614.3
CUFF.420.1	Chr4:3057160-3057313	153	466.166	758.07	612.85	903.29
CUFF.421.1	Chr4:3057657-3057813	156	410.685	617.35	490.672	744.027
CUFF.422.1	Chr4:3058158-3058312	154	207.748	489.464	374.096	604.832
CUFF.423.1	Chr4:3058654-3058810	156	448.456	669.337	537.434	801.241
CUFF.424.1	Chr4:3059152-3059308	156	426.312	740.82	602.051	879.588
CUFF.425.1	Chr4:3060148-3060349	201	173.917	280.82	225.48	336.16
CUFF.426.1	Chr4:3059650-3059834	184	235.234	345.265	274.043	416.488
CUFF.427.1	Chr4:3061145-3061297	152	228.475	547.946	423.058	672.835
CUFF.428.1	Chr4:3060647-3060799	152	514.649	868.174	710.973	1025.38
CUFF.429.1	Chr4:3138853-3138884	31	105120	271853	163112	380595
CUFF.430.1	Chr4:3157285-3157339	54	36695.5	84183.3	73721.5	94645.1
CUFF.431.1	Chr4:3157402-3157455	53	1656.29	3523.61	1295.08	5752.13
CUFF.432.1	Chr4:3190331-3190370	39	10165.4	23321.7	10855.7	35787.7
CUFF.433.1	Chr4:3200516-3200565	49	13073.7	29547.5	21854	37241
CUFF.434.1	Chr4:3230251-3230353	102	469.354	669.688	390.409	948.967
CUFF.435.1	Chr4:3245877-3245996	119	189.774	202.21	85.4641	318.956
CUFF.436.1	Chr4:3240979-3241093	114	220.918	235.394	99.4894	371.3
CUFF.437.1	Chr4:3257967-3258011	44	3626.9	8465.73	3111.53	13819.9
CUFF.438.1	Chr4:3274093-3274143	50	11313.6	26933.1	19920.3	33945.8
CUFF.439.1	Chr4:3283418-3283475	57	12647.8	31826.6	26087.2	37566.1
CUFF.440.1	Chr4:3371651-3371706	55	3551.59	7514.07	4508.44	10519.7
CUFF.441.1	Chr4:3393610-3393670	60	1946.82	4195.62	2319.28	6071.95
CUFF.442.1	Chr4:3449095-3449281	186	55.4492	88.5072	53.1043	123.91
CUFF.443.1	Chr4:3522613-3522706	93	341.272	729.082	385.389	1072.77
CUFF.444.1	Chr4:3525595-3525645	50	21424.9	47931.7	38576.4	57287.1
CUFF.445.1	Chr4:3648297-3648352	55	6058.02	13224.8	9237.34	17212.2
CUFF.446.1	Chr4:3657551-3657594	43	30175.1	72575.7	55925.7	89225.8
CUFF.447.1	Chr4:3663387-3663437	50	4175.7	8216.87	4343.4	12090.3
CUFF.448.1	Chr4:3667280-3667393	113	269.986	242.859	102.644	383.073
CUFF.449.1	Chr4:3671839-3671899	60	3680.34	6083.64	3824.24	8343.05
CUFF.450.1	Chr4:3672327-3672384	57	2292.69	4657.56	2461.96	6853.15
CUFF.451.1	Chr4:3677561-3677801	240	23.6688	21.5585	10.035	33.082
CUFF.452.1	Chr4:3709839-3709885	46	49713.2	115721	98021.9	133419
CUFF.453.1	Chr4:3722960-3723005	45	9349.87	24157.1	15616.3	32697.9
CUFF.454.1	Chr4:3764102-3764169	67	55836.3	109374	101664	117083
CUFF.455.1	Chr4:3772563-3772681	118	922.518	2187.56	1797.79	2577.32
CUFF.456.1	Chr4:3840957-3841251	294	823.917	1742.06	1664.84	1819.28
CUFF.457.1	Chr4:3880092-3880204	112	2944.26	5513.9	4835.18	6192.61
CUFF.458.1	Chr4:3896545-3896659	114	224.149	510.021	309.975	710.068
CUFF.459.1	Chr4:3906423-3906480	57	3528.12	7762.6	4928.1	10597.1
CUFF.460.1	Chr4:3924452-3924495	43	14601.8	36287.9	24514.5	48061.2
CUFF.461.1	Chr4:3951299-3951580	281	20.0162	16.4581	8.47477	24.4415
CUFF.462.1	Chr4:3953497-3953709	212	108.36	91.4582	62.5365	120.38
CUFF.463.1	Chr4:3961671-3961755	84	670.423	1696.18	1066.24	2326.13
CUFF.464.1	Chr4:4027468-4027522	54	23172.1	52980.2	44680.8	61279.7
CUFF.465.1	Chr4:4040969-4041081	112	91.7581	208.86	76.7653	340.954
CUFF.466.1	Chr4:4052047-4052097	50	20028.5	44736.3	35698.2	53774.4
CUFF.467.1	Chr4:4051484-4051574	90	15649	37413.7	34802.2	40025.2
CUFF.468.1	Chr4:4074399-4074539	140	139.088	113.964	48.167	179.762
CUFF.469.1	Chr4:4075886-4075928	42	26654.8	68308.9	51096.6	85521.1
CUFF.470.1	Chr4:4121637-4121711	74	16420	33104.4	29590.4	36618.4
CUFF.471.1	Chr4:4145647-4145715	68	2275.67	5262.59	3618.83	6906.34
CUFF.472.1	Chr4:4140331-4140381	50	85384	168446	150908	185984
CUFF.473.1	Chr4:4139255-4139318	63	399575	747371	724650	770092
CUFF.474.1	Chr4:4157749-4157793	44	6064.77	12698.6	6141.07	19256.1
CUFF.475.1	Chr4:4189215-4189258	43	26551.5	63981.2	48348.1	79614.4
CUFF.476.1	Chr4:4193738-4193853	115	84.5952	171.168	57.056	285.28
CUFF.477.1	Chr4:4195198-4195313	115	173.198	380.373	210.265	550.482
CUFF.478.1	Chr4:4196450-4196503	53	2783.27	6342.49	3352.61	9332.38
CUFF.479.1	Chr4:4201226-4201347	121	207.774	460.702	289.602	631.803
CUFF.480.1	Chr4:4219940-4220038	98	269.85	671.632	371.269	971.995
CUFF.481.1	Chr4:4254906-4254957	51	35051.6	74313.5	63173.4	85453.6
CUFF.482.1	Chr4:4259186-4259252	66	9518.85	20158.2	16750.9	23565.6
CUFF.483.1	Chr4:4259626-4259668	42	49748.1	113848	91627.2	136069
CUFF.484.1	Chr4:4271939-4271977	38	5873.16	13729.9	3351.08	24108.8
CUFF.485.1	Chr4:4301717-4301770	53	105875	244186	225634	262738
CUFF.486.1	Chr4:4307707-4307750	43	5540.38	12414.3	5528.07	19300.5
CUFF.488.1	Chr4:4310130-4310180	50	1961.53	2738.96	502.608	4975.31
CUFF.487.1	Chr4:3868995-3869091	96	1769110	3243190	3221540	3264850
CUFF.489.1	Chr4:4299274-4299345	71	180113	425572	411955	439189
CUFF.490.1	Chr4:4329945-4329980	35	16180.5	38441.2	15260.3	61622.1
CUFF.491.1	Chr4:4373410-4373505	95	21583.9	28523.1	26453.8	30592.4
CUFF.492.1	Chr4:4376258-4376292	34	15908.6	39676.3	13225.4	66127.2
CUFF.493.1	Chr4:4399310-4399348	38	33063.2	80418.3	55299.8	105537
CUFF.494.1	Chr4:4408880-4408928	48	5660.99	13233.9	7831.21	18636.7
CUFF.495.1	Chr4:4402417-4402481	64	904.197	2110.11	939.633	3280.59
CUFF.496.1	Chr4:4443884-4443939	55	1888.59	4207.88	1958.67	6457.08
CUFF.497.1	Chr4:4444013-4444053	40	16127.6	37193	22604.7	51781.4
CUFF.498.1	Chr4:4496422-4496538	116	389.812	885.333	629.76	1140.91
CUFF.499.1	Chr4:3989964-3990054	90	1880890	3648180	3622390	3673960
CUFF.500.1	Chr4:4535115-4535181	66	1892.94	3599.68	2159.81	5039.55
CUFF.501.1	Chr4:4535783-4535824	41	10378.1	24804.3	13711.5	35897.1
CUFF.502.1	Chr4:4548766-4548816	50	2744.09	5934.41	2642.59	9226.22
CUFF.503.1	Chr4:4577179-4577253	74	2678.82	4476.09	3183.95	5768.23
CUFF.504.1	Chr4:4574743-4574819	76	30609.9	53959.8	49690.6	58229.1
CUFF.505.1	Chr4:4547811-4548089	278	4713.59	4311.58	4180.42	4442.75
CUFF.506.1	Chr4:4578139-4578215	76	28090.3	42222.1	38445.6	45998.5
CUFF.507.1	Chr4:4579103-4579164	61	1176.12	1962.98	721.481	3204.47
CUFF.508.1	Chr4:4580599-4580672	73	13862.4	20114.4	17304.7	22924.1
CUFF.509.1	Chr4:4581559-4581626	67	3848.61	6657.52	4755.37	8559.67
CUFF.510.1	Chr4:4586706-4586755	49	13608.8	32552.3	24477.1	40627.6
CUFF.511.1	Chr4:4584955-4585023	68	1507.14	2438.76	1319.78	3557.74
CUFF.512.1	Chr4:4585905-4585978	73	2170.91	3924.77	2683.65	5165.89
CUFF.513.1	Chr4:4591918-4591987	69	7368.74	18330.5	15347.1	21314
CUFF.514.1	Chr4:4610362-4610407	45	5290.82	7549.1	2774.63	12323.6
CUFF.515.1	Chr4:4623168-4623222	54	3998.28	8775.86	5398.03	12153.7
CUFF.516.1	Chr4:4648845-4648956	111	236.304	474.337	272.079	676.596
CUFF.517.1	Chr4:4676460-4676631	171	680.648	1639.06	1463.08	1815.03
CUFF.518.1	Chr4:4689905-4689948	43	6969.71	16234	8359.38	24108.7
CUFF.519.1	Chr4:4699900-4699933	33	24505.7	62921	24978.2	100864
CUFF.520.1	Chr4:4702963-4703031	68	2268.1	5262.59	3618.83	6906.34
CUFF.521.1	Chr4:4704501-4704566	65	11283.6	26736.3	22694.2	30778.5
CUFF.522.1	Chr4:4708557-4708597	40	22523.3	55789.6	37922.6	73656.5
CUFF.523.1	Chr4:4718146-4718193	47	6924.29	16457.7	10123.1	22792.3
CUFF.524.1	Chr4:4737995-4738056	61	3199.47	6281.53	4060.67	8502.38
CUFF.525.1	Chr4:4751780-4751844	64	2385.87	5843.39	3895.59	7791.19
CUFF.526.1	Chr4:4773442-4773481	39	8414.11	19990	8448.78	31531.3
CUFF.527.1	Chr4:4773813-4773887	74	658.18	839.267	279.756	1398.78
CUFF.528.1	Chr4:4796584-4796641	57	3753.48	8797.61	5780.05	11815.2
CUFF.529.1	Chr4:4797752-4797805	53	36983.4	81747.7	71013.7	92481.7
CUFF.530.1	Chr4:4805393-4805432	39	27456.6	63301.7	42763.9	83839.5
CUFF.531.1	Chr4:4805884-4805931	47	28713.2	74974	61453.6	88494.3
CUFF.532.1	Chr4:4805647-4805808	161	2931.08	6688.88	6294.22	7083.54
CUFF.533.1	Chr4:4815789-4815882	93	252.88	607.568	293.821	921.315
CUFF.534.1	Chr4:4829208-4829254	46	25717.9	66996.2	53529.4	80462.9
CUFF.535.1	Chr4:4857533-4857591	58	1386.24	3130.75	1394.12	4867.38
CUFF.536.1	Chr4:4855753-4855851	98	99072.7	130062	125882	134241
CUFF.537.1	Chr4:4883074-4883116	42	19351.6	42286.4	28743.9	55828.9
CUFF.538.1	Chr4:4884786-4884845	59	9296.48	20211.1	15950.2	24472
CUFF.539.1	Chr4:4886214-4886304	90	597.609	1230.41	756.827	1704
CUFF.540.1	Chr4:4907210-4907286	76	847.789	1519.99	803.462	2236.53
CUFF.541.1	Chr4:4909874-4909920	46	5797.77	12181.1	6438.89	17923.4
CUFF.542.1	Chr4:4915258-4915359	101	578.537	1025.34	673.649	1377.02
CUFF.543.1	Chr4:4912788-4912844	56	8415.56	21171.7	16314.6	26028.9
CUFF.544.1	Chr4:4920169-4920206	37	54836.6	138026	102087	173965
CUFF.545.1	Chr4:4942629-4942691	62	634.912	1471.79	431.077	2512.5
CUFF.546.1	Chr4:4942770-4942844	74	1554.13	3077.31	2005.93	4148.69
CUFF.547.1	Chr4:4978876-4979008	132	44.8547	105.156	35.0519	175.26
CUFF.548.1	Chr4:5003542-5003610	68	627.086	1540.27	650.994	2429.54
CUFF.549.1	Chr4:5011529-5011651	122	76.4486	154.307	56.7147	251.899
CUFF.550.1	Chr4:5013681-5013736	55	1318.38	3005.63	1104.7	4906.55
CUFF.551.1	Chr4:5036165-5036234	69	6930.61	12989.2	10477.8	15500.6
CUFF.552.1	Chr4:5037327-5037394	67	184033	406244	391386	421103
CUFF.553.1	Chr4:5054614-5054810	196	64.5494	56.355	30.4975	82.2124
CUFF.554.1	Chr4:5060171-5060224	53	14935.6	35588.4	28506.1	42670.8
CUFF.555.1	Chr4:5095356-5095424	68	2835.35	5262.59	3618.83	6906.34
CUFF.556.1	Chr4:5095789-5095847	58	1024.35	2408.27	885.146	3931.39
CUFF.557.1	Chr4:5138255-5138316	61	1449.08	3925.95	2170.21	5681.69
CUFF.558.1	Chr4:5136426-5136496	70	92022.1	189639	180302	198976
CUFF.559.1	Chr4:5145175-5145246	71	632.744	871.404	255.228	1487.58
CUFF.560.1	Chr4:5147729-5147805	76	955.092	2111.1	1266.66	2955.55
CUFF.561.1	Chr4:5150650-5150748	98	223.218	470.143	218.841	721.444
CUFF.562.1	Chr4:5150982-5151135	153	2315.38	4611.01	4252.86	4969.17
CUFF.563.1	Chr4:5153104-5153145	41	27717.3	66971.6	48744.2	85199
CUFF.564.1	Chr4:5155572-5155654	82	1797.64	4469.9	3401.39	5538.41
CUFF.565.1	Chr4:5156701-5156748	47	8213.71	19505.4	12609.2	26401.6
CUFF.566.1	Chr4:5158009-5158050	41	3839.51	8681.5	2118.9	15244.1
CUFF.567.1	Chr4:5167237-5167285	48	21382	57347.1	46100.4	68593.8
CUFF.568.1	Chr4:5188254-5188547	293	9.23423	10.3619	4.37945	16.3443
CUFF.569.1	Chr4:5199648-5199689	41	5155.32	12402.1	4558.34	20246
CUFF.570.1	Chr4:5204032-5204145	113	2223.96	5342.89	4685.23	6000.56
CUFF.571.1	Chr4:5210316-5210352	36	15269	36831.4	16401	57261.7
CUFF.572.1	Chr4:5203764-5203927	163	4780.89	4941	4609.01	5272.99
CUFF.573.1	Chr4:5216316-5216375	59	4625.97	10554.7	7475.57	13633.8
CUFF.574.1	Chr4:5238290-5238330	40	577.344	1430.5	0	4291.5
CUFF.575.1	Chr4:5238690-5238718	28	178784	446993	130921	763064
CUFF.576.1	Chr4:5239049-5239087	38	15429.5	41189.8	23213.1	59166.6
CUFF.577.1	Chr4:5235630-5235742	112	37387.3	70573.7	68145.6	73001.9
CUFF.578.1	Chr4:5246175-5246215	40	7206.92	18596.5	8281.03	28912
CUFF.579.1	Chr4:5256934-5256986	52	2823.11	6128	3064	9192
CUFF.580.1	Chr4:5268692-5268725	33	32417.2	80081.3	37276.1	122887
CUFF.581.1	Chr4:5269004-5269041	37	19169	46788.5	25864.1	67713
CUFF.582.1	Chr4:5271496-5271530	34	17792.4	44084.8	16203.1	71966.5
CUFF.583.1	Chr4:5272862-5272891	29	123275	304530	120892	488169
CUFF.584.1	Chr4:5275595-5275685	90	5693.43	12805.4	11277.6	14333.2
CUFF.585.1	Chr4:5283028-5283210	182	18.4414	45.7515	19.3368	72.1661
CUFF.586.1	Chr4:5286324-5286470	146	71.9921	106.535	47.4402	165.631
CUFF.587.1	Chr4:5295474-5295528	54	1987.64	4225.42	1881.58	6569.25
CUFF.588.1	Chr4:5301351-5301395	44	3375.81	7619.15	2539.72	12698.6
CUFF.589.1	Chr4:5313181-5313228	47	13420	28039	19770.8	36307.3
CUFF.590.1	Chr4:5314913-5315230	317	25.1377	36.5953	26.4456	46.745
CUFF.591.1	Chr4:5327417-5327449	32	75241.1	184722	109309	260134
CUFF.592.1	Chr4:5327776-5327848	72	79472.9	184346	175617	193075
CUFF.593.1	Chr4:5352561-5352602	41	97055.8	238121	203751	272491
CUFF.594.1	Chr4:5358929-5358988	59	35690.5	76128.5	67859.1	84398
CUFF.595.1	Chr4:5363601-5363658	57	156216	331980	313444	350517
CUFF.596.1	Chr4:5371421-5371457	36	14301.2	36831.4	16401	57261.7
CUFF.597.1	Chr4:5360838-5361070	232	9160.07	8736.2	8491.63	8980.76
CUFF.598.1	Chr4:5385414-5385777	363	12.3412	10.7452	6.05563	15.4348
CUFF.599.1	Chr4:5390149-5390316	167	62.5683	51.2665	18.8427	83.6902
CUFF.600.1	Chr4:5403137-5403182	45	4438.47	11323.6	5476.14	17171.1
CUFF.601.1	Chr4:5404268-5404484	216	38.109	34.4203	17.2101	51.6304
CUFF.602.1	Chr4:5406503-5406671	168	683.447	567.452	460.689	674.215
CUFF.603.1	Chr4:5409614-5409663	49	9283.92	22035.4	15391.5	28679.3
CUFF.604.1	Chr4:5410188-5410244	56	10465.6	23121.8	18045.9	28197.7
CUFF.605.1	Chr4:5398301-5398369	68	409229	850871	829969	871772
CUFF.606.1	Chr4:5411260-5411465	205	31.8761	28.0904	11.1513	45.0296
CUFF.607.1	Chr4:5413087-5413154	67	6175.6	13722.6	10991.7	16453.5
CUFF.608.1	Chr4:5414393-5414444	51	1985.83	4174.92	1534.47	6815.37
CUFF.609.1	Chr4:5423404-5423534	130	4001.03	4118.35	3667.65	4569.04
CUFF.610.1	Chr4:5432441-5432477	36	10753.3	25498.6	8499.55	42497.7
CUFF.611.1	Chr4:5443361-5443403	42	4572.58	10842.7	3985.17	17700.2
CUFF.612.1	Chr4:5448015-5448054	39	9460.84	21655.9	9643.35	33668.4
CUFF.613.1	Chr4:5448154-5448323	169	47.2602	54.1155	21.4826	86.7483
CUFF.614.1	Chr4:5450876-5450928	52	21108.6	48258	39659.7	56856.3
CUFF.615.1	Chr4:5453298-5453376	78	1861.1	4142.44	3015.01	5269.87
CUFF.616.1	Chr4:5456860-5457041	181	84.7385	194.256	139.312	249.199
CUFF.617.1	Chr4:5462798-5462889	91	461.99	525.532	222.116	828.948
CUFF.618.1	Chr4:5470489-5470535	46	33167.5	66996.2	53529.4	80462.9
CUFF.619.1	Chr4:5470602-5470641	39	7063.61	16658.4	6122.69	27194
CUFF.620.1	Chr4:5471062-5471174	112	200.44	396.834	214.754	578.913
CUFF.621.1	Chr4:5471468-5471531	63	7595.56	16577.5	13193.7	19961.4
CUFF.622.1	Chr4:5473548-5473601	53	6408.02	12332.6	8163.44	16501.8
CUFF.623.1	Chr4:5475142-5475188	46	13898.5	35189.9	25430	44949.8
CUFF.624.1	Chr4:5475380-5475415	35	30755.7	73387.7	41358.7	105417
CUFF.625.1	Chr4:5479408-5479440	32	100538	238599	152892	324306
CUFF.626.1	Chr4:5496894-5496933	39	33700.2	84957.6	61164.7	108750
CUFF.627.1	Chr4:5504269-5504334	65	26602.6	62792.2	56597.6	68986.8
CUFF.628.1	Chr4:5520976-5521008	32	37688.5	92360.9	39036.3	145685
CUFF.629.1	Chr4:5537756-5537838	82	1275.73	2554.23	1746.51	3361.94
CUFF.630.1	Chr4:5538886-5538933	47	2946.22	6095.45	2240.35	9950.54
CUFF.631.1	Chr4:5520708-5520785	77	188190	381113	370038	392187
CUFF.632.1	Chr4:5545125-5545256	131	38.9822	96.0124	28.1214	163.903
CUFF.633.1	Chr4:5549379-5549457	78	490.549	1073.97	499.907	1648.02
CUFF.634.1	Chr4:5552943-5552996	53	8711.08	21141.6	15682.9	26600.4
CUFF.635.1	Chr4:5554664-5554776	112	195.298	459.492	263.564	655.419
CUFF.636.1	Chr4:5566315-5566407	92	488.461	421.074	154.764	687.385
CUFF.637.1	Chr4:5567996-5568128	132	5798.62	7466.06	6875.35	8056.76
CUFF.638.1	Chr4:5557681-5557750	69	325090	624331	606919	641742
CUFF.639.1	Chr4:5576191-5576237	46	11308.8	26392.4	17940.1	34844.8
CUFF.640.1	Chr4:5578550-5578610	60	2707.3	5664.08	3483.98	7844.19
CUFF.641.1	Chr4:5575326-5575493	167	11317.4	17005.1	16414.6	17595.6
CUFF.642.1	Chr4:5596656-5596696	40	9924.05	22888	11444	34332
CUFF.643.1	Chr4:5606619-5606764	145	44.0675	100.742	42.5785	158.905
CUFF.644.1	Chr4:5603152-5603229	77	134680	241846	233024	250668
CUFF.645.1	Chr4:5617972-5618023	51	2120.52	5427.39	2416.82	8437.97
CUFF.646.1	Chr4:5628846-5628940	94	17364.5	23232.4	21329.1	25135.6
CUFF.647.1	Chr4:5630953-5631076	123	479.789	1004.45	759.027	1249.88
CUFF.648.1	Chr4:5636448-5636546	98	5076.61	11417.7	10179.3	12656.2
CUFF.649.1	Chr4:5637755-5638314	559	10.8127	9.03389	6.14073	11.927
CUFF.650.1	Chr4:5638793-5639272	479	6.49199	5.67099	3.06896	8.27303
CUFF.651.1	Chr4:5640184-5640407	223	23.6872	19.4085	7.13348	31.6835
CUFF.652.1	Chr4:5637231-5637316	85	44155	82417.4	78119.7	86715.2
CUFF.653.1	Chr4:5641437-5641481	44	6391.02	14391.7	7410.72	21372.8
CUFF.654.1	Chr4:5642345-5642397	52	2304.77	5745	2778.29	8711.7
CUFF.655.1	Chr4:5646756-5647002	246	18.2498	15.7024	6.23348	25.1712
CUFF.656.1	Chr4:5647437-5647535	98	388.821	335.816	123.427	548.205
CUFF.657.1	Chr4:5649150-5649193	43	41483.6	96449.3	77255.2	115643
CUFF.658.1	Chr4:5676296-5676339	43	9266.02	21008.8	12050.6	29966.9
CUFF.659.1	Chr4:5678522-5678587	65	1394.29	2902.8	1570.9	4234.7
CUFF.660.1	Chr4:5678665-5678786	121	15413.9	31248.3	29839.2	32657.5
CUFF.661.1	Chr4:5698912-5698955	43	3965.31	9549.44	3509.84	15589
CUFF.662.1	Chr4:5706980-5707038	58	33957.2	61651.7	53945.2	69358.1
CUFF.663.1	Chr4:5707422-5707507	85	683.361	1680.84	1067.09	2294.6
CUFF.664.1	Chr4:5715788-5715818	30	310089	790099	562017	1018180
CUFF.665.1	Chr4:5723509-5723553	44	5775.49	14391.7	7410.72	21372.8
CUFF.666.1	Chr4:5735847-5735949	102	584.405	1164.67	796.372	1532.98
CUFF.667.1	Chr4:5736539-5736578	39	144711	308180	262864	353495
CUFF.668.1	Chr4:5736924-5736968	44	7125.23	15238.3	8054.9	22421.7
CUFF.669.1	Chr4:5737262-5737319	57	30399.7	73227.2	64521.3	81933
CUFF.670.1	Chr4:5748898-5748937	39	13446.5	33316.7	18417	48216.4
CUFF.671.1	Chr4:5742464-5742577	113	56456.6	122320	119173	125467
CUFF.672.1	Chr4:5758403-5758662	259	12.3117	19.57	9.78502	29.3551
CUFF.673.1	Chr4:5775266-5775490	224	16.4839	32.5251	16.7481	48.3021
CUFF.674.1	Chr4:5779479-5779538	59	35707.8	88928.9	79991.2	97866.6
CUFF.675.1	Chr4:5792205-5792487	282	34.0444	81.4827	63.8067	99.1588
CUFF.676.1	Chr4:5799930-5799988	58	40178.7	76582.9	67993.8	85172.1
CUFF.677.1	Chr4:5809483-5809525	42	7625.34	17348.3	8674.14	26022.4
CUFF.678.1	Chr4:5829231-5829328	97	158.272	348.35	128.034	568.665
CUFF.679.1	Chr4:5829435-5829651	216	30.8044	38.7228	20.4687	56.9769
CUFF.680.1	Chr4:5835997-5836053	56	1648.33	3621.48	1612.65	5630.32
CUFF.681.1	Chr4:5838060-5838218	158	48.4947	99.4532	49.7266	149.18
CUFF.682.1	Chr4:5847357-5847644	287	27.8887	54.7993	40.6502	68.9484
CUFF.683.1	Chr4:5864669-5864731	62	16591.5	38450.5	33131.1	43769.8
CUFF.684.1	Chr4:5872290-5872341	51	38936.1	85585.8	73630.6	97540.9
CUFF.685.1	Chr4:5881984-5882036	52	1929.9	4213	1672.47	6753.53
CUFF.686.1	Chr4:5889593-5889637	44	47558	103282	84580.5	121983
CUFF.687.1	Chr4:5908263-5908315	52	3695.78	8809	5135.39	12482.6
CUFF.688.1	Chr4:5908770-5908808	38	13888.9	33344.2	17169.9	49518.5
CUFF.689.1	Chr4:5737421-5737488	67	3100610	7165530	7103120	7227930
CUFF.690.1	Chr4:5939493-5939531	38	7864.5	19614.2	7209.09	32019.3
CUFF.691.1	Chr4:5974860-5974901	41	19996.1	49608.6	33921	65296.2
CUFF.692.1	Chr4:5979864-5979910	46	2462.14	5413.83	1585.67	9241.99
CUFF.693.1	Chr4:5984023-5984118	95	397.725	375.304	137.941	612.667
CUFF.694.1	Chr4:5981771-5981825	54	11404.2	28277.8	22214.4	34341.2
CUFF.695.1	Chr4:5992768-5992892	124	69.8907	160.259	63.6191	256.898
CUFF.696.1	Chr4:6002059-6002095	36	13494	33998.2	14369.3	53627.1
CUFF.697.1	Chr4:6008308-6008416	108	304.649	641.577	394.634	888.52
CUFF.698.1	Chr4:6028103-6028187	84	1544.29	2573.52	1797.57	3349.46
CUFF.699.1	Chr4:6048889-6048953	64	27396.6	60706.3	54428.2	66984.4
CUFF.700.1	Chr4:6049289-6049332	43	3614.09	8594.5	2864.83	14324.2
CUFF.701.1	Chr4:6054876-6054928	52	10491.7	26044	19727.4	32360.6
CUFF.702.1	Chr4:6056002-6056145	143	159.149	370.224	255.97	484.478
CUFF.703.1	Chr4:6062152-6062184	32	31790.8	76967.4	28288.9	125646
CUFF.704.1	Chr4:6066971-6067113	142	3482.71	8059.19	7519.5	8598.87
CUFF.705.1	Chr4:6057371-6057619	248	2846.44	3686.66	3543.35	3829.98
CUFF.706.1	Chr4:6089542-6089639	97	214.81	557.359	278.68	836.039
CUFF.707.1	Chr4:6091479-6091520	41	7688.01	17363	8082.09	26643.9
CUFF.708.1	Chr4:6093852-6093934	82	4736.82	12196.4	10431.4	13961.4
CUFF.709.1	Chr4:6096503-6096566	63	2878.7	6043.9	4000.69	8087.11
CUFF.710.1	Chr4:6100027-6100075	48	5139.93	10476.9	5669.75	15284
CUFF.711.1	Chr4:6109720-6109863	143	351.183	802.152	633.975	970.329
CUFF.712.1	Chr4:6132621-6132685	64	11456.4	25808.3	21714.8	29901.8
CUFF.713.1	Chr4:6132825-6132866	41	31338.9	75653.1	56280.3	95025.9
CUFF.714.1	Chr4:6133504-6133576	72	50900.5	111393	104608	118178
CUFF.715.1	Chr4:6140417-6140463	46	1003.37	2030.19	0	4374.45
CUFF.716.1	Chr4:6159588-6159687	99	166.298	421.022	187.481	654.563
CUFF.717.1	Chr4:6164725-6164766	41	7388.29	17363	8082.09	26643.9
CUFF.718.1	Chr4:6159781-6159826	45	5172.23	12078.6	6039.28	18117.8
CUFF.719.1	Chr4:6171819-6171870	51	2983.66	7514.85	3972.32	11057.4
CUFF.720.1	Chr4:6154409-6154534	125	38085.8	74488.9	72434.8	76543.1
CUFF.721.1	Chr4:6183927-6183984	57	13579.2	32085.4	26322.7	37848.1
CUFF.722.1	Chr4:6231102-6231150	48	5097.29	12682.5	7393.55	17971.5
CUFF.723.1	Chr4:6240769-6240858	89	2594.12	5408.5	4395.4	6421.61
CUFF.724.1	Chr4:6241854-6241911	57	4609.76	8538.86	5566.01	11511.7
CUFF.725.1	Chr4:6255974-6256016	42	6083.05	14095.5	6276.71	21914.2
CUFF.726.1	Chr4:6275338-6275406	68	2487.82	5647.65	3944.82	7350.49
CUFF.727.1	Chr4:6276743-6276790	47	7431.59	17067.2	10616.4	23518.1
CUFF.728.1	Chr4:6283391-6283532	141	148.812	333.441	222.294	444.588
CUFF.729.1	Chr4:6188665-6188721	56	3143690	7464430	7373230	7555630
CUFF.730.1	Chr4:6301897-6302530	633	6.07052	4.98919	3.03227	6.9461
CUFF.731.1	Chr4:6308554-6308592	38	5403.88	13729.9	3351.08	24108.8
CUFF.732.1	Chr4:6313118-6313250	132	56.7309	116.84	42.9438	190.736
CUFF.733.1	Chr4:6325817-6325851	34	68399.6	163114	109482	216745
CUFF.734.1	Chr4:6332823-6332943	120	1642.96	3631.79	3144.29	4119.28
CUFF.735.1	Chr4:6337797-6337892	95	2846.98	5779.68	4848.2	6711.16
CUFF.736.1	Chr4:6340848-6340899	51	1724.42	4174.92	1534.47	6815.37
CUFF.737.1	Chr4:6365622-6365670	48	40844.9	105320	90078.7	120562
CUFF.738.1	Chr4:6389722-6389760	38	8302.72	21575.6	8565.04	34586.2
CUFF.739.1	Chr4:6395939-6395990	51	2396.3	5844.88	2720.66	8969.1
CUFF.740.1	Chr4:6396509-6396554	45	7325.04	16608	9526.33	23689.7
CUFF.741.1	Chr4:6410348-6410391	43	7904.39	20053.8	11301.6	28806
CUFF.742.1	Chr4:6417868-6417956	88	415.911	1037.77	584.847	1490.68
CUFF.743.1	Chr4:6420212-6420241	29	174626	470637	242345	698930
CUFF.744.1	Chr4:6420809-6420905	96	156.565	397.65	157.858	637.441
CUFF.745.1	Chr4:6422788-6422896	108	197.307	403.956	208.009	599.903
CUFF.746.1	Chr4:6423351-6423411	60	95834	216704	203219	230188
CUFF.747.1	Chr4:6430967-6431003	36	22663.8	56663.6	31322.9	82004.4
CUFF.748.1	Chr4:6430767-6430801	34	132657	335044	258180	411909
CUFF.749.1	Chr4:6434412-6434602	190	46.8453	108.693	70.8512	146.536
CUFF.750.1	Chr4:6434754-6434788	34	20669	52901.7	22358.9	83444.6
CUFF.751.1	Chr4:6439228-6439277	49	1621.82	4006.44	1173.46	6839.42
CUFF.752.1	Chr4:6441366-6441451	85	1564.24	3978	3033.8	4922.2
CUFF.753.1	Chr4:6452681-6452717	36	24649.4	56663.6	31322.9	82004.4
CUFF.754.1	Chr4:6459620-6459709	89	3942.12	8255.09	7003.45	9506.72
CUFF.755.1	Chr4:6465623-6465669	46	4064.16	10150.9	4909.02	15392.9
CUFF.756.1	Chr4:6494992-6495052	60	6170.02	14474.9	10989.7	17960
CUFF.757.1	Chr4:6494568-6494630	62	2309.78	4967.28	3055.38	6879.19
CUFF.758.1	Chr4:6504330-6504395	65	854.477	1680.57	667.148	2693.99
CUFF.759.1	Chr4:6505239-6505288	49	11830.3	27544.3	20116.1	34972.4
CUFF.760.1	Chr4:6525191-6525251	60	1254.79	2936.93	1367.08	4506.79
CUFF.761.1	Chr4:6545203-6545283	80	8212.59	17333.5	15132.2	19534.9
CUFF.762.1	Chr4:6555706-6555908	202	18.1469	42.9077	21.4538	64.3615
CUFF.763.1	Chr4:6561611-6561651	40	19844	47206.6	30771.3	63641.8
CUFF.764.1	Chr4:6562176-6562219	43	4051.24	10504.4	4170	16838.8
CUFF.765.1	Chr4:6570254-6570330	76	4619.25	9711.08	7899.95	11522.2
CUFF.766.1	Chr4:6571630-6571690	60	937.923	2307.59	916.061	3699.12
CUFF.767.1	Chr4:6583880-6583913	33	36218.8	85801.4	41493.8	130109
CUFF.768.1	Chr4:6587303-6587403	100	522.618	1156.09	775.973	1536.22
CUFF.769.1	Chr4:6596701-6596763	62	1473.61	3863.44	2177.3	5549.59
CUFF.770.1	Chr4:6600564-6600609	45	3230.74	7549.1	2774.63	12323.6
CUFF.771.1	Chr4:6602297-6602447	150	144.295	119.264	59.632	178.896
CUFF.772.1	Chr4:6614672-6614862	190	734.364	1646.87	1499.57	1794.17
CUFF.773.1	Chr4:6627505-6627596	91	4015.25	8846.46	7601.59	10091.3
CUFF.774.1	Chr4:6632514-6632609	95	187.298	375.304	137.941	612.667
CUFF.775.1	Chr4:6645404-6645530	126	141.051	123.916	41.3052	206.526
CUFF.776.1	Chr4:6647860-6647977	117	135.186	322.064	170.241	473.886
CUFF.777.1	Chr4:6656041-6656083	42	13260.5	31443.8	19765.8	43121.7
CUFF.778.1	Chr4:6656550-6656784	234	23.5958	34.9887	19.7184	50.259
CUFF.779.1	Chr4:6668558-6668838	280	582.175	622.851	573.494	672.207
CUFF.780.1	Chr4:6671541-6671585	44	16714.6	43175.2	31083.7	55266.7
CUFF.781.1	Chr4:6649276-6649337	61	857906	2080560	2040140	2120980
CUFF.782.1	Chr4:6680898-6681184	286	245.677	563.399	517.814	608.985
CUFF.783.1	Chr4:6694985-6695031	46	3141.87	7444.02	2955.11	11932.9
CUFF.784.1	Chr4:6696665-6696708	43	3644.31	8594.5	2864.83	14324.2
CUFF.785.1	Chr4:6698821-6698991	170	47.0628	38.5617	11.2945	65.829
CUFF.786.1	Chr4:6701815-6701851	36	139141	331482	270191	392773
CUFF.787.1	Chr4:6705778-6705945	167	1085.18	1409.83	1239.8	1579.86
CUFF.788.1	Chr4:6723096-6723138	42	41716.6	97584.1	77011.5	118157
CUFF.789.1	Chr4:6730982-6731096	114	3233.7	7689.55	6912.79	8466.31
CUFF.790.1	Chr4:6746388-6746427	39	7871.8	19990	8448.78	31531.3
CUFF.791.1	Chr4:6746650-6746701	51	65369	152802	136828	168776
CUFF.792.1	Chr4:6767867-6767916	49	4126.6	10016.1	5536.76	14495.4
CUFF.793.1	Chr4:6769213-6769368	155	81.7544	99.6908	48.2107	151.171
CUFF.794.1	Chr4:6801610-6801734	124	109.54	233.104	116.552	349.656
CUFF.795.1	Chr4:6805667-6805800	133	98.0221	261.675	152.549	370.801
CUFF.796.1	Chr4:6810372-6810413	41	5626.71	12402.1	4558.34	20246
CUFF.797.1	Chr4:6812576-6812630	54	16130.6	39328.9	32178.2	46479.6
CUFF.798.1	Chr4:6796944-6797021	77	420255	831014	814660	847367
CUFF.799.1	Chr4:6817464-6817538	74	90967.4	191073	182631	199515
CUFF.800.1	Chr4:6824132-6824169	37	18760.3	46788.5	25864.1	67713
CUFF.801.1	Chr4:6830810-6830860	50	8759.11	20085.7	14029.6	26141.7
CUFF.802.1	Chr4:6833557-6833606	49	18211	41066	31996	50136
CUFF.803.1	Chr4:6837234-6837287	53	1979.04	4933.05	2296.22	7569.88
CUFF.804.1	Chr4:6844523-6844579	56	2564.18	5571.51	3079.86	8063.17
CUFF.805.1	Chr4:6861684-6861725	41	8618.05	19843.4	9921.72	29765.2
CUFF.806.1	Chr4:6865101-6865218	117	122.805	250.494	116.599	384.389
CUFF.807.1	Chr4:6864925-6865022	97	210.468	487.69	227.009	748.371
CUFF.808.1	Chr4:6865663-6865848	185	62.3512	64.905	34.3085	95.5015
CUFF.809.1	Chr4:6866497-6866570	73	571.48	1471.79	711.76	2231.82
CUFF.810.1	Chr4:6872422-6872671	249	19.3026	17.8866	7.96491	27.8083
CUFF.811.1	Chr4:6873567-6873726	159	19.9854	48.6446	14.2477	83.0415
CUFF.812.1	Chr4:6876196-6876342	146	115.942	262.241	169.525	354.957
CUFF.813.1	Chr4:6889734-6889790	56	2302.5	4735.78	2438.59	7032.98
CUFF.814.1	Chr4:6890414-6890469	55	14314.9	33362.5	27029.2	39695.7
CUFF.815.1	Chr4:6948479-6948655	176	36.4958	34.215	10.0213	58.4087
CUFF.816.1	Chr4:6949009-6949419	410	5.69371	4.76751	2.01499	7.52004
CUFF.817.1	Chr4:6953871-6954481	610	40.1578	42.3647	36.5039	48.2256
CUFF.818.1	Chr4:6961897-6962022	125	78.3475	169.937	71.8237	268.05
CUFF.819.1	Chr4:6974590-6974640	50	28612.1	70299.9	58970	81629.7
CUFF.820.1	Chr4:6976798-6976928	130	104.961	258.938	145.928	371.948
CUFF.821.1	Chr4:6981978-6982025	47	35258.9	90212.6	75381.7	105043
CUFF.822.1	Chr4:6986134-6986230	96	919.08	831.449	484.711	1178.19
CUFF.823.1	Chr4:6994594-6994640	46	3532.63	8120.75	3432.23	12809.3
CUFF.824.1	Chr4:6993223-6993274	51	152276	346101	322059	370142
CUFF.825.1	Chr4:7003112-7003441	329	18.6005	16.0545	9.63271	22.4763
CUFF.826.1	Chr4:7007190-7007228	38	12291.2	31382.7	15691.4	47074.1
CUFF.827.1	Chr4:7011156-7011273	117	341.174	286.279	143.139	429.418
CUFF.828.1	Chr4:7011657-7011716	59	32972.5	71412.6	63403.4	79421.8
CUFF.829.1	Chr4:7012042-7012086	44	9257.9	22010.9	13377.5	30644.3
CUFF.830.1	Chr4:7013016-7013056	40	5445.01	12874.5	4291.5	21457.5
CUFF.831.1	Chr4:7023825-7023932	107	98.8269	245.602	90.2695	400.934
CUFF.832.1	Chr4:7026527-7026568	41	6549.05	16122.8	7179.48	25066.1
CUFF.833.1	Chr4:7040993-7041129	136	172.935	347.068	226.234	467.901
CUFF.834.1	Chr4:7041870-7041934	64	3885.97	9089.72	6660.39	11519
CUFF.835.1	Chr4:7043097-7043214	117	117.799	161.032	53.6773	268.386
CUFF.836.1	Chr4:7066861-7066923	62	3294.6	8094.83	5654.15	10535.5
CUFF.837.1	Chr4:7079165-7079297	132	1137.37	2605.53	2256.57	2954.48
CUFF.838.1	Chr4:7082133-7082177	44	63342.5	139684	117936	161433
CUFF.839.1	Chr4:7112376-7112444	68	12313.5	28366.6	24550.3	32182.9
CUFF.840.1	Chr4:7112755-7112910	155	28.7652	66.4605	24.4272	108.494
CUFF.841.1	Chr4:7128259-7128413	154	1333.8	2902.8	2621.84	3183.75
CUFF.842.1	Chr4:7132727-7132831	104	431.116	353.243	157.299	549.187
CUFF.843.1	Chr4:7147221-7147275	54	38231.1	92634.1	81659.8	103608
CUFF.844.1	Chr4:7146447-7146514	67	8915.21	17798.7	14688.5	20908.8
CUFF.845.1	Chr4:7153902-7153973	71	5594.62	8496.19	6572.18	10420.2
CUFF.846.1	Chr4:7160681-7160723	42	12551.7	31443.8	19765.8	43121.7
CUFF.847.1	Chr4:7156223-7156257	34	24633.9	57310.2	25520.2	89100.2
CUFF.848.1	Chr4:7163681-7163718	37	11109.7	28073.1	11865.1	44281.2
CUFF.849.1	Chr4:7165729-7165776	47	3801.61	8533.62	3972.21	13095
CUFF.850.1	Chr4:7171585-7171680	95	38239.6	52730.2	49916.7	55543.8
CUFF.851.1	Chr4:7178097-7178134	37	9894.12	23394.3	8598.43	38190.1
CUFF.852.1	Chr4:7182913-7182948	35	9459.15	24462.6	5970.61	42954.5
CUFF.853.1	Chr4:7192453-7192490	37	11590.3	28073.1	11865.1	44281.2
CUFF.854.1	Chr4:7201537-7201567	30	71008.1	164604	60499.2	268709
CUFF.855.1	Chr4:7202396-7202709	313	20.1517	18.8931	11.4826	26.3036
CUFF.856.1	Chr4:7203768-7203958	190	24.8356	46.1124	21.4643	70.7605
CUFF.857.1	Chr4:7209634-7209677	43	19109	43927.4	30973.9	56880.9
CUFF.858.1	Chr4:7210519-7210568	49	3693.35	7512.07	3632.86	11391.3
CUFF.859.1	Chr4:7214603-7214921	318	10.5718	20.9468	13.2981	28.5955
CUFF.860.1	Chr4:6975950-6976060	110	1035080	2066040	2052470	2079600
CUFF.861.1	Chr4:7220985-7221113	128	90.4909	130.238	47.8682	212.607
CUFF.862.1	Chr4:7225492-7225567	75	448.033	975.724	387.34	1564.11
CUFF.863.1	Chr4:7232040-7232271	231	21.9307	19.0859	7.57668	30.5952
CUFF.864.1	Chr4:7237778-7237821	43	6702.38	16234	8359.38	24108.7
CUFF.865.1	Chr4:7253142-7253188	46	2016.54	4060.37	745.093	7375.66
CUFF.866.1	Chr4:7284805-7284854	49	14804.5	37560.4	28886.2	46234.6
CUFF.867.1	Chr4:7296108-7296231	123	5454.09	12278.3	11420.2	13136.4
CUFF.868.1	Chr4:7309745-7309799	54	10221.6	24702.4	19035.3	30369.6
CUFF.869.1	Chr4:7311144-7311252	108	84.2021	71.2863	0	153.601
CUFF.870.1	Chr4:7316973-7317014	41	1667.23	3720.64	0	8016.88
CUFF.871.1	Chr4:7321260-7321455	195	18.0025	42.2443	19.6638	64.8249
CUFF.872.1	Chr4:7330536-7330758	222	94.1976	181.152	143.379	218.924
CUFF.873.1	Chr4:7331018-7331097	79	414.759	878.367	371.241	1385.49
CUFF.874.1	Chr4:7329888-7330040	152	4954.3	8674.63	8177.71	9171.54
CUFF.875.1	Chr4:7173158-7173239	81	1880680	3599000	3567990	3630010
CUFF.876.1	Chr4:7334273-7334312	39	9246.97	23321.7	10855.7	35787.7
CUFF.877.1	Chr4:7333814-7333894	80	80312	151808	145293	158323
CUFF.878.1	Chr4:7341838-7341881	43	5524.99	13369.2	6223.07	20515.4
CUFF.879.1	Chr4:7342368-7342429	61	4221.2	8048.2	5534.37	10562
CUFF.880.1	Chr4:7342618-7342677	59	1931.15	4940.49	2833.86	7047.13
CUFF.881.1	Chr4:7343453-7343559	106	343.973	761.798	483.629	1039.97
CUFF.882.1	Chr4:7349771-7349835	64	1430.87	3246.33	1794.53	4698.13
CUFF.883.1	Chr4:7349412-7349540	128	4952.43	9507.36	8803.59	10211.1
CUFF.884.1	Chr4:7353181-7353250	69	5239.74	12018	9602.32	14433.8
CUFF.885.1	Chr4:7359329-7359412	83	923.393	2138.31	1415.43	2861.19
CUFF.886.1	Chr4:7360795-7360852	57	8379.54	20700.3	16071.5	25329
CUFF.887.1	Chr4:7367521-7367590	69	1663.31	3520.43	2212.98	4827.89
CUFF.888.1	Chr4:7374444-7374487	43	6600.45	15279.1	7639.55	22918.7
CUFF.889.1	Chr4:7374012-7374095	83	3814.53	8125.58	6716.43	9534.73
CUFF.890.1	Chr4:7360413-7360478	65	300095	585449	566534	604364
CUFF.891.1	Chr4:7376387-7376425	38	58589.4	137299	104479	170120
CUFF.892.1	Chr4:7381803-7381845	42	19802.5	48792	34245.1	63339
CUFF.893.1	Chr4:7381336-7381373	37	15148.5	39770.3	20478.9	59061.7
CUFF.894.1	Chr4:7384621-7384673	52	49102	120645	107050	134240
CUFF.895.1	Chr4:7397923-7397974	51	16380.6	40496.7	32273.1	48720.3
CUFF.896.1	Chr4:7355953-7356018	65	936615	2113240	2077300	2149180
CUFF.897.1	Chr4:7402598-7402640	42	27040	65056.1	48258.7	81853.5
CUFF.898.1	Chr4:7405829-7405860	31	44018.9	108741	39967.3	177515
CUFF.899.1	Chr4:7417186-7417219	33	42577.8	102962	54425.1	151498
CUFF.900.1	Chr4:7422737-7422789	52	10631.6	24512	18384	30640
CUFF.901.1	Chr4:7398337-7398421	84	236772	401410	391720	411101
CUFF.902.1	Chr4:7429411-7429498	87	542.467	1236.03	731.421	1740.63
CUFF.903.1	Chr4:7436508-7436560	52	6812.5	15703	10798.2	20607.8
CUFF.904.1	Chr4:7441492-7441589	97	170.058	418.02	176.676	659.363
CUFF.905.1	Chr4:7443244-7443345	101	138.475	301.569	110.84	492.299
CUFF.906.1	Chr4:7448836-7448899	63	1709.75	2590.24	1252.65	3927.84
CUFF.907.1	Chr4:7451712-7451765	53	8651.09	20436.9	15069.9	25803.9
CUFF.908.1	Chr4:7455805-7456060	255	14.0233	24.3375	13.1707	35.5043
CUFF.909.1	Chr4:7462538-7462575	37	87593.3	210548	166161	254936
CUFF.910.1	Chr4:7463075-7463116	41	12948.2	32245.6	19597.8	44893.3
CUFF.911.1	Chr4:7470740-7470780	40	33776.4	80108.1	58698.3	101518
CUFF.912.1	Chr4:7472267-7472396	129	84.3647	202.735	101.368	304.103
CUFF.913.1	Chr4:7474654-7474692	38	8058.41	19614.2	7209.09	32019.3
CUFF.914.1	Chr4:7480774-7480819	45	8441.66	19627.6	11929.1	27326.2
CUFF.915.1	Chr4:7487450-7487489	39	5507.42	13326.7	3903.29	22750.1
CUFF.916.1	Chr4:7487756-7487858	102	309.619	349.402	147.675	551.13
CUFF.917.1	Chr4:7487915-7488155	240	28.972	40.0372	24.3333	55.741
CUFF.918.1	Chr4:7496353-7496406	53	4071.03	10570.8	6710.9	14430.7
CUFF.919.1	Chr4:7508552-7508768	216	128.599	107.563	77.1398	137.987
CUFF.920.1	Chr4:7514515-7514795	280	24.564	25.4225	15.451	35.394
CUFF.921.1	Chr4:7519609-7519684	75	147519	348156	337042	359270
CUFF.922.1	Chr4:7529278-7529348	70	1742.96	2758.38	1632.28	3884.49
CUFF.923.1	Chr4:7534099-7534130	31	60443.9	152238	70863.3	233612
CUFF.924.1	Chr4:7537896-7537950	54	7689.19	18851.9	13901.1	23802.6
CUFF.925.1	Chr4:7544581-7544631	50	2642.22	4564.93	1677.81	7452.04
CUFF.926.1	Chr4:7544883-7544975	92	572.924	1389.55	905.768	1873.32
CUFF.927.1	Chr4:7567307-7567342	35	25113.2	66398.4	35932.7	96864.1
CUFF.928.1	Chr4:7573233-7573288	55	5179.1	11421.4	7715.79	15127
CUFF.929.1	Chr4:7571158-7571248	90	626.672	1503.84	980.269	2027.41
CUFF.930.1	Chr4:7571469-7571539	70	7882.04	16895.1	14108.1	19682.1
CUFF.931.1	Chr4:7589619-7589660	41	47716.8	112860	89197.8	136521
CUFF.932.1	Chr4:7601317-7601406	89	2187.35	4791.75	3838.15	5745.34
CUFF.933.1	Chr4:7602419-7602547	128	97.258	130.238	47.8682	212.607
CUFF.934.1	Chr4:7603316-7603414	98	7315.83	14641.6	13239.2	16044
CUFF.935.1	Chr4:7607617-7607661	44	282581	743291	693121	793460
CUFF.936.1	Chr4:7603583-7603664	81	90817.8	146725	140464	152985
CUFF.937.1	Chr4:7626427-7626510	83	5631.82	10997	9357.69	12636.4
CUFF.938.1	Chr4:7629916-7629981	65	5245.7	10694.5	8138.05	13251
CUFF.939.1	Chr4:7637563-7637599	36	7843	19832.3	4840.48	34824.1
CUFF.940.1	Chr4:7646838-7646902	64	175546	406440	390196	422685
CUFF.941.1	Chr4:7657378-7657725	347	6.65149	5.66308	2.08144	9.24473
CUFF.942.1	Chr4:7656091-7656206	115	15638.3	27424.9	25980.5	28869.3
CUFF.943.1	Chr4:7661873-7661910	37	18798.8	46788.5	25864.1	67713
CUFF.944.1	Chr4:7661730-7661805	75	39896.2	82138.2	76739.8	87536.7
CUFF.945.1	Chr4:7668734-7668892	158	159.309	130.532	73.5634	187.501
CUFF.946.1	Chr4:7678657-7678715	58	2306.36	5539.02	3229.09	7848.95
CUFF.947.1	Chr4:7683785-7683926	141	434.33	426.064	300.425	551.703
CUFF.948.1	Chr4:7707206-7707245	39	13871	33316.7	18417	48216.4
CUFF.949.1	Chr4:7713801-7713851	50	3530.32	6847.39	3311.41	10383.4
CUFF.950.1	Chr4:7720171-7720213	42	18421.9	47707.8	33323.3	62092.2
CUFF.951.1	Chr4:7722292-7722339	47	6061.85	14629.1	8656.78	20601.4
CUFF.952.1	Chr4:7729890-7729936	46	47927.7	108953	91779.9	126127
CUFF.953.1	Chr4:7730552-7730595	43	10291.2	22918.7	13562.2	32275.2
CUFF.954.1	Chr4:7734492-7734548	56	85310.2	177174	163123	191225
CUFF.955.1	Chr4:7738275-7738366	91	679.137	1445.21	942.055	1948.37
CUFF.956.1	Chr4:7741089-7741132	43	11672.4	25783.5	15859.4	35707.6
CUFF.957.1	Chr4:7758483-7758575	92	329.202	547.397	243.756	851.038
CUFF.958.1	Chr4:7756820-7756879	59	136995	253986	238882	269091
CUFF.960.1	Chr4:7759402-7759679	277	12.0554	11.0851	4.40054	17.7697
CUFF.959.1	Chr4:7759799-7761098	1299	25.9363	36.2772	32.969	39.5854
CUFF.961.1	Chr4:7764545-7764582	37	54510.7	126329	91946.6	160711
CUFF.962.1	Chr4:7770309-7770350	41	28983.7	66971.6	48744.2	85199
CUFF.963.1	Chr4:7772406-7772602	196	65.0171	56.355	30.4975	82.2124
CUFF.964.1	Chr4:7777897-7777933	36	13283.3	31165	12371.8	49958.2
CUFF.965.1	Chr4:7782076-7782118	42	5725.56	14095.5	6276.71	21914.2
CUFF.966.1	Chr4:7786341-7786437	96	1426.81	2855.85	2213.23	3498.46
CUFF.967.1	Chr4:7792678-7792733	55	12907.2	31258.5	25128.2	37388.8
CUFF.968.1	Chr4:7795801-7795910	109	88.7867	206.976	68.9919	344.96
CUFF.969.1	Chr4:7796765-7796809	44	63144.4	156616	133587	179645
CUFF.970.1	Chr4:7803288-7803334	46	82035.6	192868	170019	215717
CUFF.971.1	Chr4:7809696-7809742	46	9052.37	19625.1	12336.5	26913.7
CUFF.972.1	Chr4:7814700-7814774	74	13464.5	25737.5	22639.1	28835.9
CUFF.973.1	Chr4:7752043-7752111	68	1737880	3419270	3377370	3461170
CUFF.974.1	Chr4:7802159-7802223	64	593451	1437960	1407410	1468520
CUFF.975.1	Chr4:7822172-7822214	42	17005.6	39033.6	26022.4	52044.8
CUFF.976.1	Chr4:7820493-7820556	63	127970	256952	243630	270274
CUFF.977.1	Chr4:7826814-7826848	34	19923.3	48493.3	19250.7	77735.8
CUFF.978.1	Chr4:7827364-7827407	43	4088.04	8594.5	2864.83	14324.2
CUFF.979.1	Chr4:7829358-7829458	100	564.278	812.391	493.745	1131.04
CUFF.980.1	Chr4:7832257-7832317	60	14527.7	30208.4	25173.7	35243.2
CUFF.981.1	Chr4:7834126-7834188	62	77648.5	168152	157028	179276
CUFF.982.1	Chr4:7838176-7838223	47	7331.34	17676.8	11111.8	24241.8
CUFF.983.1	Chr4:7839002-7839107	105	318.945	735.375	457.429	1013.32
CUFF.984.1	Chr4:7843714-7843792	78	614.576	1457.52	788.766	2126.28
CUFF.985.1	Chr4:7840736-7840787	51	448233	1025780	984388	1067170
CUFF.986.1	Chr4:7846266-7846551	285	29.835	46.5504	33.3839	59.7168
CUFF.987.1	Chr4:7850582-7850641	59	2005.09	4042.22	2136.7	5947.75
CUFF.988.1	Chr4:7851042-7851091	49	24654.1	55589.4	45036.7	66142
CUFF.989.1	Chr4:7814081-7814163	82	509675	1018940	1002810	1035080
CUFF.990.1	Chr4:7864239-7864289	50	21754.8	54322.6	44363.1	64282.1
CUFF.991.1	Chr4:7860810-7860867	57	56491.9	131705	120030	143381
CUFF.992.1	Chr4:7869973-7870151	178	96.7127	143.992	95.314	192.67
CUFF.993.1	Chr4:7876416-7876466	50	2628.16	5934.41	2642.59	9226.22
CUFF.994.1	Chr4:7878608-7878647	39	6661.02	16658.4	6122.69	27194
CUFF.995.1	Chr4:7886980-7887111	131	2484.35	5676.73	5154.7	6198.76
CUFF.996.1	Chr4:7889567-7889665	98	7751.4	18940	17345	20535.1
CUFF.997.1	Chr4:7893934-7894047	113	1451.46	3015.5	2521.42	3509.57
CUFF.998.1	Chr4:7898697-7898755	58	8756.08	18062	13890.8	22233.3
CUFF.999.1	Chr4:7900125-7900193	68	81000.2	146069	137409	154729
CUFF.1000.1	Chr4:7904306-7904340	34	38899.7	92578.1	52173.7	132982
CUFF.1001.1	Chr4:7910994-7911042	48	1275.79	2757.07	291.072	5223.07
CUFF.1002.1	Chr4:7923932-7923971	39	39695.3	88289.3	64034.3	112544
CUFF.1003.1	Chr4:7928617-7928646	29	141172	359899	160263	559535
CUFF.1004.1	Chr4:7928886-7928927	41	5879.27	14882.6	6290.12	23475
CUFF.1005.1	Chr4:7929386-7929417	31	118056	293602	180594	406609
CUFF.1006.1	Chr4:7929809-7929890	81	1393.39	3005.29	2109.28	3901.29
CUFF.1007.1	Chr4:7936844-7936953	109	421.007	344.96	166.823	523.096
CUFF.1008.1	Chr4:7938705-7938743	38	57025.1	137299	104479	170120
CUFF.1009.1	Chr4:7944934-7945138	204	2119.41	2512.34	2350.84	2673.84
CUFF.1010.1	Chr4:7946244-7946276	32	31221.8	69270.7	23090.2	115451
CUFF.1011.1	Chr4:7949426-7949541	115	249.886	266.261	123.939	408.584
CUFF.1012.1	Chr4:7952948-7953004	56	1336.11	3064.33	1216.47	4912.19
CUFF.1013.1	Chr4:7957016-7957123	107	134.341	343.842	160.051	527.634
CUFF.1014.1	Chr4:7945646-7945728	82	223985	413210	402937	423483
CUFF.1015.1	Chr4:7961055-7961123	68	8586.45	18226.5	15167.5	21285.6
CUFF.1016.1	Chr4:7971555-7971609	54	2800.55	6825.67	3846.7	9804.64
CUFF.1017.1	Chr4:7970995-7971046	51	151209	341508	317627	365389
CUFF.1018.1	Chr4:7991293-7991358	65	6070.09	14208.4	11261.8	17155.1
CUFF.1019.1	Chr4:7997582-7997619	37	29408.8	70182.8	44555.7	95810
CUFF.1020.1	Chr4:7998768-7998804	36	30298.3	76495.9	47052.6	105939
CUFF.1021.1	Chr4:8003964-8004005	41	142520	357182	315088	399276
CUFF.1022.1	Chr4:8013980-8014016	36	21972.8	56663.6	31322.9	82004.4
CUFF.1023.1	Chr4:8014142-8014497	355	14.1577	11.8293	6.78525	16.8733
CUFF.1024.1	Chr4:8015221-8015348	127	161.405	160.673	67.9084	253.437
CUFF.1025.1	Chr4:8019014-8019066	52	471079	1094610	1053660	1135560
CUFF.1026.1	Chr4:8048838-8049006	168	27.3822	50.217	18.457	81.977
CUFF.1027.1	Chr4:8054837-8054974	137	189.411	276.732	170.218	383.247
CUFF.1028.1	Chr4:8054143-8054185	42	109113	276488	241859	311117
CUFF.1029.1	Chr4:8055356-8055583	227	35.8747	89.8541	64.1815	115.527
CUFF.1030.1	Chr4:8056583-8056752	169	49.1031	73.7938	35.6868	111.901
CUFF.1031.1	Chr4:8062849-8062887	38	8543.38	21575.6	8565.04	34586.2
CUFF.1032.1	Chr4:8076569-8076609	40	1298	2861	0	6907.07
CUFF.1033.1	Chr4:8106879-8106990	111	158.217	366.533	188.739	544.328
CUFF.1034.1	Chr4:8122517-8122702	185	36.2834	36.0583	13.253	58.8636
CUFF.1035.1	Chr4:8131484-8131524	40	8197.77	20027	9322.13	30731.9
CUFF.1036.1	Chr4:8139994-8140038	44	4030.51	9312.3	3696.77	14927.8
CUFF.1037.1	Chr4:8143792-8143830	38	12443.1	25498.5	11354.5	39642.5
CUFF.1038.1	Chr4:8147921-8147996	75	48612.6	100500	94528.1	106471
CUFF.1039.1	Chr4:8167020-8167132	112	102.039	250.632	105.929	395.334
CUFF.1040.1	Chr4:8173195-8173240	45	20460.9	49069.1	36896.6	61241.7
CUFF.1041.1	Chr4:8188454-8188708	254	15.5669	28.5128	16.3549	40.6707
CUFF.1042.1	Chr4:8195762-8195912	150	192.153	477.056	357.792	596.32
CUFF.1043.1	Chr4:8201109-8201319	210	37.4214	30.6619	13.6537	47.6701
CUFF.1044.1	Chr4:8203647-8203687	40	8072.44	18596.5	8281.03	28912
CUFF.1045.1	Chr4:8215733-8215772	39	18619.7	48309.2	30367.6	66250.8
CUFF.1046.1	Chr4:8220147-8220251	104	2154.22	4945.4	4212.24	5678.55
CUFF.1047.1	Chr4:8227527-8227591	64	1261.5	2759.38	1420.88	4097.87
CUFF.1048.1	Chr4:8243122-8243241	119	369.164	303.315	160.331	446.3
CUFF.1049.1	Chr4:8252070-8252117	47	2817.32	6095.45	2240.35	9950.54
CUFF.1050.1	Chr4:8256140-8256289	149	221.554	351.016	247.507	454.525
CUFF.1051.1	Chr4:8259724-8260041	317	14.4397	12.6676	6.69603	18.6391
CUFF.1052.1	Chr4:8259406-8259520	114	375.242	313.859	156.93	470.789
CUFF.1053.1	Chr4:8263376-8263425	49	24499.1	58594.2	47760.1	69428.2
CUFF.1054.1	Chr4:8267962-8268136	174	62.0318	53.3814	22.5616	84.2011
CUFF.1055.1	Chr4:8273521-8273680	159	106.77	91.2086	44.1087	138.309
CUFF.1056.1	Chr4:8279861-8279906	45	123080	260444	232400	288487
CUFF.1057.1	Chr4:8285786-8285824	38	14386.6	35305.6	18662.4	51948.8
CUFF.1058.1	Chr4:8296383-8296468	85	293.83	784.394	365.118	1203.67
CUFF.1059.1	Chr4:8298388-8298425	37	9328.75	23394.3	8598.43	38190.1
CUFF.1060.1	Chr4:8303744-8303781	37	26944.1	67843.4	42647	93039.8
CUFF.1061.1	Chr4:8304985-8305120	135	202.564	172.707	86.3537	259.061
CUFF.1062.1	Chr4:8306462-8306612	150	42.3338	89.448	37.8052	141.091
CUFF.1063.1	Chr4:8309574-8309607	33	21427.2	57200.9	21023.9	93378
CUFF.1064.1	Chr4:8319861-8319914	53	2937.22	5990.13	3084.49	8895.78
CUFF.1065.1	Chr4:8322476-8322508	32	38039.1	92360.9	39036.3	145685
CUFF.1066.1	Chr4:8323088-8323294	206	599.041	1088.08	983.502	1192.66
CUFF.1067.1	Chr4:8348355-8348409	54	4578.45	11051.1	7260.6	14841.6
CUFF.1068.1	Chr4:8345586-8345790	204	3878.78	7882.2	7596.14	8168.26
CUFF.1069.1	Chr4:8349630-8349663	33	65387.4	171603	108942	234263
CUFF.1070.1	Chr4:8367954-8368127	173	45.3371	49.9147	19.815	80.0144
CUFF.1071.1	Chr4:8370202-8370242	40	15107.7	34332	20316	48348
CUFF.1072.1	Chr4:8385975-8386035	60	4785.4	10908.6	7883.1	13934.1
CUFF.1073.1	Chr4:8391433-8391476	43	10350.3	26738.4	16632.3	36844.6
CUFF.1074.1	Chr4:8391539-8391583	44	12103.1	30476.6	20317.7	40635.5
CUFF.1075.1	Chr4:8397268-8397319	51	14997.5	33399.3	25931	40867.6
CUFF.1076.1	Chr4:8396986-8397073	87	819.601	1802.54	1193.17	2411.91
CUFF.1077.1	Chr4:8400525-8400558	33	25505.2	62921	24978.2	100864
CUFF.1078.1	Chr4:8404893-8404949	56	62265	139288	126829	151746
CUFF.1079.1	Chr4:8418027-8418086	59	3741.12	8758.15	5953.3	11563
CUFF.1080.1	Chr4:8439884-8439927	43	4305.1	10504.4	4170	16838.8
CUFF.1081.1	Chr4:8450341-8450548	207	28.4506	37.0953	17.9394	56.2512
CUFF.1082.1	Chr4:8453808-8454036	228	151.277	209.766	170.814	248.719
CUFF.1083.1	Chr4:8454302-8454339	37	49244.5	126329	91946.6	160711
CUFF.1084.1	Chr4:8455825-8455878	53	12671.3	26779.4	20635.8	32923
CUFF.1085.1	Chr4:8459138-8459190	52	3669.85	8426	4833.14	12018.9
CUFF.1086.1	Chr4:8459852-8459907	55	3119.81	7213.5	4268.6	10158.4
CUFF.1087.1	Chr4:8465396-8465565	169	212.106	472.28	375.877	568.684
CUFF.1088.1	Chr4:8470834-8470875	41	5068.12	12402.1	4558.34	20246
CUFF.1089.1	Chr4:8479328-8479518	190	23.3629	49.4061	23.8929	74.9193
CUFF.1090.1	Chr4:8481893-8481927	34	41117.2	101395	59110.4	143680
CUFF.1091.1	Chr4:8485231-8485282	51	4649.33	10019.8	5929.23	14110.4
CUFF.1092.1	Chr4:8486819-8486928	109	142.652	321.962	149.866	494.059
CUFF.1093.1	Chr4:8503644-8503682	38	8959.06	21575.6	8565.04	34586.2
CUFF.1094.1	Chr4:8504050-8504083	33	55157.7	137282	81237	193328
CUFF.1095.1	Chr4:8504597-8504639	42	127482	327449	289764	365134
CUFF.1096.1	Chr4:8517460-8517606	146	33.768	90.1453	35.7856	144.505
CUFF.1097.1	Chr4:8521774-8522025	251	20.7084	20.146	9.74264	30.5493
CUFF.1098.1	Chr4:8523052-8523455	403	5.51845	4.52164	1.79499	7.24829
CUFF.1099.1	Chr4:8524080-8524146	66	709.734	1583.86	628.756	2538.96
CUFF.1100.1	Chr4:8535257-8535722	465	9.14289	7.85864	4.71519	11.0021
CUFF.1101.1	Chr4:8536177-8536215	38	28654.8	66688.3	43814.4	89562.2
CUFF.1102.1	Chr4:8536910-8536996	86	5777.84	12673.6	11023.7	14323.6
CUFF.1103.1	Chr4:8565864-8566008	144	39.7334	43.0084	4.54051	81.4762
CUFF.1104.1	Chr4:8571559-8571675	116	187.003	442.667	261.949	623.385
CUFF.1105.1	Chr4:8580579-8580642	63	686.696	1726.83	634.686	2818.97
CUFF.1106.1	Chr4:8580737-8580835	98	140.403	335.816	123.427	548.205
CUFF.1107.1	Chr4:8596180-8596208	28	373302	949860	489110	1410610
CUFF.1108.1	Chr4:8598720-8598805	85	238.806	560.282	205.928	914.635
CUFF.1109.1	Chr4:8602891-8602939	48	24180.5	55692.8	44609.6	66776.1
CUFF.1110.1	Chr4:8607219-8607281	62	2630.77	6255.1	4109.62	8400.58
CUFF.1111.1	Chr4:8613085-8613138	53	1835.97	3875.97	1538.67	6213.27
CUFF.1112.1	Chr4:8614066-8614112	46	2309.29	5413.83	1585.67	9241.99
CUFF.1113.1	Chr4:8618395-8618442	47	7396.58	18895.9	12108.3	25683.5
CUFF.1114.1	Chr4:8624295-8624335	40	23978.2	58650.6	40331.2	76969.9
CUFF.1115.1	Chr4:8625608-8625659	51	35948	78070.9	66652.7	89489.2
CUFF.1116.1	Chr4:8628175-8628319	144	2081.83	3922.36	3555	4289.73
CUFF.1117.1	Chr4:8635248-8635304	56	4785.97	8078.69	5078.34	11079
CUFF.1118.1	Chr4:8645358-8645403	45	6841.57	17362.9	10122.1	24603.8
CUFF.1119.1	Chr4:8651400-8651571	171	143.496	321.198	243.296	399.1
CUFF.1120.1	Chr4:8652390-8652874	484	8.80025	13.7798	9.75979	17.7997
CUFF.1121.1	Chr4:8663136-8663513	377	16.3742	14.1447	8.97979	19.3096
CUFF.1122.1	Chr4:8662423-8662485	62	37336.6	86283.6	78315.2	94252
CUFF.1123.1	Chr4:8666662-8666882	220	90.5877	75.0074	50.3451	99.6697
CUFF.1124.1	Chr4:8667771-8667990	219	110.872	92.5764	64.9755	120.177
CUFF.1125.1	Chr4:8668514-8668707	193	114.381	93.72	59.4983	127.942
CUFF.1126.1	Chr4:8679240-8679276	36	10963.9	25498.6	8499.55	42497.7
CUFF.1127.1	Chr4:8681367-8681461	94	421.57	389.805	143.271	636.339
CUFF.1128.1	Chr4:8693706-8693753	47	14749.4	31696.3	22905.3	40487.3
CUFF.1129.1	Chr4:8694498-8694547	49	26425.3	58594.2	47760.1	69428.2
CUFF.1130.1	Chr4:8708387-8708422	35	15033.3	38441.2	15260.3	61622.1
CUFF.1131.1	Chr4:8716025-8716073	48	48392.2	105872	90590.3	121153
CUFF.1132.1	Chr4:8716473-8716526	53	19687.4	41578.6	33923.3	49233.8
CUFF.1133.1	Chr4:8721419-8721479	60	758.451	1678.25	491.547	2864.95
CUFF.1134.1	Chr4:8735022-8735205	183	20.0611	41.1614	16.3401	65.9827
CUFF.1135.1	Chr4:8740219-8740259	40	23700.7	61511.6	42750.7	80272.4
CUFF.1136.1	Chr4:8747417-8747481	64	58578.3	117679	108938	126420
CUFF.1137.1	Chr4:8750115-8750165	50	2413.51	5477.91	2315.24	8640.59
CUFF.1138.1	Chr4:8749911-8749962	51	111229	236300	216435	256165
CUFF.1139.1	Chr4:8753579-8753630	51	2038.12	4174.92	1534.47	6815.37
CUFF.1140.1	Chr4:8758219-8758271	52	8802.56	21065	15384.2	26745.8
CUFF.1141.1	Chr4:8759995-8760035	40	7242.73	18596.5	8281.03	28912
CUFF.1142.1	Chr4:8763850-8763879	29	41968.5	110738	0	221476
CUFF.1143.1	Chr4:8780020-8780048	28	126796	335245	61518.5	608971
CUFF.1144.1	Chr4:8780564-8780600	36	23211.5	53830.5	29131.4	78529.6
CUFF.1145.1	Chr4:8757597-8757672	75	562247	1420570	1398110	1443020
CUFF.1146.1	Chr4:8801246-8801293	47	56323.7	142024	123415	160632
CUFF.1147.1	Chr4:8814337-8814373	36	32592	76495.9	47052.6	105939
CUFF.1148.1	Chr4:8814797-8814857	60	802.012	1888.03	629.343	3146.71
CUFF.1149.1	Chr4:8816622-8816664	42	9373.67	23853.9	13682.6	34025.2
CUFF.1150.1	Chr4:8823006-8823118	112	763.033	1691.76	1315.82	2067.71
CUFF.1151.1	Chr4:8823188-8823226	38	11471.4	25498.5	11354.5	39642.5
CUFF.1152.1	Chr4:8823722-8823892	170	20.492	48.2022	17.7164	78.6879
CUFF.1153.1	Chr4:8826402-8826447	45	3128.88	7549.1	2774.63	12323.6
CUFF.1154.1	Chr4:8835592-8835633	41	5110.36	13642.4	5415.71	21869
CUFF.1155.1	Chr4:8840342-8840405	63	67580.2	156278	145888	166668
CUFF.1156.1	Chr4:8866639-8867040	401	10.6003	15.7763	10.6578	20.8947
CUFF.1157.1	Chr4:8856169-8856241	72	100339	220306	210764	229849
CUFF.1158.1	Chr4:8873308-8873404	96	37.9641	36.15	0	108.45
CUFF.1159.1	Chr4:8881587-8881693	106	1940.4	3986.74	3350.39	4623.1
CUFF.1160.1	Chr4:8883688-8883732	44	4332.29	9312.3	3696.77	14927.8
CUFF.1161.1	Chr4:8883876-8883918	42	38551	92162.7	72169.8	112156
CUFF.1162.1	Chr4:8888298-8888360	62	9747.92	21156.9	17211.2	25102.7
CUFF.1163.1	Chr4:8913409-8913475	66	3925.93	8207.27	6033.11	10381.4
CUFF.1164.1	Chr4:8917381-8917477	96	170.16	433.799	183.345	684.254
CUFF.1165.1	Chr4:8917869-8918047	178	133.034	300.327	230.025	370.628
CUFF.1166.1	Chr4:8920849-8920877	28	232932	558741	205362	912120
CUFF.1167.1	Chr4:8971666-8971705	39	27959.8	69965.1	48373.4	91556.8
CUFF.1168.1	Chr4:8984497-8984556	59	1430.98	3143.95	1463.44	4824.46
CUFF.1169.1	Chr4:8984876-8985108	232	13.3818	25.6746	12.4163	38.9329
CUFF.1170.1	Chr4:8992863-8992929	66	334556	696754	676722	716787
CUFF.1171.1	Chr4:9023955-9024012	57	90749.2	200275	185877	214672
CUFF.1172.1	Chr4:9059994-9060038	44	5687.73	14391.7	7410.72	21372.8
CUFF.1173.1	Chr4:9060394-9060435	41	17893.7	43407.5	28733.1	58081.9
CUFF.1174.1	Chr4:9086768-9086842	74	1208.75	1585.28	816.307	2354.26
CUFF.1175.1	Chr4:9088327-9088378	51	667.433	1252.47	0	2698.71
CUFF.1176.1	Chr4:9097163-9097276	113	444.597	364.288	192.561	536.015
CUFF.1177.1	Chr4:9099852-9099895	43	58100.1	137512	114593	160431
CUFF.1178.1	Chr4:9100474-9100619	145	96.0033	83.9515	30.8559	137.047
CUFF.1179.1	Chr4:9104452-9104503	51	16229.3	38826.7	30774.4	46879
CUFF.1180.1	Chr4:9108722-9108780	58	26388.6	57316.8	49886.2	64747.4
CUFF.1181.1	Chr4:9129031-9129266	235	70.2266	92.0663	67.4605	116.672
CUFF.1182.1	Chr4:9131167-9131289	122	338.238	740.674	526.86	954.488
CUFF.1183.1	Chr4:9133287-9133341	54	1311.81	3250.32	1194.64	5306
CUFF.1184.1	Chr4:9134563-9134811	248	41.1152	34.8193	20.8916	48.747
CUFF.1185.1	Chr4:9145229-9145264	35	14399.9	34946.5	12844.4	57048.7
CUFF.1186.1	Chr4:9149031-9149108	77	683.447	1206.82	583.619	1830.01
CUFF.1187.1	Chr4:9152996-9153091	95	334.234	412.835	163.886	661.783
CUFF.1188.1	Chr4:9168290-9168332	42	20858.3	52044.8	37020.8	67068.9
CUFF.1189.1	Chr4:9174830-9174889	59	6732.31	14372.3	10779.3	17965.4
CUFF.1190.1	Chr4:9172676-9172772	96	253.795	433.799	183.345	684.254
CUFF.1191.1	Chr4:9178288-9178333	45	4551.93	11323.6	5476.14	17171.1
CUFF.1192.1	Chr4:9181036-9181075	39	5197.06	13326.7	3903.29	22750.1
CUFF.1193.1	Chr4:9188503-9188562	59	2995.83	3368.52	1629.02	5108.01
CUFF.1194.1	Chr4:9190684-9190745	61	1583.31	3925.95	2170.21	5681.69
CUFF.1195.1	Chr4:9194360-9194415	55	1398.28	3306.19	1312.48	5299.9
CUFF.1196.1	Chr4:9201809-9201850	41	14386.9	37206.4	23620.6	50792.3
CUFF.1197.1	Chr4:9204701-9204749	48	3185.81	8271.21	3999.98	12542.5
CUFF.1198.1	Chr4:9206979-9207087	108	312.402	308.907	137.556	480.258
CUFF.1199.1	Chr4:9240474-9240525	51	15158.2	36321.8	28533.6	44110
CUFF.1200.1	Chr4:9245101-9245315	214	19.6938	44.3479	24.5149	64.1808
CUFF.1201.1	Chr4:9248682-9249067	385	5.50596	4.5114	1.65814	7.36466
CUFF.1202.1	Chr4:9255299-9255580	281	11.3593	14.5219	7.02282	22.021
CUFF.1203.1	Chr4:9266172-9266272	100	285.817	718.653	418.954	1018.35
CUFF.1204.1	Chr4:9179046-9179160	114	282384	571832	565134	578530
CUFF.1205.1	Chr4:9285131-9285170	39	28799.8	71630.9	49783.7	93478.1
CUFF.1206.1	Chr4:9294334-9294953	619	13.0301	10.9082	7.96644	13.8499
CUFF.1207.1	Chr4:9297363-9297399	36	18220.4	45330.9	22665.5	67996.4
CUFF.1208.1	Chr4:9299642-9299689	47	5495.34	13410	7691.94	19128
CUFF.1209.1	Chr4:9301705-9301820	115	301.748	247.243	110.097	384.388
CUFF.1210.1	Chr4:9302501-9302542	41	49215.3	120301	95871.4	144730
CUFF.1211.1	Chr4:9308076-9308190	114	236.799	274.627	127.833	421.421
CUFF.1212.1	Chr4:9329970-9330222	252	20.4302	17.2523	7.68245	26.8222
CUFF.1213.1	Chr4:9331147-9331380	233	39.3208	50.6597	32.1614	69.1579
CUFF.1214.1	Chr4:9331001-9331083	82	1793.23	3065.07	2180.26	3949.88
CUFF.1215.1	Chr4:9344158-9344200	42	4254.86	9758.41	3252.8	16264
CUFF.1216.1	Chr4:9360695-9360771	76	436.439	1013.33	428.284	1598.38
CUFF.1217.1	Chr4:9361918-9361961	43	12912.4	30558.2	19754.3	41362.2
CUFF.1218.1	Chr4:9359883-9359923	40	1830.56	4291.5	0	9246.91
CUFF.1219.1	Chr4:9362583-9362825	242	77.3016	106.57	81.2747	131.865
CUFF.1220.1	Chr4:9380606-9380644	38	11874.3	29421.3	14228.2	44614.4
CUFF.1221.1	Chr4:9383927-9383969	42	35453.9	82404.3	63499.5	101309
CUFF.1222.1	Chr4:9390280-9390393	113	98.7993	80.9529	0	161.906
CUFF.1223.1	Chr4:9399031-9399150	119	179.266	454.973	279.854	630.092
CUFF.1224.1	Chr4:9401981-9402022	41	18193.5	43407.5	28733.1	58081.9
CUFF.1225.1	Chr4:9414844-9414888	44	6705.59	16084.9	8704.63	23465.1
CUFF.1226.1	Chr4:9416730-9416800	70	813.843	1953.85	1006.1	2901.61
CUFF.1227.1	Chr4:9415909-9416026	117	10639.5	24119	22805.1	25432.8
CUFF.1228.1	Chr4:9421893-9421934	41	6369.21	16122.8	7179.48	25066.1
CUFF.1229.1	Chr4:9428684-9428813	129	8812.66	17511.3	16569.2	18453.3
CUFF.1230.1	Chr4:9436208-9436260	52	3039.41	6511	3352.7	9669.3
CUFF.1231.1	Chr4:9408390-9408455	65	739707	1637790	1606150	1669430
CUFF.1232.1	Chr4:9437756-9437795	39	100265	226554	187700	265407
CUFF.1233.1	Chr4:9442879-9442931	52	40879.6	101495	89025.4	113965
CUFF.1234.1	Chr4:9446124-9446181	57	8109.22	18112.7	13783	22442.5
CUFF.1235.1	Chr4:9450158-9450384	226	16.2923	18.5971	6.83525	30.3589
CUFF.1236.1	Chr4:9451013-9451074	61	6978.43	15507.5	12018.1	18997
CUFF.1237.1	Chr4:9453263-9453349	86	37959.5	86567.5	82255.2	90879.7
CUFF.1238.1	Chr4:9459667-9459731	64	704.136	1623.16	596.585	2649.74
CUFF.1239.1	Chr4:9459999-9460051	52	2013.2	4979	2217.15	7740.85
CUFF.1240.1	Chr4:9462644-9462683	39	69036.9	176579	142277	210880
CUFF.1241.1	Chr4:9470958-9471088	130	60.0456	160.295	71.3793	249.211
CUFF.1242.1	Chr4:9469867-9469977	110	119.412	289.433	128.884	449.981
CUFF.1243.1	Chr4:9470246-9470336	90	5103.56	12942.1	11406.2	14478.1
CUFF.1244.1	Chr4:9483327-9483440	113	505.49	425.003	239.516	610.489
CUFF.1245.1	Chr4:9493276-9493365	89	234.761	616.759	274.643	958.876
CUFF.1246.1	Chr4:9505290-9505711	421	9.28051	7.92551	4.46653	11.3845
CUFF.1247.1	Chr4:9519215-9519380	165	132.415	112.254	63.2624	161.246
CUFF.1248.1	Chr4:9519517-9519638	121	397.56	333.612	188.012	479.212
CUFF.1249.1	Chr4:9523650-9523694	44	4102.12	10158.9	4293.64	16024.1
CUFF.1250.1	Chr4:9529059-9529109	50	54626.1	137861	121995	153727
CUFF.1251.1	Chr4:9529915-9530064	149	78.1002	83.9386	33.3217	134.555
CUFF.1252.1	Chr4:9535803-9535834	31	113656	293602	180594	406609
CUFF.1253.1	Chr4:9543546-9543681	135	201.431	183.502	94.4902	272.513
CUFF.1254.1	Chr4:9547277-9547462	185	325.277	385.824	311.226	460.422
CUFF.1255.1	Chr4:9562987-9563189	202	30.7201	69.725	42.3766	97.0734
CUFF.1256.1	Chr4:9572640-9572689	49	70797.4	159757	141867	177646
CUFF.1257.1	Chr4:9584400-9584431	31	57150.1	152238	70863.3	233612
CUFF.1258.1	Chr4:9593756-9593960	204	68.0553	88.2433	57.9761	118.51
CUFF.1259.1	Chr4:9599811-9599864	53	3508.44	8456.66	5004.24	11909.1
CUFF.1260.1	Chr4:9604984-9605856	872	6.40941	5.30912	3.68985	6.92838
CUFF.1261.1	Chr4:9605913-9606076	163	205.668	178.456	115.362	241.55
CUFF.1262.1	Chr4:9606127-9606523	396	7.77428	6.38686	3.0887	9.68502
CUFF.1263.1	Chr4:9607105-9607384	279	10.9196	10.8637	4.31264	17.4147
CUFF.1264.1	Chr4:9606708-9606966	258	60.3375	49.4876	33.8382	65.1369
CUFF.1265.1	Chr4:9613514-9613621	107	100.014	245.602	90.2695	400.934
CUFF.1266.1	Chr4:9628385-9628512	127	112.623	254.399	137.673	371.125
CUFF.1267.1	Chr4:9600557-9600636	79	282982	606585	593259	619912
CUFF.1268.1	Chr4:9637718-9637768	50	2755.99	6390.9	2974.82	9806.98
CUFF.1269.1	Chr4:9643829-9643879	50	3353.8	6847.39	3311.41	10383.4
CUFF.1270.1	Chr4:9656002-9656063	61	1165.27	1570.38	459.954	2680.81
CUFF.1271.1	Chr4:9661180-9661551	371	14.888	12.1987	7.31924	17.0782
CUFF.1272.1	Chr4:9662074-9662478	404	8.79792	7.36262	3.89185	10.8334
CUFF.1273.1	Chr4:9685801-9685835	34	17685.9	44084.8	16203.1	71966.5
CUFF.1274.1	Chr4:9689042-9689356	314	9.19782	7.92891	3.1476	12.7102
CUFF.1275.1	Chr4:9720625-9720718	93	8105.69	15108.2	13543.6	16672.7
CUFF.1276.1	Chr4:9731761-9731810	49	34062.4	82132	69305.1	94958.9
CUFF.1277.1	Chr4:9738295-9738334	39	11850.9	28319.2	14582.4	42056
CUFF.1278.1	Chr4:9739495-9739564	69	14008.8	31562.5	27647.7	35477.4
CUFF.1279.1	Chr4:9741126-9741201	75	1641.42	3814.19	2650.88	4977.51
CUFF.1280.1	Chr4:9743282-9743314	32	31714.7	76967.4	28288.9	125646
CUFF.1281.1	Chr4:9746708-9746750	42	19364.7	45539.2	31485.5	59593
CUFF.1282.1	Chr4:9748665-9748781	116	76.0011	184.444	67.7915	301.097
CUFF.1283.1	Chr4:9750002-9750106	104	364.791	298.898	118.656	479.14
CUFF.1284.1	Chr4:9752334-9752389	55	7056.8	15328.7	11035.8	19621.6
CUFF.1285.1	Chr4:9753730-9753865	135	190.564	161.913	78.3016	245.525
CUFF.1286.1	Chr4:9753058-9753621	563	10.7041	8.93386	6.07274	11.795
CUFF.1287.1	Chr4:9742577-9742632	55	677482	1658200	1613550	1702850
CUFF.1288.1	Chr4:9772366-9772556	190	43.0642	69.1686	38.9809	99.3562
CUFF.1289.1	Chr4:9772613-9772812	199	44.4464	62.0163	35.5725	88.4602
CUFF.1290.1	Chr4:9773089-9773423	334	4.99904	6.19313	2.27625	10.11
CUFF.1291.1	Chr4:9779132-9779500	368	6.06674	5.95917	2.51864	9.3997
CUFF.1292.1	Chr4:9779884-9779951	67	1535.07	2989.09	1714.54	4263.64
CUFF.1293.1	Chr4:9781812-9781859	47	2754.72	6704.99	2661.73	10748.3
CUFF.1294.1	Chr4:9787302-9787383	81	188.112	467.489	114.101	820.878
CUFF.1295.1	Chr4:9788068-9788236	168	25.9713	60.2604	25.469	95.0518
CUFF.1296.1	Chr4:9793275-9793316	41	10280.7	26044.5	14677.8	37411.3
CUFF.1297.1	Chr4:9793816-9793859	43	18947.5	44882.4	31788.8	57975.9
CUFF.1298.1	Chr4:9816224-9816258	34	19550.4	44084.8	16203.1	71966.5
CUFF.1299.1	Chr4:9816526-9816593	67	853.728	1358.68	499.374	2217.98
CUFF.1300.1	Chr4:9819168-9819199	31	360423	902553	704417	1100690
CUFF.1301.1	Chr4:9822154-9822410	256	10.954	25.3216	13.9974	36.6458
CUFF.1302.1	Chr4:9825227-9825459	232	13.8162	22.2513	9.90849	34.5941
CUFF.1303.1	Chr4:9827044-9827137	93	207.245	526.559	234.477	818.641
CUFF.1304.1	Chr4:9830879-9830917	38	8532.44	19614.2	7209.09	32019.3
CUFF.1305.1	Chr4:9831313-9831489	176	192.042	453.349	365.283	541.415
CUFF.1306.1	Chr4:9833703-9833903	200	29.2769	58.2147	32.8077	83.6217
CUFF.1307.1	Chr4:9839442-9839506	64	209484	394104	378108	410100
CUFF.1308.1	Chr4:9844805-9844838	33	681538	1670270	1474780	1865760
CUFF.1309.1	Chr4:9844608-9844749	141	2820.05	6057.52	5583.78	6531.25
CUFF.1310.1	Chr4:9885992-9886050	58	127445	280082	263656	296507
CUFF.1311.1	Chr4:9893336-9893370	34	58527.8	149888	98477	201300
CUFF.1312.1	Chr4:9898190-9898238	48	3192.15	6616.97	2796.66	10437.3
CUFF.1313.1	Chr4:9900691-9900737	46	4647.09	8797.48	3917.52	13677.4
CUFF.1314.1	Chr4:9908011-9908077	66	4106.99	9359.17	7037.45	11680.9
CUFF.1315.1	Chr4:9913176-9913259	83	1089.65	2627.07	1825.82	3428.32
CUFF.1316.1	Chr4:9910236-9910318	82	83694	162449	156007	168890
CUFF.1317.1	Chr4:9920889-9920920	31	42764.6	108741	39967.3	177515
CUFF.1318.1	Chr4:9924632-9924696	64	1818.2	4220.23	2564.92	5875.53
CUFF.1319.1	Chr4:9928733-9928824	91	1135.13	2408.69	1759.11	3058.26
CUFF.1320.1	Chr4:9943597-9943647	50	35628.2	81712.2	69497.3	93927.1
CUFF.1321.1	Chr4:9945785-9946091	306	34.0657	78.5426	62.9888	94.0963
CUFF.1322.1	Chr4:9947486-9947691	205	37.6465	84.2712	54.9318	113.611
CUFF.1323.1	Chr4:9954275-9954432	157	207.561	482.985	372.18	593.789
CUFF.1324.1	Chr4:9956211-9956630	419	7.81941	7.2366	3.91622	10.557
CUFF.1325.1	Chr4:9960771-9960815	44	6714.42	16084.9	8704.63	23465.1
CUFF.1326.1	Chr4:9963173-9963204	31	65437.1	152238	70863.3	233612
CUFF.1327.1	Chr4:9964139-9964175	36	34783.1	79329.1	49345.5	109313
CUFF.1328.1	Chr4:9965880-9966226	346	14.4801	18.8128	12.263	25.3626
CUFF.1329.1	Chr4:9966375-9966504	129	115.906	126.709	46.5714	206.848
CUFF.1330.1	Chr4:9968551-9968825	274	14.8304	15.5882	7.53848	23.6379
CUFF.1331.1	Chr4:9969142-9969405	263	124.185	135.64	110.452	160.828
CUFF.1332.1	Chr4:9974357-9974395	38	7465.88	17652.8	5884.26	29421.3
CUFF.1333.1	Chr4:9978072-9978120	48	26012.6	62309.8	50586.6	74033
CUFF.1334.1	Chr4:9981077-9981113	36	5711.07	14165.9	1495.54	26836.3
CUFF.1335.1	Chr4:9986228-9986296	68	16577.1	36068	31764.7	40371.2
CUFF.1336.1	Chr4:9992306-9992665	359	30.8713	26.2191	18.8032	33.635
CUFF.1337.1	Chr4:9993472-9993584	112	1515.04	3320.87	2794.15	3847.6
CUFF.1338.1	Chr4:9996559-9996604	45	4286.08	9813.82	4370.09	15257.6
CUFF.1339.1	Chr4:10007982-10008062	80	5538.58	12021.6	10188.4	13854.9
CUFF.1340.1	Chr4:10013798-10014202	404	10.7898	8.99876	5.16168	12.8358
CUFF.1341.1	Chr4:10016777-10016842	65	1258.23	3208.36	1808.12	4608.6
CUFF.1342.1	Chr4:10019884-10019933	49	9789.03	24038.6	17099.3	30978
CUFF.1343.1	Chr4:10022136-10022234	98	284.459	671.632	371.269	971.995
CUFF.1344.1	Chr4:10037021-10037065	44	16384.3	40635.5	28905	52365.9
CUFF.1345.1	Chr4:10046032-10046232	200	86.6582	77.6196	48.2822	106.957
CUFF.1346.1	Chr4:10071267-10071301	34	33826.9	74944.1	38590.9	111297
CUFF.1347.1	Chr4:10073348-10073386	38	24578.2	56881.2	35756.1	78006.4
CUFF.1348.1	Chr4:10085261-10085314	53	14687.3	36645.5	29458.7	43832.3
CUFF.1349.1	Chr4:10087510-10087728	218	33.3791	29.2309	13.6063	44.8555
CUFF.1350.1	Chr4:10090337-10090372	35	13724.2	34946.5	12844.4	57048.7
CUFF.1351.1	Chr4:10096295-10096346	51	22041.6	52186.5	42851.1	61521.8
CUFF.1352.1	Chr4:10112434-10112565	131	612.722	1392.18	1133.66	1650.7
CUFF.1353.1	Chr4:10134943-10134987	44	57063.1	129526	108583	150469
CUFF.1354.1	Chr4:10141389-10141428	39	112000	268199	225925	310474
CUFF.1355.1	Chr4:10163794-10163913	119	191.879	185.359	73.5835	297.135
CUFF.1356.1	Chr4:10164344-10164554	210	10.2033	23.5861	8.66894	38.5032
CUFF.1357.1	Chr4:10167548-10167597	49	4234.18	10516.9	5926.95	15106.9
CUFF.1358.1	Chr4:10182409-10182464	55	1404.34	3005.63	1104.7	4906.55
CUFF.1359.1	Chr4:10209249-10209454	205	56.9944	91.9322	61.2882	122.576
CUFF.1360.1	Chr4:10212883-10212932	49	11933.7	29547.5	21854	37241
CUFF.1361.1	Chr4:10224048-10224097	49	9250.47	21033.8	14542.6	27525
CUFF.1362.1	Chr4:10226407-10226448	41	13297.1	33485.8	20597.1	46374.5
CUFF.1363.1	Chr4:10252531-10252563	32	37426.8	84664.1	33609.7	135719
CUFF.1364.1	Chr4:10256095-10256142	47	4183.63	9752.71	4876.36	14629.1
CUFF.1365.1	Chr4:10259599-10259647	48	6261.43	14336.8	8713.43	19960.1
CUFF.1366.1	Chr4:10260318-10260370	52	34298.8	82728	71470.1	93985.8
CUFF.1367.1	Chr4:10259707-10259770	63	5735.3	8979.5	6489.04	11470
CUFF.1368.1	Chr4:10265730-10265785	55	2077.45	5109.56	2631.06	7588.07
CUFF.1369.1	Chr4:10263996-10264040	44	112983	258205	228635	287774
CUFF.1370.1	Chr4:10265961-10266002	41	66119.9	173630	144281	202979
CUFF.1371.1	Chr4:10270000-10270050	50	73051.9	182597	164337	200857
CUFF.1372.1	Chr4:10276055-10276164	109	97.5403	229.973	84.5254	375.421
CUFF.1373.1	Chr4:10276407-10276590	183	30.6568	44.9034	18.9784	70.8283
CUFF.1374.1	Chr4:10276652-10277263	611	3.34258	5.45959	3.35819	7.56098
CUFF.1375.1	Chr4:10287772-10287809	37	10798.7	25733.7	10215.7	41251.7
CUFF.1376.1	Chr4:10288294-10288351	57	1963.41	4916.31	2660.55	7172.07
CUFF.1377.1	Chr4:10289301-10289701	400	9.4586	7.92771	4.29023	11.5652
CUFF.1378.1	Chr4:10295283-10295419	136	75.6563	157.758	76.2922	239.224
CUFF.1379.1	Chr4:10299593-10299646	53	13633.7	31360.1	24711.8	38008.4
CUFF.1380.1	Chr4:10309336-10309631	295	7.56126	10.1746	4.30031	16.049
CUFF.1381.1	Chr4:10329350-10329576	226	56.1579	120.881	90.8941	150.868
CUFF.1382.1	Chr4:10333432-10333590	158	54.3798	105.669	54.412	156.926
CUFF.1383.1	Chr4:10330716-10331040	324	6.54891	8.66606	3.859	13.4731
CUFF.1384.1	Chr4:10331091-10331631	540	7.05956	10.2753	7.10425	13.4463
CUFF.1385.1	Chr4:10341522-10341609	87	2397.19	5974.13	4864.76	7083.5
CUFF.1386.1	Chr4:10342526-10342567	41	36566.8	83094.4	62791.2	103398
CUFF.1387.1	Chr4:10348195-10348381	186	44.7833	38.9432	15.4596	62.4268
CUFF.1388.1	Chr4:10348519-10348701	182	88.4094	72.4398	39.2021	105.677
CUFF.1389.1	Chr4:10350208-10350245	37	11168.4	28073.1	11865.1	44281.2
CUFF.1390.1	Chr4:10355305-10355454	149	2019.95	4456.37	4087.56	4825.19
CUFF.1391.1	Chr4:10361473-10361521	48	2272.12	6065.56	2407.89	9723.23
CUFF.1392.1	Chr4:10365324-10365387	63	163880	344675	329245	360105
CUFF.1393.1	Chr4:10375596-10376063	467	9.97494	19.6545	14.702	24.6069
CUFF.1394.1	Chr4:10428048-10428085	37	27000.5	67843.4	42647	93039.8
CUFF.1395.1	Chr4:10431651-10431687	36	16398.7	36831.4	16401	57261.7
CUFF.1396.1	Chr4:10437485-10437609	124	115.566	276.811	149.801	403.82
CUFF.1397.1	Chr4:10445382-10445735	353	10.9502	9.25804	4.76723	13.7488
CUFF.1398.1	Chr4:10454569-10454684	115	87.1886	228.224	96.4588	359.989
CUFF.1399.1	Chr4:10455841-10455896	55	27487.4	60112.5	51611.3	68613.7
CUFF.1400.1	Chr4:10464913-10464986	73	317.752	784.954	229.908	1340
CUFF.1401.1	Chr4:10469665-10469763	98	256.981	436.561	194.401	678.721
CUFF.1402.1	Chr4:10476835-10476903	68	828.585	2053.69	1026.85	3080.54
CUFF.1403.1	Chr4:10478557-10478709	152	71.9735	106.743	51.621	161.864
CUFF.1404.1	Chr4:10481177-10481228	51	12470.9	31729.4	24450.1	39008.6
CUFF.1405.1	Chr4:10492650-10492698	48	7649.06	17093.8	10953.6	23234.1
CUFF.1406.1	Chr4:10427104-10427197	93	454297	832814	821198	844430
CUFF.1407.1	Chr4:10500201-10500374	173	61.9604	127.056	79.0331	175.078
CUFF.1408.1	Chr4:10503338-10503398	60	2667.81	6083.64	3824.24	8343.05
CUFF.1409.1	Chr4:10510530-10510560	30	69435	164604	60499.2	268709
CUFF.1410.1	Chr4:10515879-10515923	44	42637.5	99895.6	81503.3	118288
CUFF.1411.1	Chr4:10523704-10523758	54	1649.59	3250.32	1194.64	5306
CUFF.1412.1	Chr4:10524478-10524541	63	4338.14	10188.3	7535.48	12841.1
CUFF.1413.1	Chr4:10525992-10526028	36	51061.6	118994	82271.4	155716
CUFF.1414.1	Chr4:10530080-10530231	151	59.6869	145.651	80.5137	210.788
CUFF.1415.1	Chr4:10532062-10532355	293	63.2591	144.203	121.885	166.52
CUFF.1416.1	Chr4:10535320-10535368	48	27019	67272.5	55091.4	79453.7
CUFF.1417.1	Chr4:10530731-10530824	93	61990.9	120744	116321	125167
CUFF.1418.1	Chr4:10547148-10547201	53	46976.4	105004	92838.1	117169
CUFF.1419.1	Chr4:10556524-10556567	43	6157.89	15279.1	7639.55	22918.7
CUFF.1420.1	Chr4:10557008-10557055	47	26290.1	64611.7	52060.4	77163
CUFF.1421.1	Chr4:10558752-10558803	51	2700.57	6262.37	3028.5	9496.25
CUFF.1422.1	Chr4:10558377-10558676	299	11.0024	22.9061	14.2484	31.5638
CUFF.1423.1	Chr4:10563503-10563561	58	18797.4	46720.4	40011.8	53429.1
CUFF.1424.1	Chr4:10565305-10565338	33	50378.9	131562	76696.9	186427
CUFF.1425.1	Chr4:10567128-10567171	43	55636.2	126053	104110	147996
CUFF.1426.1	Chr4:10577905-10578004	99	240.243	550.568	283.503	817.632
CUFF.1427.1	Chr4:10578336-10578371	35	8752.78	20967.9	3847.68	38088.1
CUFF.1428.1	Chr4:10529629-10529698	69	983377	1921190	1890640	1951730
CUFF.1429.1	Chr4:10582393-10582527	134	179.287	155.13	72.2097	238.051
CUFF.1430.1	Chr4:10584251-10584382	131	531.945	1356.17	1101.02	1611.33
CUFF.1431.1	Chr4:10585242-10585292	50	29423.4	62996	52270.9	73721.2
CUFF.1432.1	Chr4:10589438-10589652	214	31.4029	33.2609	16.085	50.4367
CUFF.1433.1	Chr4:10590526-10590591	65	1985.52	4125.03	2537.31	5712.76
CUFF.1434.1	Chr4:10644349-10644400	51	3006.73	7097.36	3654.63	10540.1
CUFF.1435.1	Chr4:10644880-10645188	308	11.7115	14.3865	7.78551	20.9875
CUFF.1436.1	Chr4:10645824-10646017	193	124.724	109.34	72.3763	146.304
CUFF.1437.1	Chr4:10648247-10648441	194	77.6462	70.6121	41.1648	100.059
CUFF.1438.1	Chr4:10653709-10653819	110	293.514	690.186	442.264	938.108
CUFF.1439.1	Chr4:10647264-10647313	49	1002040	2442930	2372970	2512880
CUFF.1440.1	Chr4:10670375-10670434	59	1574.57	2470.25	980.632	3959.86
CUFF.1441.1	Chr4:10672716-10672790	74	23138.4	44574.4	40496.8	48652
CUFF.1442.1	Chr4:10689104-10689149	45	6075.32	13588.4	7182.75	19994
CUFF.1443.1	Chr4:10690125-10690163	38	15291.4	37267	20167.7	54366.3
CUFF.1444.1	Chr4:10702051-10702124	73	818.094	1668.03	858.915	2477.14
CUFF.1445.1	Chr4:10707461-10707499	38	9888.88	23537.1	9947.93	37126.2
CUFF.1446.1	Chr4:10712341-10712431	90	274.644	683.563	330.573	1036.55
CUFF.1447.1	Chr4:10716083-10716128	45	22568.1	56618.2	43542.8	69693.6
CUFF.1448.1	Chr4:10733402-10733449	47	2346.66	5485.9	1828.63	9143.17
CUFF.1449.1	Chr4:10730067-10730159	92	68315.5	130617	125927	135308
CUFF.1450.1	Chr4:10742939-10742987	48	9055.65	22056.6	15081.7	29031.5
CUFF.1451.1	Chr4:10742052-10742128	76	410.2	1013.33	428.284	1598.38
CUFF.1452.1	Chr4:10749047-10749111	64	1353.35	2759.38	1420.88	4097.87
CUFF.1453.1	Chr4:10751124-10751166	42	19731.6	46623.5	32403.5	60843.5
CUFF.1454.1	Chr4:10752083-10752147	64	653.14	1460.85	486.949	2434.75
CUFF.1455.1	Chr4:10757584-10757612	28	210859	558741	205362	912120
CUFF.1456.1	Chr4:10757744-10757828	84	399.911	877.336	424.282	1330.39
CUFF.1457.1	Chr4:10774165-10774207	42	5122.87	11926.9	4734.73	19119.2
CUFF.1458.1	Chr4:10777063-10777104	41	4870.57	12402.1	4558.34	20246
CUFF.1459.1	Chr4:10770018-10770076	58	356337	703937	677896	729977
CUFF.1460.1	Chr4:10792972-10793021	49	2302.12	5508.85	2186.89	8830.82
CUFF.1461.1	Chr4:10803421-10803480	59	7641.25	17516.3	13549.6	21483
CUFF.1462.1	Chr4:10813376-10813429	53	67980.4	159619	144620	174619
CUFF.1463.1	Chr4:10813018-10813248	230	175.93	379.946	328.242	431.65
CUFF.1464.1	Chr4:10816627-10816771	144	55.6079	94.6184	37.5614	151.675
CUFF.1465.1	Chr4:10822412-10822446	34	20425.5	48493.3	19250.7	77735.8
CUFF.1466.1	Chr4:10826848-10826906	58	15352.5	32270.8	26695.3	37846.3
CUFF.1467.1	Chr4:10839409-10839457	48	3072.75	7168.39	3192.08	11144.7
CUFF.1468.1	Chr4:10840208-10840250	42	9498.92	22769.6	12832.1	32707.1
CUFF.1469.1	Chr4:10840797-10840864	67	208937	373772	359520	388025
CUFF.1470.1	Chr4:10882423-10882466	43	1829.5	3819.78	0	7639.55
CUFF.1471.1	Chr4:10883925-10884041	116	372.7	645.556	427.318	863.793
CUFF.1472.1	Chr4:10889741-10889782	41	12843.9	32245.6	19597.8	44893.3
CUFF.1473.1	Chr4:10890870-10890972	102	1149.11	2736.99	2172.39	3301.58
CUFF.1474.1	Chr4:10895782-10895822	40	11823.5	30040.5	16929.8	43151.3
CUFF.1475.1	Chr4:10916754-10916860	106	14915.6	32097.1	30291.5	33902.7
CUFF.1476.1	Chr4:10921864-10921977	113	36.6829	80.9529	0	161.906
CUFF.1477.1	Chr4:10933199-10933266	67	3257.61	7744.46	5692.9	9796.02
CUFF.1478.1	Chr4:10900856-10900943	87	474495	955603	941573	969634
CUFF.1479.1	Chr4:10946155-10946204	49	18709.3	45072.4	35570.3	54574.6
CUFF.1480.1	Chr4:10942952-10943150	198	142.135	278.082	221.612	334.551
CUFF.1481.1	Chr4:10943248-10943358	110	156.039	356.225	178.113	534.338
CUFF.1482.1	Chr4:10957893-10957993	100	651.299	1062.36	697.972	1426.74
CUFF.1483.1	Chr4:10956283-10956777	494	6.59334	9.34411	6.09091	12.5973
CUFF.1484.1	Chr4:10958868-10959084	216	41.7224	62.3867	39.2169	85.5566
CUFF.1485.1	Chr4:10964941-10965029	88	251.398	642.426	286.072	998.78
CUFF.1486.1	Chr4:10969678-10969744	66	1322.32	3167.72	1817	4518.44
CUFF.1487.1	Chr4:10971402-10971524	122	355.697	848.689	619.814	1077.56
CUFF.1488.1	Chr4:10970991-10971051	60	39897.2	96289.4	87300.6	105278
CUFF.1489.1	Chr4:10979308-10979349	41	11354.9	27284.7	15650.5	38919
CUFF.1490.1	Chr4:10985877-10985935	58	1541.43	3612.4	1746.97	5477.84
CUFF.1491.1	Chr4:10991172-10991296	124	102.635	189.397	84.3383	294.455
CUFF.1492.1	Chr4:10999032-10999266	234	31.2061	68.3112	46.9744	89.648
CUFF.1493.1	Chr4:10998382-10998445	63	363182	924889	899613	950164
CUFF.1494.1	Chr4:11004891-11005055	164	72.1232	98.2705	51.9453	144.596
CUFF.1495.1	Chr4:11013133-11013178	45	4214.41	9813.82	4370.09	15257.6
CUFF.1496.1	Chr4:11032767-11032818	51	23201.2	59701.3	49716.4	69686.2
CUFF.1497.1	Chr4:10936712-10936766	54	9196290	20746800	20582600	20911000
CUFF.1498.1	Chr4:11121827-11121871	44	46722.4	108361	89205.5	127517
CUFF.1499.1	Chr4:11120826-11120879	53	20371.9	48978.2	40669.6	57286.7
CUFF.1500.1	Chr4:11134108-11134168	60	20560.4	47830	41494.8	54165.3
CUFF.1501.1	Chr4:11152330-11152486	156	342.716	870.788	720.339	1021.24
CUFF.1502.1	Chr4:11154663-11154771	108	177.821	380.194	190.097	570.291
CUFF.1503.1	Chr4:11155512-11155617	105	802.113	1103.06	762.65	1443.47
CUFF.1504.1	Chr4:11155968-11156282	314	6.81997	15.137	8.53068	21.7434
CUFF.1505.1	Chr4:11156850-11157010	160	134.215	321.255	233.821	408.69
CUFF.1506.1	Chr4:11173949-11174305	356	4.88749	8.54891	4.27445	12.8234
CUFF.1507.1	Chr4:11183706-11183840	134	442.393	421.068	284.455	557.68
CUFF.1508.1	Chr4:11187950-11188004	54	189595	463496	438948	488044
CUFF.1509.1	Chr4:11198719-11198749	30	12809.3	32920.8	0	79477.8
CUFF.1510.1	Chr4:11214993-11215107	114	453.92	1137.74	838.955	1436.53
CUFF.1511.1	Chr4:11219549-11219680	131	168.351	408.053	268.092	548.014
CUFF.1512.1	Chr4:11222040-11222077	37	20042.7	46788.5	25864.1	67713
CUFF.1513.1	Chr4:11262497-11262651	154	151.889	299.117	208.93	389.304
CUFF.1514.1	Chr4:11284051-11284094	43	7154.34	17189	9086.02	25292
CUFF.1515.1	Chr4:11302521-11302565	44	3272.58	7619.15	2539.72	12698.6
CUFF.1516.1	Chr4:11305232-11305315	83	414.573	916.419	443.182	1389.66
CUFF.1517.1	Chr4:11300841-11300971	130	7811.89	14562.2	13714.7	15409.7
CUFF.1518.1	Chr4:11306824-11306879	55	6610.07	12924.2	8982.35	16866
CUFF.1519.1	Chr4:11306949-11307018	69	177550	384456	370793	398119
CUFF.1520.1	Chr4:11312206-11312247	41	11281.5	27284.7	15650.5	38919
CUFF.1521.1	Chr4:11313157-11313224	67	1833.5	4076.03	2587.68	5564.39
CUFF.1522.1	Chr4:11323774-11323834	60	1439.84	3566.27	1836.38	5296.17
CUFF.1523.1	Chr4:11355256-11355350	94	259.561	584.707	282.766	886.648
CUFF.1524.1	Chr4:11357947-11358015	68	74634.7	164424	155236	173612
CUFF.1525.1	Chr4:11369405-11369688	283	38.335	79.7385	62.3381	97.1388
CUFF.1526.1	Chr4:11370766-11370827	61	2393.27	5496.33	3418.92	7573.75
CUFF.1527.1	Chr4:11371060-11371207	147	127.084	280.038	185.368	374.708
CUFF.1528.1	Chr4:11374828-11374880	52	29749.1	64344	54415.5	74272.5
CUFF.1529.1	Chr4:11375619-11375668	49	14020.4	36058	27559	44556.9
CUFF.1530.1	Chr4:11387614-11387654	40	11201.2	25749	13610.8	37887.2
CUFF.1531.1	Chr4:11387769-11387812	43	27514.3	63981.2	48348.1	79614.4
CUFF.1532.1	Chr4:11411774-11412005	231	20.3582	17.3508	6.37721	28.3245
CUFF.1533.1	Chr4:11412428-11412528	100	468.558	1156.09	775.973	1536.22
CUFF.1534.1	Chr4:11418331-11418392	61	1583.25	3337.06	1718.35	4955.77
CUFF.1535.1	Chr4:11417150-11417230	80	399.964	908.612	404.605	1412.62
CUFF.1536.1	Chr4:11419975-11420023	48	2427.28	5514.14	2026.69	9001.59
CUFF.1537.1	Chr4:11422093-11422133	40	3347.15	8583.01	1575.01	15591
CUFF.1538.1	Chr4:11426002-11426147	145	36.9765	41.9757	4.4315	79.52
CUFF.1539.1	Chr4:11116670-11116738	68	6061620	13243900	13161400	13326300
CUFF.1540.1	Chr4:11427861-11427976	115	234.136	342.336	180.957	503.715
CUFF.1541.1	Chr4:11440805-11440846	41	21429.2	52089	36014	68164.1
CUFF.1542.1	Chr4:11441787-11441819	32	37964.7	100058	44555.6	155560
CUFF.1543.1	Chr4:11447396-11447444	48	4954.94	11028.3	6096.29	15960.3
CUFF.1544.1	Chr4:11461449-11461487	38	74943.3	166721	130554	202888
CUFF.1545.1	Chr4:11467815-11468033	218	15.0875	20.8792	7.67405	34.0844
CUFF.1546.1	Chr4:11467571-11467651	80	12614.3	26279.9	23569.3	28990.4
CUFF.1547.1	Chr4:11473249-11473285	36	15885.2	36831.4	16401	57261.7
CUFF.1548.1	Chr4:11470164-11470219	55	2117.4	3306.19	1312.48	5299.9
CUFF.1549.1	Chr4:11473901-11473947	46	12030.7	27069.2	18509.1	35629.2
CUFF.1550.1	Chr4:11479972-11480029	57	70341.1	149042	136622	161462
CUFF.1551.1	Chr4:11485187-11485240	53	29956.9	68358	58542.4	78173.6
CUFF.1552.1	Chr4:11489066-11489220	154	26.3989	33.9906	3.58848	64.3927
CUFF.1553.1	Chr4:11493626-11493663	37	21032.1	51467.4	29521.6	73413.2
CUFF.1554.1	Chr4:11499539-11499621	82	1531.09	2171.09	1426.41	2915.77
CUFF.1555.1	Chr4:11383363-11383442	79	1380010	2658010	2630110	2685910
CUFF.1556.1	Chr4:11506199-11506333	134	176.116	210.534	113.934	307.134
CUFF.1557.1	Chr4:11506440-11506599	159	50.4586	42.564	10.3886	74.7394
CUFF.1558.1	Chr4:11507119-11507257	138	660.697	739.279	567.4	911.158
CUFF.1559.1	Chr4:11507517-11507562	45	2970.49	6794.19	2264.73	11323.6
CUFF.1560.1	Chr4:11506683-11506792	109	241.85	206.976	68.9919	344.96
CUFF.1561.1	Chr4:11520366-11520404	38	13888.9	33344.2	17169.9	49518.5
CUFF.1562.1	Chr4:11528527-11528558	31	83701.6	206608	111810	301407
CUFF.1563.1	Chr4:11529218-11529250	32	39259.1	100058	44555.6	155560
CUFF.1564.1	Chr4:11541872-11541971	99	146.833	259.091	75.8859	442.295
CUFF.1565.1	Chr4:11542520-11542637	117	273.977	357.848	197.814	517.883
CUFF.1566.1	Chr4:11546990-11547039	49	35962.8	80128.8	67459.3	92798.3
CUFF.1567.1	Chr4:11550469-11550525	56	1816.08	3621.48	1612.65	5630.32
CUFF.1568.1	Chr4:11555024-11555063	39	3287.81	8329.18	879.335	15779
CUFF.1569.1	Chr4:11555574-11555704	130	105.192	234.277	126.783	341.771
CUFF.1570.1	Chr4:11560533-11560611	78	31.3346	76.7118	0	230.135
CUFF.1571.1	Chr4:11562682-11562728	46	3570.37	8120.75	3432.23	12809.3
CUFF.1572.1	Chr4:11574710-11574899	189	33.7921	87.1812	52.9859	121.377
CUFF.1573.1	Chr4:11586462-11586509	47	21396.9	50592.2	39485.8	61698.6
CUFF.1574.1	Chr4:11592777-11592816	39	16069.2	38314.2	22336.1	54292.3
CUFF.1575.1	Chr4:11592968-11592998	30	92091.8	230445	107267	353624
CUFF.1576.1	Chr4:11593188-11593239	51	2011.63	4592.41	1823.08	7361.73
CUFF.1577.1	Chr4:11602299-11602390	91	602.213	1532.8	1014.62	2050.98
CUFF.1578.1	Chr4:11605866-11605965	99	264.942	388.636	164.257	613.015
CUFF.1579.1	Chr4:11604292-11604332	40	1386	2861	0	6907.07
CUFF.1580.1	Chr4:11615968-11616018	50	1965.74	4564.93	1677.81	7452.04
CUFF.1581.1	Chr4:11616375-11616471	96	249.427	614.549	316.449	912.649
CUFF.1582.1	Chr4:11620308-11620348	40	52061.3	130176	102883	157468
CUFF.1583.1	Chr4:11625708-11625877	169	20.628	49.1959	18.0817	80.3101
CUFF.1584.1	Chr4:11634387-11634424	37	14152.1	35091.4	16970.3	53212.5
CUFF.1585.1	Chr4:11635842-11635887	45	10700.2	24912	16238.8	33585.3
CUFF.1586.1	Chr4:11635601-11635654	53	129557	254405	235469	273340
CUFF.1587.1	Chr4:11646326-11646863	537	9.42539	7.89882	5.10617	10.6915
CUFF.1588.1	Chr4:11647618-11648010	392	12.6587	13.0404	8.27874	17.8021
CUFF.1589.1	Chr4:11648127-11648340	213	48.9454	40.5278	21.4228	59.6328
CUFF.1590.1	Chr4:11650037-11650087	50	1604.69	3651.94	1069.63	6234.26
CUFF.1591.1	Chr4:11652137-11652173	36	15642.9	33998.2	14369.3	53627.1
CUFF.1592.1	Chr4:11652016-11652056	40	10628	25749	13610.8	37887.2
CUFF.1593.1	Chr4:11654290-11654351	61	648.98	1570.38	459.954	2680.81
CUFF.1594.1	Chr4:11657469-11658332	863	36.4393	30.9116	26.9779	34.8453
CUFF.1595.1	Chr4:11659011-11659058	47	2479.74	6095.45	2240.35	9950.54
CUFF.1596.1	Chr4:11663394-11663434	40	8746.59	21457.5	10376.9	32538.1
CUFF.1597.1	Chr4:11666490-11666523	33	41236.9	108682	58815.2	158548
CUFF.1598.1	Chr4:11669438-11669513	75	1956.13	3193.28	2128.85	4257.7
CUFF.1599.1	Chr4:11669788-11670357	569	8.30464	13.0692	9.63706	16.5013
CUFF.1600.1	Chr4:11670597-11670643	46	3925.15	9474.21	4410.03	14538.4
CUFF.1601.1	Chr4:11668325-11668380	55	170525	416279	393908	438650
CUFF.1602.1	Chr4:11693649-11693692	43	4038.74	9549.44	3509.84	15589
CUFF.1603.1	Chr4:11696846-11696879	33	32970.2	74361.2	33113	115609
CUFF.1604.1	Chr4:11698435-11698477	42	3585.17	7589.87	1852.47	13327.3
CUFF.1605.1	Chr4:11702936-11702989	53	38584.9	94080.3	82565.1	105596
CUFF.1606.1	Chr4:11706856-11706927	71	456.729	1089.26	400.35	1778.16
CUFF.1607.1	Chr4:11710514-11710552	38	13723	33344.2	17169.9	49518.5
CUFF.1608.1	Chr4:11743289-11743336	47	9560.49	20724.5	13616.1	27833
CUFF.1609.1	Chr4:11745035-11745077	42	15932	37949.4	25120.1	50778.6
CUFF.1610.1	Chr4:11743504-11743593	89	188.038	474.43	174.374	774.486
CUFF.1611.1	Chr4:11746930-11747161	231	46.0419	39.9069	23.2646	56.5493
CUFF.1612.1	Chr4:11751367-11751414	47	23118.7	53030.4	41659.5	64401.3
CUFF.1613.1	Chr4:11755315-11755357	42	49079.2	119269	96525.6	142013
CUFF.1614.1	Chr4:11762832-11762868	36	11668.5	28331.8	10413.2	46250.4
CUFF.1615.1	Chr4:11761042-11761179	137	83.4227	184.488	97.5196	271.457
CUFF.1616.1	Chr4:11772774-11772951	177	37.6992	83.8882	46.3722	121.404
CUFF.1617.1	Chr4:11773888-11773937	49	13430.8	29547.5	21854	37241
CUFF.1618.1	Chr4:11777611-11777654	43	8585.21	19098.9	10557.6	27640.2
CUFF.1619.1	Chr4:11782987-11783143	156	429.217	857.791	708.469	1007.11
CUFF.1620.1	Chr4:11769455-11769549	94	100830	204920	199268	210573
CUFF.1621.1	Chr4:11797118-11797161	43	11578.5	27693.4	17408.3	37978.4
CUFF.1622.1	Chr4:11795063-11795221	158	10733.9	21450.8	20720.5	22181.1
CUFF.1623.1	Chr4:11807633-11807778	145	199.399	453.338	329.955	576.721
CUFF.1624.1	Chr4:11834517-11834609	92	2393.99	3410.7	2652.77	4168.64
CUFF.1625.1	Chr4:11841113-11841260	147	55.4958	112.015	52.1405	171.89
CUFF.1626.1	Chr4:11844812-11845000	188	46.1214	47.7957	22.2478	73.3436
CUFF.1627.1	Chr4:11845275-11845954	679	8.88396	8.49644	6.06889	10.924
CUFF.1628.1	Chr4:11846016-11846153	137	49.6638	112.743	44.7563	180.729
CUFF.1629.1	Chr4:11846314-11846539	225	14.8377	20.7482	8.23655	33.2598
CUFF.1630.1	Chr4:11846972-11847017	45	23489.4	55863.3	42875.4	68851.3
CUFF.1631.1	Chr4:11848191-11848305	114	68.6931	176.546	58.8486	294.243
CUFF.1632.1	Chr4:11851684-11851845	161	85.2582	69.8578	29.5254	110.19
CUFF.1633.1	Chr4:11849179-11849230	51	102688	245485	225238	265732
CUFF.1634.1	Chr4:11863722-11863752	30	80157.7	197525	83483.7	311566
CUFF.1635.1	Chr4:11865149-11865223	74	717	1678.53	887.265	2469.8
CUFF.1636.1	Chr4:11872430-11872520	90	2821.6	6243.21	5176.42	7309.99
CUFF.1637.1	Chr4:11874206-11874252	46	8971.96	19625.1	12336.5	26913.7
CUFF.1638.1	Chr4:11876102-11876146	44	13237.3	31323.2	21024.2	41622.2
CUFF.1639.1	Chr4:11878681-11878769	88	597.962	889.513	470.193	1308.83
CUFF.1640.1	Chr4:11884255-11884296	41	23377.4	50848.8	34966.3	66731.3
CUFF.1641.1	Chr4:11893251-11893365	114	81.2388	196.162	72.0983	320.226
CUFF.1642.1	Chr4:11896759-11896802	43	11978.1	29603.3	18969.5	40237.1
CUFF.1643.1	Chr4:11901366-11901429	63	1534.63	3453.66	1909.13	4998.18
CUFF.1644.1	Chr4:11732786-11732872	86	1681530	2964240	2939000	2989470
CUFF.1645.1	Chr4:11899866-11899936	70	97772.1	177571	168536	186606
CUFF.1646.1	Chr4:11907303-11907346	43	426.128	954.944	0	2864.83
CUFF.1647.1	Chr4:11910371-11910481	110	212.446	512.074	298.524	725.623
CUFF.1648.1	Chr4:11930698-11930797	99	217.589	518.181	259.091	777.272
CUFF.1649.1	Chr4:11930444-11930503	59	925.341	2470.25	980.632	3959.86
CUFF.1650.1	Chr4:11935848-11935898	50	3932.99	10499.3	6120.81	14877.9
CUFF.1651.1	Chr4:11956679-11956820	141	81.4907	83.3603	27.7868	138.934
CUFF.1652.1	Chr4:11965977-11966213	236	14.076	29.203	15.4366	42.9694
CUFF.1653.1	Chr4:11966849-11966892	43	5917.47	14324.2	6927.2	21721.1
CUFF.1654.1	Chr4:11970213-11970294	81	464.832	1068.55	534.273	1602.82
CUFF.1655.1	Chr4:11970852-11971173	321	11.226	10.9136	5.45678	16.3704
CUFF.1656.1	Chr4:11973512-11973552	40	31269.9	71525.1	51294.7	91755.4
CUFF.1657.1	Chr4:11974543-11974594	51	369.438	834.983	0	2015.83
CUFF.1658.1	Chr4:11982393-11982422	29	73854.3	193792	47299	340285
CUFF.1659.1	Chr4:11987893-11988084	191	59.4692	51.7726	25.8863	77.6589
CUFF.1660.1	Chr4:11989691-11989727	36	1182.67	2833.18	0	8499.55
CUFF.1661.1	Chr4:12007013-12007131	118	18810.2	39966.3	38300.3	41632.3
CUFF.1662.1	Chr4:12011777-12011964	187	15.5427	34.7635	12.7771	56.7499
CUFF.1663.1	Chr4:12012710-12012764	54	5105.86	11701.2	7800.77	15601.5
CUFF.1664.1	Chr4:12047951-12048045	94	293.922	701.648	370.888	1032.41
CUFF.1665.1	Chr4:12053110-12053231	121	166.924	413.043	251.035	575.052
CUFF.1666.1	Chr4:12060268-12060480	212	71.4757	59.4478	36.1305	82.7651
CUFF.1667.1	Chr4:12088399-12088451	52	6616.96	16469	11446	21492
CUFF.1668.1	Chr4:12092332-12092381	49	4420.98	9515.29	5149.38	13881.2
CUFF.1669.1	Chr4:12092825-12092876	51	1942.26	4592.41	1823.08	7361.73
CUFF.1670.1	Chr4:12098888-12098924	36	48178.4	121827	84670	158984
CUFF.1671.1	Chr4:12102279-12102319	40	102098	244616	207203	282028
CUFF.1672.1	Chr4:12103076-12103383	307	10.9408	9.92625	4.42016	15.4323
CUFF.1673.1	Chr4:12102475-12102508	33	23886.7	62921	24978.2	100864
CUFF.1674.1	Chr4:12105905-12106009	104	352.621	788.003	495.346	1080.66
CUFF.1675.1	Chr4:12106928-12107093	165	100.44	224.508	155.223	293.793
CUFF.1676.1	Chr4:12108276-12108312	36	19141.3	48164.1	24801.1	71527.1
CUFF.1677.1	Chr4:12108147-12108210	63	73975.8	165775	155075	176476
CUFF.1678.1	Chr4:12110105-12110180	75	653.703	1419.23	709.617	2128.85
CUFF.1679.1	Chr4:12112380-12112436	56	1512.28	3342.91	1412.88	5272.93
CUFF.1680.1	Chr4:12113897-12113943	46	11154.8	25715.7	17372.4	34059
CUFF.1681.1	Chr4:12122153-12122202	49	4383.2	8012.88	4006.44	12019.3
CUFF.1682.1	Chr4:12138190-12138741	551	6.74846	13.0319	9.51747	16.5464
CUFF.1683.1	Chr4:12138808-12139052	244	30.0997	60.005	41.2626	78.7474
CUFF.1684.1	Chr4:12139131-12139228	97	576.26	592.194	304.938	879.451
CUFF.1685.1	Chr4:12139526-12139714	188	64.8918	58.0377	29.8853	86.1901
CUFF.1686.1	Chr4:12156968-12157007	39	54248.9	116608	88733.7	144483
CUFF.1687.1	Chr4:12169078-12169199	121	1780.17	3749.16	3261.06	4237.26
CUFF.1688.1	Chr4:12171359-12171520	161	33.836	64.0363	25.421	102.652
CUFF.1689.1	Chr4:12185319-12185361	42	5948.29	13011.2	5499.18	20523.2
CUFF.1690.1	Chr4:12191470-12191709	239	17.9259	18.719	7.91158	29.5264
CUFF.1691.1	Chr4:12192179-12192275	96	176.041	469.949	209.268	730.631
CUFF.1692.1	Chr4:12194666-12194852	186	21.0904	35.4029	13.0121	57.7936
CUFF.1693.1	Chr4:12205061-12205108	47	3679.62	7924.08	3528.59	12319.6
CUFF.1694.1	Chr4:12211003-12211051	48	10361.2	21505.2	14618	28392.3
CUFF.1695.1	Chr4:12225644-12225750	106	794.114	660.225	401.264	919.187
CUFF.1696.1	Chr4:12242359-12242448	89	16033.3	30363.5	27963.1	32764
CUFF.1697.1	Chr4:12254333-12254395	62	2002.99	4047.42	2321.59	5773.24
CUFF.1698.1	Chr4:12257473-12257540	67	15380.2	33559.3	29288.7	37830
CUFF.1699.1	Chr4:12261346-12261594	248	5.67165	13.9277	5.11905	22.7364
CUFF.1700.1	Chr4:12260387-12260531	144	2371.23	4859.95	4451.03	5268.86
CUFF.1701.1	Chr4:12272284-12272327	43	47789.5	119368	98014.8	140721
CUFF.1702.1	Chr4:12273862-12273927	65	4419.65	10541.8	8003.6	13079.9
CUFF.1703.1	Chr4:12275414-12275503	89	185.745	379.544	111.166	647.922
CUFF.1704.1	Chr4:12280015-12280280	265	9.92361	17.1568	8.29707	26.0166
CUFF.1705.1	Chr4:12290859-12290901	42	13010.2	29275.2	18007.2	40543.3
CUFF.1706.1	Chr4:12295495-12295566	71	464.148	980.33	326.777	1633.88
CUFF.1707.1	Chr4:12301136-12301170	34	3611.76	8816.96	0	21286
CUFF.1708.1	Chr4:12306291-12306349	58	8812.14	19747.8	15386.2	24109.4
CUFF.1709.1	Chr4:12313206-12313241	35	13724.2	34946.5	12844.4	57048.7
CUFF.1710.1	Chr4:12333481-12333705	224	56.7572	49.7442	30.2329	69.2555
CUFF.1711.1	Chr4:12337343-12337479	136	105.588	105.172	38.6554	171.689
CUFF.1712.1	Chr4:12341795-12341829	34	36756.8	88169.6	48738.9	127600
CUFF.1713.1	Chr4:12349068-12349107	39	8856.96	21655.9	9643.35	33668.4
CUFF.1714.1	Chr4:12358679-12358719	40	6034.3	14305	5257.73	23352.3
CUFF.1715.1	Chr4:12372977-12373208	231	43.7775	95.4297	69.6942	121.165
CUFF.1716.1	Chr4:12362045-12362182	137	13641.1	26740.5	25693.5	27787.6
CUFF.1717.1	Chr4:12379210-12379270	60	7853.21	19299.8	15275.5	23324.1
CUFF.1718.1	Chr4:12384622-12384758	136	125.689	105.172	38.6554	171.689
CUFF.1719.1	Chr4:12392898-12393222	324	12.6951	10.6659	5.33296	15.9989
CUFF.1720.1	Chr4:12396745-12396828	83	476.909	1099.7	581.298	1618.11
CUFF.1721.1	Chr4:12403479-12403594	115	210.741	532.523	331.248	733.798
CUFF.1722.1	Chr4:12406381-12406475	94	353.271	389.805	143.271	636.339
CUFF.1723.1	Chr4:12421007-12421172	165	95.9846	85.5269	42.7635	128.29
CUFF.1724.1	Chr4:12433669-12433759	90	230.728	546.85	231.126	862.574
CUFF.1725.1	Chr4:12447363-12447420	57	34123.7	79178.5	70125.8	88231.1
CUFF.1726.1	Chr4:12451226-12451424	198	31.9082	48.7359	25.0955	72.3764
CUFF.1727.1	Chr4:12458020-12458062	42	8319.75	17348.3	8674.14	26022.4
CUFF.1728.1	Chr4:12456055-12456096	41	14371.4	33485.8	20597.1	46374.5
CUFF.1729.1	Chr4:12465491-12465518	27	323886	845744	89287.5	1602200
CUFF.1730.1	Chr4:12467021-12467066	45	2633.8	6039.28	1768.86	10309.7
CUFF.1731.1	Chr4:12454989-12455063	74	342685	643345	627854	658836
CUFF.1732.1	Chr4:12476276-12476368	92	270.689	631.612	305.449	957.774
CUFF.1733.1	Chr4:12477993-12478039	46	8471.78	18948.4	11786.6	26110.2
CUFF.1734.1	Chr4:12482517-12482686	169	33.3497	59.035	24.9511	93.1189
CUFF.1735.1	Chr4:12485392-12485444	52	5837.52	12639	8238.66	17039.3
CUFF.1736.1	Chr4:12506648-12506687	39	16264.6	39980	23658.3	56301.8
CUFF.1737.1	Chr4:12515235-12515298	63	14873.6	26938.5	22624.9	31252.1
CUFF.1738.1	Chr4:12514515-12514558	43	4817.98	12414.3	5528.07	19300.5
CUFF.1739.1	Chr4:12520036-12520504	468	6.80901	5.59447	2.95721	8.23173
CUFF.1740.1	Chr4:12522640-12522673	33	37324.7	91521.5	45760.8	137282
CUFF.1741.1	Chr4:12523610-12523644	34	24557.8	61718.7	28728.7	94708.7
CUFF.1742.1	Chr4:12531388-12531443	55	15022.3	37870.9	31123.3	44618.5
CUFF.1743.1	Chr4:12537245-12537374	129	4082.93	9173.77	8491.89	9855.65
CUFF.1744.1	Chr4:12556792-12556835	43	6935.09	15279.1	7639.55	22918.7
CUFF.1745.1	Chr4:12563367-12563452	85	295.077	728.366	324.341	1132.39
CUFF.1746.1	Chr4:12563621-12563861	240	20.7474	26.1781	13.4799	38.8764
CUFF.1747.1	Chr4:12566086-12566303	217	32.9325	55.1007	33.4884	76.7129
CUFF.1748.1	Chr4:12568078-12568357	279	15.4903	12.8389	5.71716	19.9606
CUFF.1749.1	Chr4:12569825-12569885	60	12525.1	28320.4	23445.5	33195.3
CUFF.1750.1	Chr4:12569093-12569160	67	259663	592519	574574	610464
CUFF.1751.1	Chr4:12593386-12593482	96	378.291	433.799	183.345	684.254
CUFF.1752.1	Chr4:12610378-12610674	296	9.69657	16.8053	9.28972	24.3208
CUFF.1753.1	Chr4:12613495-12613543	48	2272.12	6065.56	2407.89	9723.23
CUFF.1754.1	Chr4:12617334-12617464	130	99.1925	160.295	71.3793	249.211
CUFF.1755.1	Chr4:12622345-12622400	55	36462.4	82053.6	72121.4	91985.8
CUFF.1756.1	Chr4:12633626-12633678	52	2323.28	5745	2778.29	8711.7
CUFF.1757.1	Chr4:12634748-12634812	64	19611.4	44312.4	38948.6	49676.2
CUFF.1758.1	Chr4:12636746-12636839	93	443.926	445.55	176.873	714.227
CUFF.1759.1	Chr4:12638198-12638388	190	33.6896	39.5249	16.7052	62.3446
CUFF.1760.1	Chr4:12645447-12645517	70	93123.5	185041	175818	194265
CUFF.1761.1	Chr4:12651321-12651363	42	9215.05	21685.4	11987.4	31383.3
CUFF.1762.1	Chr4:12661627-12661672	45	26508.8	62657.5	48902.4	76412.6
CUFF.1763.1	Chr4:12663233-12663545	312	11.6232	9.52366	4.24088	14.8064
CUFF.1764.1	Chr4:12672233-12672279	46	13002	29776.1	20798.3	38753.9
CUFF.1765.1	Chr4:12683827-12683863	36	13694.1	31165	12371.8	49958.2
CUFF.1766.1	Chr4:12687423-12687952	529	23.2136	31.609	25.9546	37.2634
CUFF.1767.1	Chr4:12686514-12687366	852	52.9677	91.7583	84.9238	98.5928
CUFF.1768.1	Chr4:12696053-12696121	68	72252.4	159546	150496	168597
CUFF.1769.1	Chr4:12703982-12704014	32	45293.5	115451	55832.4	175070
CUFF.1770.1	Chr4:12713359-12713422	63	11951.3	23830.2	19773.1	27887.3
CUFF.1771.1	Chr4:12716973-12717173	200	11.4227	30.4934	12.1052	48.8816
CUFF.1772.1	Chr4:12725377-12725501	124	176.223	160.259	63.6191	256.898
CUFF.1773.1	Chr4:12727424-12727492	68	4151.27	9498.33	7290.01	11706.6
CUFF.1774.1	Chr4:12732327-12732488	161	390.473	826.651	687.909	965.393
CUFF.1775.1	Chr4:12732549-12732585	36	47963.7	113327	77490.1	149165
CUFF.1776.1	Chr4:12736655-12736811	156	68.4737	77.981	32.9587	123.003
CUFF.1777.1	Chr4:12745436-12745487	51	4733.32	11272.3	6933.57	15611
CUFF.1778.1	Chr4:12755008-12755251	243	41.1907	37.052	22.2312	51.8728
CUFF.1779.1	Chr4:12751031-12751096	65	203937	463226	446401	480051
CUFF.1780.1	Chr4:12758023-12758247	224	1069.14	2251.88	2120.61	2383.16
CUFF.1781.1	Chr4:12764542-12764586	44	3611.09	8465.73	3111.53	13819.9
CUFF.1782.1	Chr4:12767515-12767698	183	94.5026	82.3228	47.2203	117.425
CUFF.1783.1	Chr4:12784387-12784513	126	172.03	151.453	60.1232	242.782
CUFF.1784.1	Chr4:12785337-12785456	119	389.198	589.78	390.398	789.162
CUFF.1785.1	Chr4:12789021-12789069	48	12492.5	29225	21196.2	37253.7
CUFF.1786.1	Chr4:12796369-12796414	45	9156.96	20382.6	12537.3	28227.8
CUFF.1787.1	Chr4:12801746-12801785	39	23330	51640.9	33090.9	70190.9
CUFF.1788.1	Chr4:12813765-12813806	41	9786.11	22323.9	11800.3	32847.4
CUFF.1789.1	Chr4:12820594-12820774	180	1162.47	2850.82	2638.34	3063.31
CUFF.1790.1	Chr4:12836686-12836741	55	2778.41	6912.94	4030.04	9795.84
CUFF.1791.1	Chr4:12842301-12842348	47	9395.4	20724.5	13616.1	27833
CUFF.1792.1	Chr4:12844240-12844288	48	2871.81	7168.39	3192.08	11144.7
CUFF.1793.1	Chr4:12848202-12848250	48	12087.7	28673.5	20720.9	36626.2
CUFF.1794.1	Chr4:12851353-12851620	267	45.1543	105.199	83.498	126.9
CUFF.1795.1	Chr4:12863023-12863117	94	1129.53	1013.49	615.968	1411.02
CUFF.1796.1	Chr4:12863603-12863781	178	1292.1	2978.58	2757.19	3199.98
CUFF.1797.1	Chr4:12867184-12867236	52	3253.52	7277	3938.08	10615.9
CUFF.1798.1	Chr4:12892854-12892906	52	8289.79	20299	14722.4	25875.6
CUFF.1799.1	Chr4:12890488-12890557	69	34454.4	69437.5	63630.9	75244.2
CUFF.1800.1	Chr4:12909355-12909404	49	2977.38	6510.46	2899.11	10121.8
CUFF.1801.1	Chr4:12918307-12918350	43	4290.5	9549.44	3509.84	15589
CUFF.1802.1	Chr4:12919207-12919474	267	11.7653	17.9062	8.9531	26.8593
CUFF.1803.1	Chr4:12930328-12930379	51	58899.1	111053	97434.6	124671
CUFF.1804.1	Chr4:12933820-12933947	127	283.453	709.639	514.686	904.592
CUFF.1805.1	Chr4:12938938-12938980	42	6355.22	15179.7	7065.83	23293.7
CUFF.1806.1	Chr4:12948492-12948524	32	6252.8	15393.5	0	37163.1
CUFF.1807.1	Chr4:12952912-12953005	93	5450.94	12394.4	10977.3	13811.5
CUFF.1808.1	Chr4:12956219-12956282	63	1064.67	1899.51	754.063	3044.96
CUFF.1809.1	Chr4:12966677-12966734	57	6641.1	15266.4	11291.4	19241.5
CUFF.1810.1	Chr4:12978701-12978903	202	16.2026	40.226	19.4534	60.9985
CUFF.1811.1	Chr4:12981420-12981464	44	4088.48	9312.3	3696.77	14927.8
CUFF.1812.1	Chr4:12983591-12983626	35	20734.1	52419.8	25350.3	79489.3
CUFF.1813.1	Chr4:12985176-12985237	61	905.192	2159.27	857.183	3461.37
CUFF.1814.1	Chr4:12988783-12988832	49	5813.69	14022.5	8722.52	19322.6
CUFF.1815.1	Chr4:12992739-12992818	79	12451.9	25472.6	22741.7	28203.6
CUFF.1816.1	Chr4:12993731-12993799	68	567.961	898.491	219.296	1577.69
CUFF.1817.1	Chr4:13001385-13001418	33	25228.8	57200.9	21023.9	93378
CUFF.1818.1	Chr4:13007583-13007633	50	94776.9	210900	191276	230524
CUFF.1819.1	Chr4:13015400-13015728	328	15.3299	12.9388	7.15238	18.7252
CUFF.1820.1	Chr4:13014781-13014968	187	585.496	1300.16	1165.7	1434.62
CUFF.1821.1	Chr4:13024716-13024759	43	25213.3	63981.2	48348.1	79614.4
CUFF.1822.1	Chr4:13026609-13026721	112	145.598	187.974	62.6579	313.29
CUFF.1823.1	Chr4:13026835-13027012	177	30.309	54.5273	24.281	84.7736
CUFF.1824.1	Chr4:12989880-12989941	61	1198250	2656500	2610830	2702170
CUFF.1825.1	Chr4:13048645-13048681	36	13180.6	33998.2	14369.3	53627.1
CUFF.1826.1	Chr4:13052092-13052172	80	677.785	1537.65	881.995	2193.31
CUFF.1827.1	Chr4:13060290-13060390	100	115.226	281.212	93.7374	468.687
CUFF.1828.1	Chr4:13069118-13069205	87	14717.3	33372.7	30750.7	35994.7
CUFF.1829.1	Chr4:13071456-13071498	42	933.812	2168.54	0	5235.31
CUFF.1830.1	Chr4:13078924-13079125	201	101.076	98.1507	65.4338	130.868
CUFF.1831.1	Chr4:13080645-13080681	36	36837.2	90661.8	58608	122716
CUFF.1832.1	Chr4:13084973-13085107	134	157.06	144.05	64.1452	223.954
CUFF.1833.1	Chr4:13097041-13097098	57	2906.38	6210.08	3674.82	8745.33
CUFF.1834.1	Chr4:13100321-13100380	59	10049.6	23355.1	18774.8	27935.4
CUFF.1835.1	Chr4:13101204-13101249	45	32141.7	81530.2	65839.7	97220.7
CUFF.1836.1	Chr4:13123614-13123728	114	208.668	470.789	278.59	662.988
CUFF.1837.1	Chr4:13124505-13124562	57	1794.72	3881.3	1877	5885.59
CUFF.1838.1	Chr4:13153143-13153176	33	56194.5	143002	85801.4	200203
CUFF.1839.1	Chr4:13152278-13152327	49	123156	291468	267305	315632
CUFF.1840.1	Chr4:13170710-13170878	168	156.367	130.564	79.3527	181.776
CUFF.1841.1	Chr4:13173176-13173277	101	33115.9	75995.5	72967.8	79023.2
CUFF.1842.1	Chr4:13178760-13178814	54	2022.71	4225.42	1881.58	6569.25
CUFF.1843.1	Chr4:13167813-13168003	190	11686.1	29314.3	28692.8	29935.8
CUFF.1844.1	Chr4:13194933-13194962	29	119595	304530	120892	488169
CUFF.1845.1	Chr4:13199662-13199708	46	7217.53	18271.7	11238.9	25304.5
CUFF.1846.1	Chr4:13211884-13211919	35	9728.76	17473.3	1844.7	33101.8
CUFF.1847.1	Chr4:13213156-13213194	38	7842.95	19614.2	7209.09	32019.3
CUFF.1848.1	Chr4:13216694-13216827	133	367.342	921.552	716.762	1126.34
CUFF.1849.1	Chr4:13220254-13220590	336	53.0701	46.4038	35.758	57.0496
CUFF.1850.1	Chr4:13221051-13221219	168	119.662	100.434	55.5185	145.349
CUFF.1851.1	Chr4:13221412-13221607	195	64.5013	54.3142	28.7102	79.9181
CUFF.1852.1	Chr4:13230777-13230844	67	15762.8	32744.1	28525.7	36962.6
CUFF.1853.1	Chr4:13232047-13232109	62	742.286	1655.76	551.92	2759.6
CUFF.1854.1	Chr4:13234774-13234971	197	274.403	629.824	544.116	715.532
CUFF.1855.1	Chr4:13240517-13240797	280	22.4018	20.5335	11.572	29.4951
CUFF.1856.1	Chr4:13242005-13242106	101	108.986	271.413	90.4708	452.354
CUFF.1857.1	Chr4:13246237-13246409	172	30.4912	60.1816	26.7989	93.5644
CUFF.1858.1	Chr4:13249585-13249625	40	6482.16	14305	5257.73	23352.3
CUFF.1859.1	Chr4:13252814-13252929	115	256.704	570.56	362.221	778.899
CUFF.1860.1	Chr4:13263901-13264729	828	4.8941	4.88927	3.28169	6.49685
CUFF.1861.1	Chr4:13269994-13270035	41	7927.8	18603.2	8996.56	28209.9
CUFF.1862.1	Chr4:13270161-13270220	59	75006.8	153155	141426	164885
CUFF.1863.1	Chr4:13280977-13281117	140	435.943	968.698	776.867	1160.53
CUFF.1864.1	Chr4:13281527-13281563	36	61013.9	155825	113802	197848
CUFF.1865.1	Chr4:13296477-13296527	50	10243.4	24650.6	17941.6	31359.7
CUFF.1866.1	Chr4:13294974-13295102	128	6066.19	13753.1	12906.7	14599.6
CUFF.1867.1	Chr4:13298133-13298172	39	446163	1169420	1081140	1257690
CUFF.1868.1	Chr4:13307060-13307103	43	5008.04	10504.4	4170	16838.8
CUFF.1869.1	Chr4:13307419-13307606	187	520.905	1088.1	965.093	1211.1
CUFF.1870.1	Chr4:13307929-13307969	40	8781.16	21457.5	10376.9	32538.1
CUFF.1871.1	Chr4:13312801-13312862	61	16300.4	33763.2	28614.4	38912
CUFF.1872.1	Chr4:13316125-13316162	37	5612.67	14036.6	2575.76	25497.4
CUFF.1873.1	Chr4:13318737-13318782	45	5965.85	12833.5	6608.32	19058.6
CUFF.1874.1	Chr4:13346089-13346234	145	80.8512	176.298	99.3553	253.241
CUFF.1875.1	Chr4:13345482-13345855	373	10.5962	8.68215	4.58935	12.775
CUFF.1876.1	Chr4:13336155-13336319	164	8319.28	15974.4	15383.8	16565
CUFF.1877.1	Chr4:13349760-13349824	64	37449.1	86352.3	78864.6	93840
CUFF.1878.1	Chr4:13363783-13364016	233	12.1819	21.9525	9.77545	34.1296
CUFF.1879.1	Chr4:13372520-13372621	101	3046.08	6815.47	5908.75	7722.19
CUFF.1880.1	Chr4:13379731-13379798	67	2992.07	6385.78	4522.86	8248.71
CUFF.1881.1	Chr4:13381686-13381733	47	84239.8	187130	165770	208490
CUFF.1882.1	Chr4:13393622-13393659	37	18487.9	44449.1	24054.5	64843.8
CUFF.1883.1	Chr4:13394333-13394386	53	2650.07	5637.77	2818.89	8456.66
CUFF.1884.1	Chr4:13400193-13400242	49	3667.25	8012.88	4006.44	12019.3
CUFF.1885.1	Chr4:13411581-13411662	81	423.817	1068.55	534.273	1602.82
CUFF.1886.1	Chr4:13413373-13413488	115	123.919	285.28	137.962	432.598
CUFF.1887.1	Chr4:13429019-13429074	55	28539.5	61014.2	52449.5	69578.9
CUFF.1888.1	Chr4:13430905-13431047	142	163.982	198.769	114.014	283.525
CUFF.1889.1	Chr4:13431752-13432211	459	8.87024	7.72025	4.56847	10.872
CUFF.1890.1	Chr4:13433909-13434972	1063	28.3838	24.406	21.3433	27.4688
CUFF.1891.1	Chr4:13440856-13441008	152	53.2277	78.278	31.0746	125.481
CUFF.1892.1	Chr4:13439576-13439621	45	4041.09	9058.91	3828.75	14289.1
CUFF.1893.1	Chr4:13442981-13443063	82	22613.5	45018.2	41627.3	48409.2
CUFF.1894.1	Chr4:13445374-13445424	50	5235.51	12781.8	7950.73	17612.9
CUFF.1895.1	Chr4:13456871-13457093	222	33.4534	27.5666	12.8316	42.3015
CUFF.1896.1	Chr4:13467056-13467087	31	40733.9	108741	39967.3	177515
CUFF.1897.1	Chr4:13496331-13496372	41	9086.74	21083.7	10856.6	31310.7
CUFF.1898.1	Chr4:13501172-13501286	114	123.496	255.011	113.556	396.465
CUFF.1899.1	Chr4:13502655-13502703	48	10826.2	24813.6	17415.6	32211.6
CUFF.1900.1	Chr4:13502814-13502858	44	7817.74	17778	10019.1	25537
CUFF.1901.1	Chr4:13505180-13505224	44	12855.4	27936.9	18210.5	37663.3
CUFF.1902.1	Chr4:13505536-13505741	205	22.9582	61.2882	36.2674	86.309
CUFF.1903.1	Chr4:13508135-13508188	53	1853.93	3875.97	1538.67	6213.27
CUFF.1904.1	Chr4:13512017-13512054	37	9922.39	23394.3	8598.43	38190.1
CUFF.1905.1	Chr4:13520466-13520592	126	160.55	206.526	99.8765	313.176
CUFF.1906.1	Chr4:13526000-13526039	39	9187.08	23321.7	10855.7	35787.7
CUFF.1907.1	Chr4:13539642-13539815	173	59.1091	77.1409	39.7221	114.56
CUFF.1908.1	Chr4:13546055-13546086	31	48387.9	130490	55151.4	205828
CUFF.1909.1	Chr4:13574904-13574959	55	7587.06	18334.3	13639.4	23029.3
CUFF.1910.1	Chr4:13575420-13575560	140	539.661	1225.12	1009.39	1440.85
CUFF.1911.1	Chr4:13594910-13595106	196	75.4451	100.846	66.256	135.436
CUFF.1912.1	Chr4:13602232-13602399	167	91.2507	76.8997	37.1889	116.611
CUFF.1913.1	Chr4:13610929-13611025	96	1822.32	3940.35	3185.51	4695.18
CUFF.1914.1	Chr4:13614381-13614483	102	1055.42	2474.93	1938.05	3011.82
CUFF.1915.1	Chr4:13616669-13617055	386	7.12469	6.73073	3.255	10.2065
CUFF.1916.1	Chr4:13613108-13613160	52	27803.6	63578	53708.8	73447.2
CUFF.1917.1	Chr4:13633427-13633486	59	18665.9	41545.1	35436.2	47654
CUFF.1918.1	Chr4:13640073-13640117	44	2952.98	6772.58	1983.64	11561.5
CUFF.1919.1	Chr4:13650988-13651021	33	71953.8	171603	108942	234263
CUFF.1920.1	Chr4:13652220-13652263	43	4112.17	9549.44	3509.84	15589
CUFF.1921.1	Chr4:13652330-13652370	40	42419.2	90121.6	67413.1	112830
CUFF.1922.1	Chr4:13654305-13654403	98	429.79	369.398	146.643	592.153
CUFF.1923.1	Chr4:13659831-13659925	94	172.279	428.785	170.218	687.352
CUFF.1924.1	Chr4:13663761-13664246	485	8.19022	7.59593	4.61656	10.5753
CUFF.1925.1	Chr4:13668630-13668672	42	27383.1	69393.1	52044.8	86741.4
CUFF.1926.1	Chr4:13670536-13670618	82	751.165	702.412	278.842	1125.98
CUFF.1927.1	Chr4:13670944-13671253	309	41.2579	35.2924	24.9965	45.5882
CUFF.1928.1	Chr4:13676133-13676403	270	28.587	42.2649	28.7293	55.8005
CUFF.1929.1	Chr4:13681537-13681572	35	62502.5	157259	110374	204145
CUFF.1930.1	Chr4:13689580-13689929	349	9.70476	9.50117	4.89242	14.1099
CUFF.1931.1	Chr4:13691157-13691264	107	509.567	417.523	214.994	620.051
CUFF.1932.1	Chr4:13705323-13705359	36	26566.6	67996.4	40237	95755.8
CUFF.1933.1	Chr4:13709907-13709962	55	1393.33	3005.63	1104.7	4906.55
CUFF.1934.1	Chr4:13711056-13711095	39	14070.5	29985	15850	44120.1
CUFF.1935.1	Chr4:13718501-13718539	38	9290.88	21575.6	8565.04	34586.2
CUFF.1936.1	Chr4:13720327-13720423	96	205.745	397.65	157.858	637.441
CUFF.1937.1	Chr4:13726981-13727075	94	295.335	389.805	143.271	636.339
CUFF.1938.1	Chr4:13731904-13731935	31	312078	782937	598397	967477
CUFF.1939.1	Chr4:13736289-13736406	117	2826.28	2827	2377.19	3276.81
CUFF.1940.1	Chr4:13745273-13745515	242	36.8915	37.5245	22.5147	52.5344
CUFF.1941.1	Chr4:13744012-13744244	232	34.6646	44.5026	27.0472	61.9579
CUFF.1942.1	Chr4:13744406-13744789	383	5.80306	11.8577	7.20675	16.5087
CUFF.1943.1	Chr4:13749753-13749802	49	24441.6	56090.2	45490.1	66690.2
CUFF.1944.1	Chr4:13750846-13751204	358	16.2587	14.7742	9.1901	20.3584
CUFF.1945.1	Chr4:13751683-13751846	163	228.04	195.186	129.201	261.171
CUFF.1946.1	Chr4:13756749-13756806	57	1347.61	3363.79	1497.9	5229.69
CUFF.1947.1	Chr4:13760326-13760649	323	6.33105	6.71709	2.46883	10.9654
CUFF.1948.1	Chr4:13766368-13766402	34	49808.1	119029	73214.7	164843
CUFF.1949.1	Chr4:13767275-13767312	37	25323.9	63164.5	38852.5	87476.6
CUFF.1950.1	Chr4:13769117-13769180	63	14961.3	36436.1	31419.3	41452.8
CUFF.1951.1	Chr4:13769679-13769844	165	71.7624	58.7998	23.3422	94.2573
CUFF.1952.1	Chr4:13777326-13777466	140	345.407	769.26	598.313	940.207
CUFF.1953.1	Chr4:13785394-13785494	100	585.981	1468.55	1040.13	1896.97
CUFF.1954.1	Chr4:13785581-13785964	383	3.78053	5.01674	1.99153	8.04194
CUFF.1955.1	Chr4:13788568-13788612	44	4538.16	11005.4	4900.72	17110.2
CUFF.1956.1	Chr4:13815619-13815649	30	485322	1283910	993162	1574660
CUFF.1957.1	Chr4:13820550-13820591	41	11380.1	29765.2	17613.6	41916.7
CUFF.1958.1	Chr4:13827191-13827602	411	4.79222	3.954	1.45327	6.45472
CUFF.1959.1	Chr4:13828475-13828504	29	176335	442953	221476	664429
CUFF.1960.1	Chr4:13839097-13839288	191	15.992	32.3579	11.893	52.8228
CUFF.1961.1	Chr4:13852506-13852608	102	426.429	349.402	147.675	551.13
CUFF.1962.1	Chr4:13858394-13858423	29	118038	304530	120892	488169
CUFF.1963.1	Chr4:13866598-13866647	49	34912.4	79628	66998.2	92257.8
CUFF.1964.1	Chr4:13869704-13869841	137	162.639	389.475	263.113	515.838
CUFF.1965.1	Chr4:13872875-13872909	34	6818.65	17633.9	0	35267.8
CUFF.1966.1	Chr4:13883187-13883338	151	36.432	65.5428	21.8476	109.238
CUFF.1967.1	Chr4:13901141-13901177	36	39259.4	93495	60944.2	126046
CUFF.1968.1	Chr4:13904534-13904604	70	1776.72	3218.11	2001.78	4434.44
CUFF.1969.1	Chr4:13909606-13909677	71	11186.6	25052.9	21749	28356.7
CUFF.1970.1	Chr4:13911227-13911277	50	3919.07	9129.86	5046.86	13212.9
CUFF.1971.1	Chr4:13928960-13929015	55	210.651	300.563	0	901.688
CUFF.1972.1	Chr4:13935465-13935517	52	5246.25	12256	7922.85	16589.1
CUFF.1973.1	Chr4:13940164-13940212	48	5824.28	13785.4	8271.21	19299.5
CUFF.1974.1	Chr4:13948889-13949319	430	10.2818	8.70096	5.14881	12.2531
CUFF.1975.1	Chr4:13954663-13955109	446	7.90945	6.77594	3.74565	9.80623
CUFF.1976.1	Chr4:13957788-13957923	135	182.477	151.119	70.3425	231.895
CUFF.1977.1	Chr4:13957993-13958052	59	1600.18	3368.52	1629.02	5108.01
CUFF.1978.1	Chr4:13958536-13958700	164	92.8836	229.298	158.535	300.061
CUFF.1979.1	Chr4:13978924-13978984	60	39856.7	94401.4	85501.1	103302
CUFF.1980.1	Chr4:13981409-13981526	117	537.274	447.311	268.386	626.235
CUFF.1981.1	Chr4:13982774-13982879	105	133.925	315.161	133.203	497.119
CUFF.1982.1	Chr4:13983504-13983719	215	197.058	168.166	129.837	206.494
CUFF.1983.1	Chr4:13986467-13986560	93	81.2478	81.0091	0	195.573
CUFF.1984.1	Chr4:13985644-13985727	83	1113.52	1527.36	916.419	2138.31
CUFF.1985.1	Chr4:13992196-13992409	213	38.6612	36.0247	18.0124	54.0371
CUFF.1986.1	Chr4:14006080-14006383	303	6.1764	7.90008	2.90363	12.8965
CUFF.1987.1	Chr4:14007252-14007295	43	11862.4	28648.3	18187.4	39109.2
CUFF.1988.1	Chr4:14008439-14008478	39	13023.8	28319.2	14582.4	42056
CUFF.1989.1	Chr4:14009527-14009616	89	3303.85	7401.11	6215.99	8586.24
CUFF.1990.1	Chr4:14010238-14010291	53	3756.01	8809.02	5285.41	12332.6
CUFF.1991.1	Chr4:13998629-13998729	100	70339.6	149980	145650	154309
CUFF.1992.1	Chr4:14017192-14017296	104	816.921	1874.9	1423.48	2326.33
CUFF.1993.1	Chr4:14042812-14042865	53	11296.8	22903.5	17221.8	28585.1
CUFF.1994.1	Chr4:14046965-14047017	52	1828.44	4596	1942.5	7249.5
CUFF.1995.1	Chr4:14051073-14051107	34	38994.2	96986.5	55631.3	138342
CUFF.1996.1	Chr4:14052274-14052377	103	108.158	253.106	84.3687	421.844
CUFF.1997.1	Chr4:14066399-14066445	46	5414.66	12857.9	6958.27	18757.4
CUFF.1998.1	Chr4:14066565-14066603	38	72075.4	164759	128806	200713
[truncated: 16,955 more rows]

## Sheet: Cufflinks and features
AGO4-ncRNA transcripts and its overlapping genomic feature
Cufflinks assembled transcripts					Overlapping feature
CUFF.1.1	Chr4	15717	15831		Chr4	1	18585056	TAIR10	chromosome	ID=Chr4;Name=Chr4
CUFF.1.1	Chr4	15717	15831		Chr4	14627	16079	TAIR10	gene	ID=AT4G00040;Note=protein_coding_gene;Name=AT4G00040
CUFF.1.1	Chr4	15717	15831		Chr4	14627	16079	TAIR10	mRNA	ID=AT4G00040.1;Parent=AT4G00040;Name=AT4G00040.1;Index=1
CUFF.1.1	Chr4	15717	15831		Chr4	14921	16079	TAIR10	exon	Parent=AT4G00040.1
CUFF.1.1	Chr4	15717	15831		Chr4	14653	15897	TAIR10	protein	ID=AT4G00040.1-Protein;Name=AT4G00040.1;Derives_from=AT4G00040.1
CUFF.1.1	Chr4	15717	15831		Chr4	14921	15897	TAIR10	CDS	Parent=AT4G00040.1,AT4G00040.1-Protein;
CUFF.2.1	Chr4	41620	41676		Chr4	1	18585056	TAIR10	chromosome	ID=Chr4;Name=Chr4
CUFF.2.1	Chr4	41620	41676		Chr4	41665	42600	TAIR10	three_prime_UTR	Parent=AT4G00120.1
CUFF.2.1	Chr4	41620	41676		Chr4	41645	41788	TAIR10	transposable_element	ID=AT4TE00200;Name=AT4TE00200;Alias=RathE1_cons
CUFF.2.1	Chr4	41620	41676		Chr4	41645	41788	TAIR10	transposon_fragment	Parent=AT4TE00200
CUFF.2.1	Chr4	41620	41676		Chr4	41665	43197	TAIR10	exon	Parent=AT4G00120.1
CUFF.2.1	Chr4	41620	41676		Chr4	41665	43197	TAIR10	gene	ID=AT4G00120;Note=protein_coding_gene;Name=AT4G00120
CUFF.2.1	Chr4	41620	41676		Chr4	41665	43197	TAIR10	mRNA	ID=AT4G00120.1;Parent=AT4G00120;Name=AT4G00120.1;Index=1
CUFF.3.1	Chr4	47343	47494		Chr4	1	18585056	TAIR10	chromosome	ID=Chr4;Name=Chr4
CUFF.3.1	Chr4	47343	47494		Chr4	47209	47710	TAIR10	transposable_element	ID=AT4TE00215;Name=AT4TE00215;Alias=AT9TSD1
CUFF.3.1	Chr4	47343	47494		Chr4	47209	47710	TAIR10	transposon_fragment	Parent=AT4TE00215
CUFF.4.1	Chr4	54270	54454		Chr4	1	18585056	TAIR10	chromosome	ID=Chr4;Name=Chr4
CUFF.5.1	Chr4	55826	55871		Chr4	1	18585056	TAIR10	chromosome	ID=Chr4;Name=Chr4
CUFF.6.1	Chr4	59848	59901		Chr4	1	18585056	TAIR10	chromosome	ID=Chr4;Name=Chr4
CUFF.7.1	Chr4	60461	60504		Chr4	1	18585056	TAIR10	chromosome	ID=Chr4;Name=Chr4
CUFF.8.1	Chr4	61283	61333		Chr4	1	18585056	TAIR10	chromosome	ID=Chr4;Name=Chr4
CUFF.9.1	Chr4	61466	61514		Chr4	1	18585056	TAIR10	chromosome	ID=Chr4;Name=Chr4
CUFF.10.1	Chr4	62688	62733		Chr4	1	18585056	TAIR10	chromosome	ID=Chr4;Name=Chr4
CUFF.11.1	Chr4	73799	74038		Chr4	1	18585056	TAIR10	chromosome	ID=Chr4;Name=Chr4
CUFF.11.1	Chr4	73799	74038		Chr4	72552	75384	TAIR10	gene	ID=AT4G00180;Note=protein_coding_gene;Name=AT4G00180
CUFF.11.1	Chr4	73799	74038		Chr4	72552	75384	TAIR10	mRNA	ID=AT4G00180.2;Parent=AT4G00180;Name=AT4G00180.2;Index=1
CUFF.11.1	Chr4	73799	74038		Chr4	72552	75384	TAIR10	mRNA	ID=AT4G00180.1;Parent=AT4G00180;Name=AT4G00180.1;Index=1
CUFF.11.1	Chr4	73799	74038		Chr4	72804	74888	TAIR10	protein	ID=AT4G00180.2-Protein;Name=AT4G00180.2;Derives_from=AT4G00180.2
CUFF.11.1	Chr4	73799	74038		Chr4	72804	75089	TAIR10	protein	ID=AT4G00180.1-Protein;Name=AT4G00180.1;Derives_from=AT4G00180.1
CUFF.12.1	Chr4	78131	78176		Chr4	1	18585056	TAIR10	chromosome	ID=Chr4;Name=Chr4
CUFF.13.1	Chr4	84685	84761		Chr4	1	18585056	TAIR10	chromosome	ID=Chr4;Name=Chr4
CUFF.13.1	Chr4	84685	84761		Chr4	82445	84694	TAIR10	gene	ID=AT4G00200;Note=protein_coding_gene;Name=AT4G00200
CUFF.13.1	Chr4	84685	84761		Chr4	82445	84694	TAIR10	mRNA	ID=AT4G00200.1;Parent=AT4G00200;Name=AT4G00200.1;Index=1
CUFF.13.1	Chr4	84685	84761		Chr4	84466	84694	TAIR10	five_prime_UTR	Parent=AT4G00200.1
CUFF.13.1	Chr4	84685	84761		Chr4	84466	84694	TAIR10	exon	Parent=AT4G00200.1
CUFF.14.1	Chr4	111050	111104		Chr4	1	18585056	TAIR10	chromosome	ID=Chr4;Name=Chr4
CUFF.14.1	Chr4	111050	111104		Chr4	111051	111658	TAIR10	transposon_fragment	Parent=AT4TE00545
CUFF.14.1	Chr4	111050	111104		Chr4	111051	111658	TAIR10	transposable_element	ID=AT4TE00545;Name=AT4TE00545;Alias=ATREP3
CUFF.15.1	Chr4	117576	117930		Chr4	1	18585056	TAIR10	chromosome	ID=Chr4;Name=Chr4
CUFF.15.1	Chr4	117576	117930		Chr4	117477	118151	TAIR10	CDS	Parent=AT4G00270.1,AT4G00270.1-Protein;
CUFF.15.1	Chr4	117576	117930		Chr4	117152	118151	TAIR10	exon	Parent=AT4G00270.1
CUFF.15.1	Chr4	117576	117930		Chr4	117152	118577	TAIR10	gene	ID=AT4G00270;Note=protein_coding_gene;Name=AT4G00270
CUFF.15.1	Chr4	117576	117930		Chr4	117152	118577	TAIR10	mRNA	ID=AT4G00270.1;Parent=AT4G00270;Name=AT4G00270.1;Index=1
CUFF.15.1	Chr4	117576	117930		Chr4	117477	118468	TAIR10	protein	ID=AT4G00270.1-Protein;Name=AT4G00270.1;Derives_from=AT4G00270.1
CUFF.16.1	Chr4	119281	119322		Chr4	1	18585056	TAIR10	chromosome	ID=Chr4;Name=Chr4
CUFF.16.1	Chr4	119281	119322		Chr4	118860	119490	TAIR10	transposable_element	ID=AT4TE00595;Name=AT4TE00595;Alias=ATHPOGON3
CUFF.16.1	Chr4	119281	119322		Chr4	118860	119490	TAIR10	transposon_fragment	Parent=AT4TE00595
CUFF.17.1	Chr4	129395	129584		Chr4	1	18585056	TAIR10	chromosome	ID=Chr4;Name=Chr4
CUFF.17.1	Chr4	129395	129584		Chr4	126509	130126	TAIR10	protein	ID=AT4G00300.1-Protein;Name=AT4G00300.1;Derives_from=AT4G00300.1
CUFF.17.1	Chr4	129395	129584		Chr4	126509	130399	TAIR10	gene	ID=AT4G00300;Note=protein_coding_gene;Name=AT4G00300
CUFF.17.1	Chr4	129395	129584		Chr4	126509	130331	TAIR10	mRNA	ID=AT4G00300.1;Parent=AT4G00300;Name=AT4G00300.1;Index=1
CUFF.17.1	Chr4	129395	129584		Chr4	129170	130126	TAIR10	CDS	Parent=AT4G00300.1,AT4G00300.1-Protein;
CUFF.17.1	Chr4	129395	129584		Chr4	128586	130399	TAIR10	mRNA	ID=AT4G00300.2;Parent=AT4G00300;Name=AT4G00300.2;Index=1
CUFF.17.1	Chr4	129395	129584		Chr4	128586	130399	TAIR10	exon	Parent=AT4G00300.2
CUFF.17.1	Chr4	129395	129584		Chr4	128690	130126	TAIR10	protein	ID=AT4G00300.2-Protein;Name=AT4G00300.2;Derives_from=AT4G00300.2
CUFF.17.1	Chr4	129395	129584		Chr4	128690	130126	TAIR10	CDS	Parent=AT4G00300.2,AT4G00300.2-Protein;
CUFF.17.1	Chr4	129395	129584		Chr4	129170	130331	TAIR10	exon	Parent=AT4G00300.1
CUFF.18.1	Chr4	130713	130759		Chr4	1	18585056	TAIR10	chromosome	ID=Chr4;Name=Chr4
CUFF.19.1	Chr4	136837	136888		Chr4	1	18585056	TAIR10	chromosome	ID=Chr4;Name=Chr4
CUFF.20.1	Chr4	138985	139020		Chr4	1	18585056	TAIR10	chromosome	ID=Chr4;Name=Chr4
CUFF.21.1	Chr4	144244	144478		Chr4	1	18585056	TAIR10	chromosome	ID=Chr4;Name=Chr4
CUFF.21.1	Chr4	144244	144478		Chr4	142601	144523	TAIR10	gene	ID=AT4G00330;Note=protein_coding_gene;Name=AT4G00330
CUFF.21.1	Chr4	144244	144478		Chr4	142601	144523	TAIR10	mRNA	ID=AT4G00330.1;Parent=AT4G00330;Name=AT4G00330.1;Index=1
CUFF.21.1	Chr4	144244	144478		Chr4	144428	144523	TAIR10	five_prime_UTR	Parent=AT4G00330.1
CUFF.21.1	Chr4	144244	144478		Chr4	142787	144427	TAIR10	protein	ID=AT4G00330.1-Protein;Name=AT4G00330.1;Derives_from=AT4G00330.1
CUFF.21.1	Chr4	144244	144478		Chr4	144199	144523	TAIR10	exon	Parent=AT4G00330.1
CUFF.21.1	Chr4	144244	144478		Chr4	144199	144427	TAIR10	CDS	Parent=AT4G00330.1,AT4G00330.1-Protein;
CUFF.22.1	Chr4	151149	151282		Chr4	1	18585056	TAIR10	chromosome	ID=Chr4;Name=Chr4
CUFF.22.1	Chr4	151149	151282		Chr4	148814	151686	TAIR10	mRNA	ID=AT4G00340.1;Parent=AT4G00340;Name=AT4G00340.1;Index=1
CUFF.22.1	Chr4	151149	151282		Chr4	148814	151686	TAIR10	gene	ID=AT4G00340;Note=protein_coding_gene;Name=AT4G00340
CUFF.22.1	Chr4	151149	151282		Chr4	151136	151686	TAIR10	exon	Parent=AT4G00340.1
CUFF.22.1	Chr4	151149	151282		Chr4	148958	151496	TAIR10	protein	ID=AT4G00340.1-Protein;Name=AT4G00340.1;Derives_from=AT4G00340.1
CUFF.22.1	Chr4	151149	151282		Chr4	151136	151496	TAIR10	CDS	Parent=AT4G00340.1,AT4G00340.1-Protein;
CUFF.23.1	Chr4	162436	162683		Chr4	1	18585056	TAIR10	chromosome	ID=Chr4;Name=Chr4
CUFF.23.1	Chr4	162436	162683		Chr4	160768	163023	TAIR10	mRNA	ID=AT4G00360.1;Parent=AT4G00360;Name=AT4G00360.1;Index=1
CUFF.23.1	Chr4	162436	162683		Chr4	161539	162778	TAIR10	CDS	Parent=AT4G00360.1,AT4G00360.1-Protein;
CUFF.23.1	Chr4	162436	162683		Chr4	160768	163023	TAIR10	gene	ID=AT4G00360;Note=protein_coding_gene;Name=AT4G00360
CUFF.23.1	Chr4	162436	162683		Chr4	160951	162778	TAIR10	protein	ID=AT4G00360.1-Protein;Name=AT4G00360.1;Derives_from=AT4G00360.1
CUFF.23.1	Chr4	162436	162683		Chr4	161539	163023	TAIR10	exon	Parent=AT4G00360.1
CUFF.24.1	Chr4	162213	162378		Chr4	1	18585056	TAIR10	chromosome	ID=Chr4;Name=Chr4
CUFF.24.1	Chr4	162213	162378		Chr4	160768	163023	TAIR10	mRNA	ID=AT4G00360.1;Parent=AT4G00360;Name=AT4G00360.1;Index=1
CUFF.24.1	Chr4	162213	162378		Chr4	161539	162778	TAIR10	CDS	Parent=AT4G00360.1,AT4G00360.1-Protein;
CUFF.24.1	Chr4	162213	162378		Chr4	160768	163023	TAIR10	gene	ID=AT4G00360;Note=protein_coding_gene;Name=AT4G00360
CUFF.24.1	Chr4	162213	162378		Chr4	160951	162778	TAIR10	protein	ID=AT4G00360.1-Protein;Name=AT4G00360.1;Derives_from=AT4G00360.1
CUFF.24.1	Chr4	162213	162378		Chr4	161539	163023	TAIR10	exon	Parent=AT4G00360.1
CUFF.25.1	Chr4	182636	182673		Chr4	1	18585056	TAIR10	chromosome	ID=Chr4;Name=Chr4
CUFF.25.1	Chr4	182636	182673		Chr4	181323	184387	TAIR10	mRNA	ID=AT4G00420.3;Parent=AT4G00420;Name=AT4G00420.3;Index=1
CUFF.25.1	Chr4	182636	182673		Chr4	181323	184387	TAIR10	gene	ID=AT4G00420;Note=protein_coding_gene;Name=AT4G00420
CUFF.25.1	Chr4	182636	182673		Chr4	181323	184387	TAIR10	mRNA	ID=AT4G00420.2;Parent=AT4G00420;Name=AT4G00420.2;Index=1
CUFF.25.1	Chr4	182636	182673		Chr4	181323	184387	TAIR10	mRNA	ID=AT4G00420.1;Parent=AT4G00420;Name=AT4G00420.1;Index=1
CUFF.25.1	Chr4	182636	182673		Chr4	182576	182695	TAIR10	exon	Parent=AT4G00420.2
CUFF.25.1	Chr4	182636	182673		Chr4	182630	182695	TAIR10	five_prime_UTR	Parent=AT4G00420.1
CUFF.25.1	Chr4	182636	182673		Chr4	182576	182695	TAIR10	exon	Parent=AT4G00420.1
CUFF.25.1	Chr4	182636	182673		Chr4	182630	182695	TAIR10	five_prime_UTR	Parent=AT4G00420.2
CUFF.26.1	Chr4	184425	184470		Chr4	1	18585056	TAIR10	chromosome	ID=Chr4;Name=Chr4
CUFF.26.1	Chr4	184425	184470		Chr4	184375	185512	TAIR10	transposable_element	ID=AT4TE00950;Name=AT4TE00950;Alias=HELITRONY1B
CUFF.26.1	Chr4	184425	184470		Chr4	184375	185512	TAIR10	transposon_fragment	Parent=AT4TE00950
CUFF.27.1	Chr4	185178	185255		Chr4	1	18585056	TAIR10	chromosome	ID=Chr4;Name=Chr4
CUFF.27.1	Chr4	185178	185255		Chr4	184375	185512	TAIR10	transposable_element	ID=AT4TE00950;Name=AT4TE00950;Alias=HELITRONY1B
CUFF.27.1	Chr4	185178	185255		Chr4	184375	185512	TAIR10	transposon_fragment	Parent=AT4TE00950
CUFF.28.1	Chr4	188136	188182		Chr4	1	18585056	TAIR10	chromosome	ID=Chr4;Name=Chr4
CUFF.29.1	Chr4	213813	213843		Chr4	1	18585056	TAIR10	chromosome	ID=Chr4;Name=Chr4
CUFF.30.1	Chr4	221624	221682		Chr4	1	18585056	TAIR10	chromosome	ID=Chr4;Name=Chr4
CUFF.31.1	Chr4	242616	242726		Chr4	1	18585056	TAIR10	chromosome	ID=Chr4;Name=Chr4
CUFF.31.1	Chr4	242616	242726		Chr4	242515	242888	TAIR10	exon	Parent=AT4G00570.1
CUFF.31.1	Chr4	242616	242726		Chr4	242515	246771	TAIR10	gene	ID=AT4G00570;Note=protein_coding_gene;Name=AT4G00570
CUFF.31.1	Chr4	242616	242726		Chr4	242515	246771	TAIR10	mRNA	ID=AT4G00570.1;Parent=AT4G00570;Name=AT4G00570.1;Index=1
CUFF.31.1	Chr4	242616	242726		Chr4	242515	242816	TAIR10	three_prime_UTR	Parent=AT4G00570.1
CUFF.32.1	Chr4	240202	240265		Chr4	1	18585056	TAIR10	chromosome	ID=Chr4;Name=Chr4
CUFF.32.1	Chr4	240202	240265		Chr4	237967	240500	TAIR10	gene	ID=AT4G00550;Note=protein_coding_gene;Name=AT4G00550
CUFF.32.1	Chr4	240202	240265		Chr4	237967	240500	TAIR10	mRNA	ID=AT4G00550.1;Parent=AT4G00550;Name=AT4G00550.1;Index=1
CUFF.32.1	Chr4	240202	240265		Chr4	240238	240500	TAIR10	five_prime_UTR	Parent=AT4G00550.1
CUFF.32.1	Chr4	240202	240265		Chr4	240238	240500	TAIR10	exon	Parent=AT4G00550.1
CUFF.33.1	Chr4	244884	244986		Chr4	1	18585056	TAIR10	chromosome	ID=Chr4;Name=Chr4
CUFF.33.1	Chr4	244884	244986		Chr4	242817	246522	TAIR10	protein	ID=AT4G00570.1-Protein;Name=AT4G00570.1;Derives_from=AT4G00570.1
CUFF.33.1	Chr4	244884	244986		Chr4	242515	246771	TAIR10	gene	ID=AT4G00570;Note=protein_coding_gene;Name=AT4G00570
CUFF.33.1	Chr4	244884	244986		Chr4	242515	246771	TAIR10	mRNA	ID=AT4G00570.1;Parent=AT4G00570;Name=AT4G00570.1;Index=1
CUFF.33.1	Chr4	244884	244986		Chr4	244877	244983	TAIR10	CDS	Parent=AT4G00570.1,AT4G00570.1-Protein;
CUFF.33.1	Chr4	244884	244986		Chr4	244877	244983	TAIR10	exon	Parent=AT4G00570.1
CUFF.34.1	Chr4	248819	248857		Chr4	1	18585056	TAIR10	chromosome	ID=Chr4;Name=Chr4
CUFF.34.1	Chr4	248819	248857		Chr4	248713	250258	TAIR10	gene	ID=AT4G00580;Note=protein_coding_gene;Name=AT4G00580
CUFF.34.1	Chr4	248819	248857		Chr4	248713	250258	TAIR10	mRNA	ID=AT4G00580.1;Parent=AT4G00580;Name=AT4G00580.1;Index=1
CUFF.34.1	Chr4	248819	248857		Chr4	248713	250258	TAIR10	protein	ID=AT4G00580.1-Protein;Name=AT4G00580.1;Derives_from=AT4G00580.1
CUFF.35.1	Chr4	260462	260513		Chr4	1	18585056	TAIR10	chromosome	ID=Chr4;Name=Chr4
CUFF.35.1	Chr4	260462	260513		Chr4	259028	261019	TAIR10	gene	ID=AT4G00620;Note=protein_coding_gene;Name=AT4G00620
CUFF.35.1	Chr4	260462	260513		Chr4	259028	261019	TAIR10	mRNA	ID=AT4G00620.1;Parent=AT4G00620;Name=AT4G00620.1;Index=1
CUFF.35.1	Chr4	260462	260513		Chr4	259265	260788	TAIR10	protein	ID=AT4G00620.1-Protein;Name=AT4G00620.1;Derives_from=AT4G00620.1
CUFF.36.1	Chr4	284932	284982		Chr4	1	18585056	TAIR10	chromosome	ID=Chr4;Name=Chr4
CUFF.36.1	Chr4	284932	284982		Chr4	284031	285142	TAIR10	mRNA	ID=AT4G00695.2;Parent=AT4G00695;Name=AT4G00695.2;Index=1
CUFF.36.1	Chr4	284932	284982		Chr4	283914	285975	TAIR10	gene	ID=AT4G00695;Note=protein_coding_gene;Name=AT4G00695
CUFF.36.1	Chr4	284932	284982		Chr4	283914	285975	TAIR10	mRNA	ID=AT4G00695.3;Parent=AT4G00695;Name=AT4G00695.3;Index=1
CUFF.36.1	Chr4	284932	284982		Chr4	283918	285142	TAIR10	mRNA	ID=AT4G00695.1;Parent=AT4G00695;Name=AT4G00695.1;Index=1
CUFF.36.1	Chr4	284932	284982		Chr4	284129	285893	TAIR10	protein	ID=AT4G00695.3-Protein;Name=AT4G00695.3;Derives_from=AT4G00695.3
CUFF.36.1	Chr4	284932	284982		Chr4	284777	285142	TAIR10	exon	Parent=AT4G00695.1
CUFF.36.1	Chr4	284932	284982		Chr4	284777	285142	TAIR10	exon	Parent=AT4G00695.2
CUFF.36.1	Chr4	284932	284982		Chr4	284787	285142	TAIR10	three_prime_UTR	Parent=AT4G00695.1
CUFF.36.1	Chr4	284932	284982		Chr4	284787	285142	TAIR10	three_prime_UTR	Parent=AT4G00695.2
CUFF.37.1	Chr4	293861	293906		Chr4	1	18585056	TAIR10	chromosome	ID=Chr4;Name=Chr4
CUFF.37.1	Chr4	293861	293906		Chr4	293641	297314	TAIR10	gene	ID=AT4G00720;Note=protein_coding_gene;Name=AT4G00720
CUFF.37.1	Chr4	293861	293906		Chr4	293641	294115	TAIR10	three_prime_UTR	Parent=AT4G00720.1
CUFF.37.1	Chr4	293861	293906		Chr4	293641	294192	TAIR10	exon	Parent=AT4G00720.1
CUFF.37.1	Chr4	293861	293906		Chr4	293641	297314	TAIR10	mRNA	ID=AT4G00720.1;Parent=AT4G00720;Name=AT4G00720.1;Index=1
CUFF.38.1	Chr4	299468	299623		Chr4	1	18585056	TAIR10	chromosome	ID=Chr4;Name=Chr4
CUFF.38.1	Chr4	299468	299623		Chr4	299359	304508	TAIR10	gene	ID=AT4G00730;Note=protein_coding_gene;Name=AT4G00730
CUFF.38.1	Chr4	299468	299623		Chr4	299359	304508	TAIR10	mRNA	ID=AT4G00730.2;Parent=AT4G00730;Name=AT4G00730.2;Index=1
CUFF.38.1	Chr4	299468	299623		Chr4	299359	300112	TAIR10	three_prime_UTR	Parent=AT4G00730.2
CUFF.38.1	Chr4	299468	299623		Chr4	299359	300112	TAIR10	exon	Parent=AT4G00730.2
CUFF.38.1	Chr4	299468	299623		Chr4	299359	304508	TAIR10	mRNA	ID=AT4G00730.1;Parent=AT4G00730;Name=AT4G00730.1;Index=1
CUFF.38.1	Chr4	299468	299623		Chr4	299359	299740	TAIR10	three_prime_UTR	Parent=AT4G00730.1
CUFF.38.1	Chr4	299468	299623		Chr4	299359	300112	TAIR10	exon	Parent=AT4G00730.1
CUFF.39.1	Chr4	305847	305978		Chr4	1	18585056	TAIR10	chromosome	ID=Chr4;Name=Chr4
CUFF.40.1	Chr4	308758	308801		Chr4	1	18585056	TAIR10	chromosome	ID=Chr4;Name=Chr4
CUFF.40.1	Chr4	308758	308801		Chr4	307815	310298	TAIR10	protein	ID=AT4G00740.1-Protein;Name=AT4G00740.1;Derives_from=AT4G00740.1
CUFF.40.1	Chr4	308758	308801		Chr4	307431	310482	TAIR10	gene	ID=AT4G00740;Note=protein_coding_gene;Name=AT4G00740
CUFF.40.1	Chr4	308758	308801		Chr4	307431	310482	TAIR10	mRNA	ID=AT4G00740.1;Parent=AT4G00740;Name=AT4G00740.1;Index=1
CUFF.41.1	Chr4	321090	321130		Chr4	1	18585056	TAIR10	chromosome	ID=Chr4;Name=Chr4
CUFF.41.1	Chr4	321090	321130		Chr4	321105	321815	TAIR10	transposable_element	ID=AT4TE01690;Name=AT4TE01690;Alias=ATLINEIII
CUFF.41.1	Chr4	321090	321130		Chr4	321105	321815	TAIR10	transposon_fragment	Parent=AT4TE01690
CUFF.42.1	Chr4	320274	320356		Chr4	1	18585056	TAIR10	chromosome	ID=Chr4;Name=Chr4
CUFF.42.1	Chr4	320274	320356		Chr4	317564	320895	TAIR10	gene	ID=AT4G00752;Note=protein_coding_gene;Name=AT4G00752
CUFF.42.1	Chr4	320274	320356		Chr4	317564	320895	TAIR10	mRNA	ID=AT4G00752.1;Parent=AT4G00752;Name=AT4G00752.1;Index=1
CUFF.42.1	Chr4	320274	320356		Chr4	317771	320793	TAIR10	protein	ID=AT4G00752.1-Protein;Name=AT4G00752.1;Derives_from=AT4G00752.1
CUFF.43.1	Chr4	323085	323123		Chr4	1	18585056	TAIR10	chromosome	ID=Chr4;Name=Chr4
CUFF.44.1	Chr4	321726	321839		Chr4	1	18585056	TAIR10	chromosome	ID=Chr4;Name=Chr4
CUFF.44.1	Chr4	321726	321839		Chr4	321105	321815	TAIR10	transposable_element	ID=AT4TE01690;Name=AT4TE01690;Alias=ATLINEIII
CUFF.44.1	Chr4	321726	321839		Chr4	321105	321815	TAIR10	transposon_fragment	Parent=AT4TE01690
CUFF.45.1	Chr4	324875	325000		Chr4	1	18585056	TAIR10	chromosome	ID=Chr4;Name=Chr4
CUFF.45.1	Chr4	324875	325000		Chr4	324982	325047	TAIR10	five_prime_UTR	Parent=AT4G00755.2
CUFF.45.1	Chr4	324875	325000		Chr4	324906	325060	TAIR10	transposable_element	ID=AT4TE01705;Name=AT4TE01705;Alias=ATREP5
CUFF.45.1	Chr4	324875	325000		Chr4	324012	324905	TAIR10	transposable_element	ID=AT4TE01700;Name=AT4TE01700;Alias=ATREP10D
CUFF.45.1	Chr4	324875	325000		Chr4	324012	324905	TAIR10	transposon_fragment	Parent=AT4TE01700
CUFF.45.1	Chr4	324875	325000		Chr4	324906	325060	TAIR10	transposon_fragment	Parent=AT4TE01705
CUFF.45.1	Chr4	324875	325000		Chr4	324982	325047	TAIR10	exon	Parent=AT4G00755.2
CUFF.45.1	Chr4	324875	325000		Chr4	324982	327008	TAIR10	gene	ID=AT4G00755;Note=protein_coding_gene;Name=AT4G00755
CUFF.45.1	Chr4	324875	325000		Chr4	324982	327008	TAIR10	mRNA	ID=AT4G00755.2;Parent=AT4G00755;Name=AT4G00755.2;Index=1
CUFF.46.1	Chr4	351335	351374		Chr4	1	18585056	TAIR10	chromosome	ID=Chr4;Name=Chr4
CUFF.46.1	Chr4	351335	351374		Chr4	349116	351550	TAIR10	mRNA	ID=AT4G00820.1;Parent=AT4G00820;Name=AT4G00820.1;Index=1
CUFF.46.1	Chr4	351335	351374		Chr4	349116	351550	TAIR10	gene	ID=AT4G00820;Note=protein_coding_gene;Name=AT4G00820
CUFF.46.1	Chr4	351335	351374		Chr4	350531	351550	TAIR10	exon	Parent=AT4G00820.1
CUFF.46.1	Chr4	351335	351374		Chr4	351308	351550	TAIR10	three_prime_UTR	Parent=AT4G00820.1
CUFF.47.1	Chr4	352683	353042		Chr4	1	18585056	TAIR10	chromosome	ID=Chr4;Name=Chr4
CUFF.47.1	Chr4	352683	353042		Chr4	352023	355233	TAIR10	mRNA	ID=AT4G00830.1;Parent=AT4G00830;Name=AT4G00830.1;Index=1
CUFF.47.1	Chr4	352683	353042		Chr4	352016	355230	TAIR10	mRNA	ID=AT4G00830.3;Parent=AT4G00830;Name=AT4G00830.3;Index=1
CUFF.47.1	Chr4	352683	353042		Chr4	352016	355230	TAIR10	mRNA	ID=AT4G00830.4;Parent=AT4G00830;Name=AT4G00830.4;Index=1
CUFF.47.1	Chr4	352683	353042		Chr4	352016	355233	TAIR10	gene	ID=AT4G00830;Note=protein_coding_gene;Name=AT4G00830
CUFF.47.1	Chr4	352683	353042		Chr4	352782	353213	TAIR10	exon	Parent=AT4G00830.3
CUFF.47.1	Chr4	352683	353042		Chr4	352782	354965	TAIR10	protein	ID=AT4G00830.4-Protein;Name=AT4G00830.4;Derives_from=AT4G00830.4
CUFF.47.1	Chr4	352683	353042		Chr4	352046	355233	TAIR10	mRNA	ID=AT4G00830.2;Parent=AT4G00830;Name=AT4G00830.2;Index=1
CUFF.47.1	Chr4	352683	353042		Chr4	352782	353213	TAIR10	exon	Parent=AT4G00830.4
CUFF.47.1	Chr4	352683	353042		Chr4	352782	353213	TAIR10	CDS	Parent=AT4G00830.4,AT4G00830.4-Protein;
CUFF.47.1	Chr4	352683	353042		Chr4	352782	352841	TAIR10	five_prime_UTR	Parent=AT4G00830.3
CUFF.47.1	Chr4	352683	353042		Chr4	352842	353213	TAIR10	CDS	Parent=AT4G00830.3,AT4G00830.3-Protein;
CUFF.47.1	Chr4	352683	353042		Chr4	352782	353213	TAIR10	exon	Parent=AT4G00830.2
CUFF.47.1	Chr4	352683	353042		Chr4	352782	353213	TAIR10	CDS	Parent=AT4G00830.2,AT4G00830.2-Protein;
CUFF.47.1	Chr4	352683	353042		Chr4	352782	353213	TAIR10	CDS	Parent=AT4G00830.1,AT4G00830.1-Protein;
CUFF.47.1	Chr4	352683	353042		Chr4	352782	354965	TAIR10	protein	ID=AT4G00830.2-Protein;Name=AT4G00830.2;Derives_from=AT4G00830.2
CUFF.47.1	Chr4	352683	353042		Chr4	352782	354965	TAIR10	protein	ID=AT4G00830.1-Protein;Name=AT4G00830.1;Derives_from=AT4G00830.1
CUFF.47.1	Chr4	352683	353042		Chr4	352782	353213	TAIR10	exon	Parent=AT4G00830.1
CUFF.47.1	Chr4	352683	353042		Chr4	352842	354965	TAIR10	protein	ID=AT4G00830.3-Protein;Name=AT4G00830.3;Derives_from=AT4G00830.3
CUFF.48.1	Chr4	367955	367998		Chr4	1	18585056	TAIR10	chromosome	ID=Chr4;Name=Chr4
CUFF.49.1	Chr4	363920	364037		Chr4	1	18585056	TAIR10	chromosome	ID=Chr4;Name=Chr4
CUFF.50.1	Chr4	375857	375898		Chr4	1	18585056	TAIR10	chromosome	ID=Chr4;Name=Chr4
CUFF.50.1	Chr4	375857	375898		Chr4	375723	376002	TAIR10	transposon_fragment	Parent=AT4TE01950
CUFF.50.1	Chr4	375857	375898		Chr4	375723	376002	TAIR10	transposable_element	ID=AT4TE01950;Name=AT4TE01950;Alias=VANDAL21
CUFF.51.1	Chr4	381110	381159		Chr4	1	18585056	TAIR10	chromosome	ID=Chr4;Name=Chr4
CUFF.51.1	Chr4	381110	381159		Chr4	379793	381455	TAIR10	gene	ID=AT4G00893;Note=protein_coding_gene;Name=AT4G00893
CUFF.51.1	Chr4	381110	381159		Chr4	379793	381455	TAIR10	mRNA	ID=AT4G00893.1;Parent=AT4G00893;Name=AT4G00893.1;Index=1
CUFF.51.1	Chr4	381110	381159		Chr4	379971	381396	TAIR10	protein	ID=AT4G00893.1-Protein;Name=AT4G00893.1;Derives_from=AT4G00893.1
CUFF.52.1	Chr4	392865	392958		Chr4	1	18585056	TAIR10	chromosome	ID=Chr4;Name=Chr4
CUFF.53.1	Chr4	393889	393966		Chr4	1	18585056	TAIR10	chromosome	ID=Chr4;Name=Chr4
CUFF.53.1	Chr4	393889	393966		Chr4	393767	395382	TAIR10	mRNA	ID=AT4G00920.1;Parent=AT4G00920;Name=AT4G00920.1;Index=1
CUFF.53.1	Chr4	393889	393966		Chr4	393767	395382	TAIR10	protein	ID=AT4G00920.1-Protein;Name=AT4G00920.1;Derives_from=AT4G00920.1
CUFF.53.1	Chr4	393889	393966		Chr4	393965	394032	TAIR10	CDS	Parent=AT4G00920.1,AT4G00920.1-Protein;
CUFF.53.1	Chr4	393889	393966		Chr4	393767	395382	TAIR10	gene	ID=AT4G00920;Note=protein_coding_gene;Name=AT4G00920
CUFF.53.1	Chr4	393889	393966		Chr4	393965	394032	TAIR10	exon	Parent=AT4G00920.1
CUFF.54.1	Chr4	404612	404710		Chr4	1	18585056	TAIR10	chromosome	ID=Chr4;Name=Chr4
CUFF.54.1	Chr4	404612	404710		Chr4	403320	404810	TAIR10	gene	ID=AT4G00940;Note=protein_coding_gene;Name=AT4G00940
CUFF.54.1	Chr4	404612	404710		Chr4	403320	404810	TAIR10	mRNA	ID=AT4G00940.1;Parent=AT4G00940;Name=AT4G00940.1;Index=1
CUFF.54.1	Chr4	404612	404710		Chr4	404653	404822	TAIR10	transposable_element	ID=AT4TE02100;Name=AT4TE02100;Alias=ATENSPM9
CUFF.54.1	Chr4	404612	404710		Chr4	404653	404822	TAIR10	transposon_fragment	Parent=AT4TE02100
CUFF.55.1	Chr4	407063	407169		Chr4	1	18585056	TAIR10	chromosome	ID=Chr4;Name=Chr4
CUFF.55.1	Chr4	407063	407169		Chr4	405984	407087	TAIR10	protein	ID=AT4G00950.1-Protein;Name=AT4G00950.1;Derives_from=AT4G00950.1
CUFF.55.1	Chr4	407063	407169		Chr4	405673	407142	TAIR10	mRNA	ID=AT4G00950.1;Parent=AT4G00950;Name=AT4G00950.1;Index=1
CUFF.55.1	Chr4	407063	407169		Chr4	405673	407142	TAIR10	gene	ID=AT4G00950;Note=protein_coding_gene;Name=AT4G00950
CUFF.55.1	Chr4	407063	407169		Chr4	406275	407142	TAIR10	exon	Parent=AT4G00950.1
CUFF.55.1	Chr4	407063	407169		Chr4	407088	407142	TAIR10	five_prime_UTR	Parent=AT4G00950.1
CUFF.55.1	Chr4	407063	407169		Chr4	406275	407087	TAIR10	CDS	Parent=AT4G00950.1,AT4G00950.1-Protein;
CUFF.56.1	Chr4	410802	411045		Chr4	1	18585056	TAIR10	chromosome	ID=Chr4;Name=Chr4
CUFF.57.1	Chr4	413327	413382		Chr4	1	18585056	TAIR10	chromosome	ID=Chr4;Name=Chr4
CUFF.58.1	Chr4	414343	414453		Chr4	1	18585056	TAIR10	chromosome	ID=Chr4;Name=Chr4
CUFF.58.1	Chr4	414343	414453		Chr4	414361	416180	TAIR10	protein	ID=AT4G00960.1-Protein;Name=AT4G00960.1;Derives_from=AT4G00960.1
CUFF.58.1	Chr4	414343	414453		Chr4	414361	414442	TAIR10	exon	Parent=AT4G00960.1
CUFF.58.1	Chr4	414343	414453		Chr4	414361	414442	TAIR10	CDS	Parent=AT4G00960.1,AT4G00960.1-Protein;
CUFF.58.1	Chr4	414343	414453		Chr4	414361	416180	TAIR10	gene	ID=AT4G00960;Note=protein_coding_gene;Name=AT4G00960
CUFF.58.1	Chr4	414343	414453		Chr4	414361	416180	TAIR10	mRNA	ID=AT4G00960.1;Parent=AT4G00960;Name=AT4G00960.1;Index=1
CUFF.59.1	Chr4	425919	425962		Chr4	1	18585056	TAIR10	chromosome	ID=Chr4;Name=Chr4
CUFF.60.1	Chr4	427000	427160		Chr4	1	18585056	TAIR10	chromosome	ID=Chr4;Name=Chr4
CUFF.60.1	Chr4	427000	427160		Chr4	427035	431535	TAIR10	protein	ID=AT4G00990.1-Protein;Name=AT4G00990.1;Derives_from=AT4G00990.1
CUFF.60.1	Chr4	427000	427160		Chr4	426944	427229	TAIR10	exon	Parent=AT4G00990.1
CUFF.60.1	Chr4	427000	427160		Chr4	426944	427034	TAIR10	five_prime_UTR	Parent=AT4G00990.1
CUFF.60.1	Chr4	427000	427160		Chr4	426944	431821	TAIR10	gene	ID=AT4G00990;Note=protein_coding_gene;Name=AT4G00990
CUFF.60.1	Chr4	427000	427160		Chr4	426944	431821	TAIR10	mRNA	ID=AT4G00990.1;Parent=AT4G00990;Name=AT4G00990.1;Index=1
CUFF.60.1	Chr4	427000	427160		Chr4	427035	427229	TAIR10	CDS	Parent=AT4G00990.1,AT4G00990.1-Protein;
CUFF.61.1	Chr4	435464	435811		Chr4	1	18585056	TAIR10	chromosome	ID=Chr4;Name=Chr4
CUFF.61.1	Chr4	435464	435811		Chr4	435742	435853	TAIR10	exon	Parent=AT4G01010.1
CUFF.61.1	Chr4	435464	435811		Chr4	434569	437242	TAIR10	protein	ID=AT4G01010.1-Protein;Name=AT4G01010.1;Derives_from=AT4G01010.1
CUFF.61.1	Chr4	435464	435811		Chr4	435415	435651	TAIR10	exon	Parent=AT4G01010.1
CUFF.61.1	Chr4	435464	435811		Chr4	434569	437242	TAIR10	mRNA	ID=AT4G01010.1;Parent=AT4G01010;Name=AT4G01010.1;Index=1
CUFF.61.1	Chr4	435464	435811		Chr4	434569	437242	TAIR10	gene	ID=AT4G01010;Note=protein_coding_gene;Name=AT4G01010
CUFF.61.1	Chr4	435464	435811		Chr4	435415	435651	TAIR10	CDS	Parent=AT4G01010.1,AT4G01010.1-Protein;
CUFF.61.1	Chr4	435464	435811		Chr4	435742	435853	TAIR10	CDS	Parent=AT4G01010.1,AT4G01010.1-Protein;
CUFF.62.1	Chr4	437167	437218		Chr4	1	18585056	TAIR10	chromosome	ID=Chr4;Name=Chr4
CUFF.62.1	Chr4	437167	437218		Chr4	434569	437242	TAIR10	protein	ID=AT4G01010.1-Protein;Name=AT4G01010.1;Derives_from=AT4G01010.1
CUFF.62.1	Chr4	437167	437218		Chr4	434569	437242	TAIR10	mRNA	ID=AT4G01010.1;Parent=AT4G01010;Name=AT4G01010.1;Index=1
CUFF.62.1	Chr4	437167	437218		Chr4	434569	437242	TAIR10	gene	ID=AT4G01010;Note=protein_coding_gene;Name=AT4G01010
CUFF.62.1	Chr4	437167	437218		Chr4	437214	437242	TAIR10	CDS	Parent=AT4G01010.1,AT4G01010.1-Protein;
CUFF.62.1	Chr4	437167	437218		Chr4	437214	437242	TAIR10	exon	Parent=AT4G01010.1
CUFF.63.1	Chr4	437333	437503		Chr4	1	18585056	TAIR10	chromosome	ID=Chr4;Name=Chr4
CUFF.64.1	Chr4	451616	451827		Chr4	1	18585056	TAIR10	chromosome	ID=Chr4;Name=Chr4
CUFF.64.1	Chr4	451616	451827		Chr4	451251	453243	TAIR10	mRNA	ID=AT4G01037.1;Parent=AT4G01037;Name=AT4G01037.1;Index=1
CUFF.64.1	Chr4	451616	451827		Chr4	451251	453046	TAIR10	exon	Parent=AT4G01037.1
CUFF.64.1	Chr4	451616	451827		Chr4	451251	453243	TAIR10	gene	ID=AT4G01037;Note=protein_coding_gene;Name=AT4G01037
CUFF.64.1	Chr4	451616	451827		Chr4	451444	453030	TAIR10	protein	ID=AT4G01037.1-Protein;Name=AT4G01037.1;Derives_from=AT4G01037.1
CUFF.64.1	Chr4	451616	451827		Chr4	451444	453030	TAIR10	CDS	Parent=AT4G01037.1,AT4G01037.1-Protein;
CUFF.64.1	Chr4	451616	451827		Chr4	451491	451792	TAIR10	transposable_element	ID=AT4TE02340;Name=AT4TE02340;Alias=VANDAL17
CUFF.64.1	Chr4	451616	451827		Chr4	451491	451792	TAIR10	transposon_fragment	Parent=AT4TE02340
CUFF.65.1	Chr4	458269	458425		Chr4	1	18585056	TAIR10	chromosome	ID=Chr4;Name=Chr4
CUFF.65.1	Chr4	458269	458425		Chr4	455768	458510	TAIR10	gene	ID=AT4G01050;Note=protein_coding_gene;Name=AT4G01050
CUFF.65.1	Chr4	458269	458425		Chr4	455768	458510	TAIR10	mRNA	ID=AT4G01050.1;Parent=AT4G01050;Name=AT4G01050.1;Index=1
CUFF.65.1	Chr4	458269	458425		Chr4	458128	458510	TAIR10	exon	Parent=AT4G01050.1
CUFF.65.1	Chr4	458269	458425		Chr4	458176	458510	TAIR10	three_prime_UTR	Parent=AT4G01050.1
CUFF.66.1	Chr4	461984	462129		Chr4	1	18585056	TAIR10	chromosome	ID=Chr4;Name=Chr4
CUFF.66.1	Chr4	461984	462129		Chr4	461592	463449	TAIR10	mRNA	ID=AT4G01070.1;Parent=AT4G01070;Name=AT4G01070.1;Index=1
CUFF.66.1	Chr4	461984	462129		Chr4	461592	463449	TAIR10	exon	Parent=AT4G01070.1
CUFF.66.1	Chr4	461984	462129		Chr4	461592	463556	TAIR10	mRNA	ID=AT4G01070.2;Parent=AT4G01070;Name=AT4G01070.2;Index=1
CUFF.66.1	Chr4	461984	462129		Chr4	461592	463556	TAIR10	gene	ID=AT4G01070;Note=protein_coding_gene;Name=AT4G01070
CUFF.66.1	Chr4	461984	462129		Chr4	461858	463300	TAIR10	protein	ID=AT4G01070.1-Protein;Name=AT4G01070.1;Derives_from=AT4G01070.1
CUFF.66.1	Chr4	461984	462129		Chr4	461858	463300	TAIR10	CDS	Parent=AT4G01070.1,AT4G01070.1-Protein;
CUFF.66.1	Chr4	461984	462129		Chr4	461850	463300	TAIR10	protein	ID=AT4G01070.2-Protein;Name=AT4G01070.2;Derives_from=AT4G01070.2
CUFF.67.1	Chr4	463261	463406		Chr4	1	18585056	TAIR10	chromosome	ID=Chr4;Name=Chr4
CUFF.67.1	Chr4	463261	463406		Chr4	461592	463449	TAIR10	mRNA	ID=AT4G01070.1;Parent=AT4G01070;Name=AT4G01070.1;Index=1
CUFF.67.1	Chr4	463261	463406		Chr4	461592	463449	TAIR10	exon	Parent=AT4G01070.1
CUFF.67.1	Chr4	463261	463406		Chr4	461592	463556	TAIR10	mRNA	ID=AT4G01070.2;Parent=AT4G01070;Name=AT4G01070.2;Index=1
CUFF.67.1	Chr4	463261	463406		Chr4	461592	463556	TAIR10	gene	ID=AT4G01070;Note=protein_coding_gene;Name=AT4G01070
CUFF.67.1	Chr4	463261	463406		Chr4	463387	463850	TAIR10	transposable_element	ID=AT4TE02400;Name=AT4TE02400;Alias=ATREP6
CUFF.67.1	Chr4	463261	463406		Chr4	461858	463300	TAIR10	protein	ID=AT4G01070.1-Protein;Name=AT4G01070.1;Derives_from=AT4G01070.1
CUFF.67.1	Chr4	463261	463406		Chr4	461858	463300	TAIR10	CDS	Parent=AT4G01070.1,AT4G01070.1-Protein;
CUFF.67.1	Chr4	463261	463406		Chr4	461850	463300	TAIR10	protein	ID=AT4G01070.2-Protein;Name=AT4G01070.2;Derives_from=AT4G01070.2
CUFF.67.1	Chr4	463261	463406		Chr4	463301	463449	TAIR10	five_prime_UTR	Parent=AT4G01070.1
CUFF.67.1	Chr4	463261	463406		Chr4	463301	463556	TAIR10	five_prime_UTR	Parent=AT4G01070.2
CUFF.67.1	Chr4	463261	463406		Chr4	462283	463300	TAIR10	CDS	Parent=AT4G01070.2,AT4G01070.2-Protein;
CUFF.67.1	Chr4	463261	463406		Chr4	462283	463556	TAIR10	exon	Parent=AT4G01070.2
CUFF.67.1	Chr4	463261	463406		Chr4	463387	463850	TAIR10	transposon_fragment	Parent=AT4TE02400
CUFF.68.1	Chr4	464017	464069		Chr4	1	18585056	TAIR10	chromosome	ID=Chr4;Name=Chr4
CUFF.68.1	Chr4	464017	464069		Chr4	463851	464066	TAIR10	transposon_fragment	Parent=AT4TE02405
CUFF.68.1	Chr4	464017	464069		Chr4	463851	464066	TAIR10	transposable_element	ID=AT4TE02405;Name=AT4TE02405;Alias=HELITRONY1D
CUFF.68.1	Chr4	464017	464069		Chr4	464067	464811	TAIR10	transposable_element	ID=AT4TE02410;Name=AT4TE02410;Alias=ATHPOGON3
CUFF.68.1	Chr4	464017	464069		Chr4	464067	464811	TAIR10	transposon_fragment	Parent=AT4TE02410
CUFF.69.1	Chr4	468878	468963		Chr4	1	18585056	TAIR10	chromosome	ID=Chr4;Name=Chr4
CUFF.69.1	Chr4	468878	468963		Chr4	468742	468996	TAIR10	transposable_element	ID=AT4TE02430;Name=AT4TE02430;Alias=DT1
CUFF.69.1	Chr4	468878	468963		Chr4	468742	468996	TAIR10	transposon_fragment	Parent=AT4TE02430
CUFF.70.1	Chr4	474589	474633		Chr4	1	18585056	TAIR10	chromosome	ID=Chr4;Name=Chr4
CUFF.70.1	Chr4	474589	474633		Chr4	474383	475199	TAIR10	transposable_element	ID=AT4TE02470;Name=AT4TE02470;Alias=ATREP10D
CUFF.70.1	Chr4	474589	474633		Chr4	474383	475199	TAIR10	transposon_fragment	Parent=AT4TE02470
CUFF.71.1	Chr4	488947	489102		Chr4	1	18585056	TAIR10	chromosome	ID=Chr4;Name=Chr4
CUFF.71.1	Chr4	488947	489102		Chr4	488367	489298	TAIR10	transposon_fragment	Parent=AT4TE02545
CUFF.71.1	Chr4	488947	489102		Chr4	488367	489298	TAIR10	transposable_element	ID=AT4TE02545;Name=AT4TE02545;Alias=HELITRONY2
CUFF.72.1	Chr4	497583	497659		Chr4	1	18585056	TAIR10	chromosome	ID=Chr4;Name=Chr4
CUFF.72.1	Chr4	497583	497659		Chr4	497146	498520	TAIR10	transposon_fragment	Parent=AT4TE02595
CUFF.72.1	Chr4	497583	497659		Chr4	497146	498520	TAIR10	transposable_element	ID=AT4TE02595;Name=AT4TE02595;Alias=ATREP10D
CUFF.73.1	Chr4	507720	508173		Chr4	1	18585056	TAIR10	chromosome	ID=Chr4;Name=Chr4
CUFF.73.1	Chr4	507720	508173		Chr4	507738	508193	TAIR10	CDS	Parent=AT4G01210.1,AT4G01210.1-Protein;
CUFF.73.1	Chr4	507720	508173		Chr4	507717	508193	TAIR10	exon	Parent=AT4G01210.1
CUFF.73.1	Chr4	507720	508173		Chr4	507717	512782	TAIR10	gene	ID=AT4G01210;Note=protein_coding_gene;Name=AT4G01210
CUFF.73.1	Chr4	507720	508173		Chr4	507717	512782	TAIR10	mRNA	ID=AT4G01210.1;Parent=AT4G01210;Name=AT4G01210.1;Index=1
CUFF.73.1	Chr4	507720	508173		Chr4	507717	507737	TAIR10	three_prime_UTR	Parent=AT4G01210.1
CUFF.73.1	Chr4	507720	508173		Chr4	507738	512362	TAIR10	protein	ID=AT4G01210.1-Protein;Name=AT4G01210.1;Derives_from=AT4G01210.1
CUFF.74.1	Chr4	512743	512795		Chr4	1	18585056	TAIR10	chromosome	ID=Chr4;Name=Chr4
CUFF.74.1	Chr4	512743	512795		Chr4	507717	512782	TAIR10	gene	ID=AT4G01210;Note=protein_coding_gene;Name=AT4G01210
CUFF.74.1	Chr4	512743	512795		Chr4	507717	512782	TAIR10	mRNA	ID=AT4G01210.1;Parent=AT4G01210;Name=AT4G01210.1;Index=1
CUFF.74.1	Chr4	512743	512795		Chr4	512363	512782	TAIR10	five_prime_UTR	Parent=AT4G01210.1
CUFF.74.1	Chr4	512743	512795		Chr4	511910	512782	TAIR10	exon	Parent=AT4G01210.1
CUFF.75.1	Chr4	522777	522949		Chr4	1	18585056	TAIR10	chromosome	ID=Chr4;Name=Chr4
CUFF.75.1	Chr4	522777	522949		Chr4	522604	524216	TAIR10	mRNA	ID=AT4G01250.1;Parent=AT4G01250;Name=AT4G01250.1;Index=1
CUFF.75.1	Chr4	522777	522949		Chr4	522604	523292	TAIR10	exon	Parent=AT4G01250.1
CUFF.75.1	Chr4	522777	522949		Chr4	522604	522838	TAIR10	three_prime_UTR	Parent=AT4G01250.1
CUFF.75.1	Chr4	522777	522949		Chr4	522604	524216	TAIR10	gene	ID=AT4G01250;Note=protein_coding_gene;Name=AT4G01250
CUFF.75.1	Chr4	522777	522949		Chr4	522839	523292	TAIR10	CDS	Parent=AT4G01250.1,AT4G01250.1-Protein;
CUFF.75.1	Chr4	522777	522949		Chr4	522839	524129	TAIR10	protein	ID=AT4G01250.1-Protein;Name=AT4G01250.1;Derives_from=AT4G01250.1
CUFF.76.1	Chr4	523898	524372		Chr4	1	18585056	TAIR10	chromosome	ID=Chr4;Name=Chr4
CUFF.76.1	Chr4	523898	524372		Chr4	522604	524216	TAIR10	mRNA	ID=AT4G01250.1;Parent=AT4G01250;Name=AT4G01250.1;Index=1
CUFF.76.1	Chr4	523898	524372		Chr4	522604	524216	TAIR10	gene	ID=AT4G01250;Note=protein_coding_gene;Name=AT4G01250
CUFF.76.1	Chr4	523898	524372		Chr4	522839	524129	TAIR10	protein	ID=AT4G01250.1-Protein;Name=AT4G01250.1;Derives_from=AT4G01250.1
CUFF.76.1	Chr4	523898	524372		Chr4	523798	524216	TAIR10	exon	Parent=AT4G01250.1
CUFF.76.1	Chr4	523898	524372		Chr4	524130	524216	TAIR10	five_prime_UTR	Parent=AT4G01250.1
CUFF.76.1	Chr4	523898	524372		Chr4	523798	524129	TAIR10	CDS	Parent=AT4G01250.1,AT4G01250.1-Protein;
CUFF.77.1	Chr4	525992	526037		Chr4	1	18585056	TAIR10	chromosome	ID=Chr4;Name=Chr4
CUFF.77.1	Chr4	525992	526037		Chr4	525739	526292	TAIR10	transposable_element	ID=AT4TE02750;Name=AT4TE02750;Alias=ATREP15
CUFF.77.1	Chr4	525992	526037		Chr4	525739	526292	TAIR10	transposon_fragment	Parent=AT4TE02750
CUFF.78.1	Chr4	532873	532929		Chr4	1	18585056	TAIR10	chromosome	ID=Chr4;Name=Chr4
CUFF.78.1	Chr4	532873	532929		Chr4	532928	533029	TAIR10	CDS	Parent=AT4G01270.1,AT4G01270.1-Protein;
CUFF.78.1	Chr4	532873	532929		Chr4	532351	534984	TAIR10	gene	ID=AT4G01270;Note=protein_coding_gene;Name=AT4G01270
CUFF.78.1	Chr4	532873	532929		Chr4	532351	534984	TAIR10	mRNA	ID=AT4G01270.1;Parent=AT4G01270;Name=AT4G01270.1;Index=1
CUFF.78.1	Chr4	532873	532929		Chr4	532351	534891	TAIR10	protein	ID=AT4G01270.1-Protein;Name=AT4G01270.1;Derives_from=AT4G01270.1
CUFF.78.1	Chr4	532873	532929		Chr4	532928	533029	TAIR10	exon	Parent=AT4G01270.1
CUFF.79.1	Chr4	538060	538122		Chr4	1	18585056	TAIR10	chromosome	ID=Chr4;Name=Chr4
CUFF.79.1	Chr4	538060	538122		Chr4	537990	543869	TAIR10	gene	ID=AT4G01290;Note=protein_coding_gene;Name=AT4G01290
CUFF.79.1	Chr4	538060	538122		Chr4	537990	538379	TAIR10	exon	Parent=AT4G01290.1
CUFF.79.1	Chr4	538060	538122		Chr4	537990	538379	TAIR10	exon	Parent=AT4G01290.2
CUFF.79.1	Chr4	538060	538122		Chr4	537990	543868	TAIR10	mRNA	ID=AT4G01290.2;Parent=AT4G01290;Name=AT4G01290.2;Index=1
CUFF.79.1	Chr4	538060	538122		Chr4	537990	538212	TAIR10	three_prime_UTR	Parent=AT4G01290.2
CUFF.79.1	Chr4	538060	538122		Chr4	537990	543869	TAIR10	mRNA	ID=AT4G01290.1;Parent=AT4G01290;Name=AT4G01290.1;Index=1
CUFF.79.1	Chr4	538060	538122		Chr4	537990	538212	TAIR10	three_prime_UTR	Parent=AT4G01290.1
CUFF.80.1	Chr4	551074	551325		Chr4	1	18585056	TAIR10	chromosome	ID=Chr4;Name=Chr4
CUFF.80.1	Chr4	551074	551325		Chr4	550349	551309	TAIR10	exon	Parent=AT4G01330.2
CUFF.80.1	Chr4	551074	551325		Chr4	550420	552941	TAIR10	mRNA	ID=AT4G01330.1;Parent=AT4G01330;Name=AT4G01330.1;Index=1
CUFF.80.1	Chr4	551074	551325		Chr4	550349	553016	TAIR10	gene	ID=AT4G01330;Note=protein_coding_gene;Name=AT4G01330
CUFF.80.1	Chr4	551074	551325		Chr4	550349	553016	TAIR10	mRNA	ID=AT4G01330.2;Parent=AT4G01330;Name=AT4G01330.2;Index=1
CUFF.80.1	Chr4	551074	551325		Chr4	550420	551309	TAIR10	exon	Parent=AT4G01330.1
CUFF.80.1	Chr4	551074	551325		Chr4	550723	552847	TAIR10	protein	ID=AT4G01330.1-Protein;Name=AT4G01330.1;Derives_from=AT4G01330.1
CUFF.80.1	Chr4	551074	551325		Chr4	550723	551309	TAIR10	CDS	Parent=AT4G01330.1,AT4G01330.1-Protein;
CUFF.80.1	Chr4	551074	551325		Chr4	550723	552847	TAIR10	protein	ID=AT4G01330.2-Protein;Name=AT4G01330.2;Derives_from=AT4G01330.2
CUFF.80.1	Chr4	551074	551325		Chr4	550723	551309	TAIR10	CDS	Parent=AT4G01330.2,AT4G01330.2-Protein;
CUFF.81.1	Chr4	557903	557966		Chr4	1	18585056	TAIR10	chromosome	ID=Chr4;Name=Chr4
CUFF.82.1	Chr4	571086	571130		Chr4	1	18585056	TAIR10	chromosome	ID=Chr4;Name=Chr4
CUFF.82.1	Chr4	571086	571130		Chr4	570242	571595	TAIR10	protein	ID=AT4G01390.1-Protein;Name=AT4G01390.1;Derives_from=AT4G01390.1
CUFF.82.1	Chr4	571086	571130		Chr4	570242	571595	TAIR10	gene	ID=AT4G01390;Note=protein_coding_gene;Name=AT4G01390
CUFF.82.1	Chr4	571086	571130		Chr4	570242	571595	TAIR10	mRNA	ID=AT4G01390.1;Parent=AT4G01390;Name=AT4G01390.1;Index=1
CUFF.82.1	Chr4	571086	571130		Chr4	571114	571262	TAIR10	CDS	Parent=AT4G01390.1,AT4G01390.1-Protein;
CUFF.82.1	Chr4	571086	571130		Chr4	571114	571262	TAIR10	exon	Parent=AT4G01390.1
CUFF.83.1	Chr4	583471	583532		Chr4	1	18585056	TAIR10	chromosome	ID=Chr4;Name=Chr4
CUFF.83.1	Chr4	583471	583532		Chr4	583498	583741	TAIR10	transposable_element	ID=AT4TE03045;Name=AT4TE03045;Alias=RathE3_cons
CUFF.83.1	Chr4	583471	583532		Chr4	583498	583741	TAIR10	transposon_fragment	Parent=AT4TE03045
CUFF.84.1	Chr4	584872	584994		Chr4	1	18585056	TAIR10	chromosome	ID=Chr4;Name=Chr4
CUFF.85.1	Chr4	598625	598690		Chr4	1	18585056	TAIR10	chromosome	ID=Chr4;Name=Chr4
CUFF.85.1	Chr4	598625	598690		Chr4	596399	598718	TAIR10	gene	ID=AT4G01440;Note=protein_coding_gene;Name=AT4G01440
CUFF.85.1	Chr4	598625	598690		Chr4	596399	598718	TAIR10	mRNA	ID=AT4G01440.1;Parent=AT4G01440;Name=AT4G01440.1;Index=1
CUFF.85.1	Chr4	598625	598690		Chr4	598332	598718	TAIR10	exon	Parent=AT4G01440.1
CUFF.85.1	Chr4	598625	598690		Chr4	598513	598718	TAIR10	three_prime_UTR	Parent=AT4G01440.1
CUFF.86.1	Chr4	604723	604783		Chr4	1	18585056	TAIR10	chromosome	ID=Chr4;Name=Chr4
CUFF.86.1	Chr4	604723	604783		Chr4	604686	604727	TAIR10	transposable_element	ID=AT4TE03165;Name=AT4TE03165;Alias=ATHATN3
CUFF.86.1	Chr4	604723	604783		Chr4	604686	604727	TAIR10	transposon_fragment	Parent=AT4TE03165
CUFF.87.1	Chr4	607168	607205		Chr4	1	18585056	TAIR10	chromosome	ID=Chr4;Name=Chr4
CUFF.88.1	Chr4	611932	611976		Chr4	1	18585056	TAIR10	chromosome	ID=Chr4;Name=Chr4
CUFF.89.1	Chr4	630308	630352		Chr4	1	18585056	TAIR10	chromosome	ID=Chr4;Name=Chr4
CUFF.90.1	Chr4	637586	637618		Chr4	1	18585056	TAIR10	chromosome	ID=Chr4;Name=Chr4
CUFF.90.1	Chr4	637586	637618		Chr4	637315	638757	TAIR10	transposable_element	ID=AT4TE03305;Name=AT4TE03305;Alias=HELITRONY3
CUFF.90.1	Chr4	637586	637618		Chr4	637315	638757	TAIR10	transposon_fragment	Parent=AT4TE03305
CUFF.91.1	Chr4	651060	651109		Chr4	1	18585056	TAIR10	chromosome	ID=Chr4;Name=Chr4
CUFF.92.1	Chr4	645527	645633		Chr4	1	18585056	TAIR10	chromosome	ID=Chr4;Name=Chr4
CUFF.93.1	Chr4	658896	659027		Chr4	1	18585056	TAIR10	chromosome	ID=Chr4;Name=Chr4
CUFF.93.1	Chr4	658896	659027		Chr4	656407	659178	TAIR10	mRNA	ID=AT4G01520.1;Parent=AT4G01520;Name=AT4G01520.1;Index=1
CUFF.93.1	Chr4	658896	659027		Chr4	656407	659178	TAIR10	protein	ID=AT4G01520.1-Protein;Name=AT4G01520.1;Derives_from=AT4G01520.1
CUFF.93.1	Chr4	658896	659027		Chr4	659022	659178	TAIR10	CDS	Parent=AT4G01520.1,AT4G01520.1-Protein;
CUFF.93.1	Chr4	658896	659027		Chr4	656407	659178	TAIR10	gene	ID=AT4G01520;Note=protein_coding_gene;Name=AT4G01520
CUFF.93.1	Chr4	658896	659027		Chr4	659022	659178	TAIR10	exon	Parent=AT4G01520.1
CUFF.94.1	Chr4	665981	666044		Chr4	1	18585056	TAIR10	chromosome	ID=Chr4;Name=Chr4
CUFF.95.1	Chr4	659446	659579		Chr4	1	18585056	TAIR10	chromosome	ID=Chr4;Name=Chr4
CUFF.96.1	Chr4	661691	661758		Chr4	1	18585056	TAIR10	chromosome	ID=Chr4;Name=Chr4
CUFF.96.1	Chr4	661691	661758		Chr4	661673	661840	TAIR10	transposable_element	ID=AT4TE03415;Name=AT4TE03415;Alias=ATREP4
CUFF.96.1	Chr4	661691	661758		Chr4	661673	661840	TAIR10	transposon_fragment	Parent=AT4TE03415
CUFF.96.1	Chr4	661691	661758		Chr4	660810	661698	TAIR10	exon	Parent=AT4G01525.1
CUFF.96.1	Chr4	661691	661758		Chr4	660810	661698	TAIR10	transposable_element	ID=AT4TE03410;Name=AT4TE03410;Alias=SADHU
CUFF.96.1	Chr4	661691	661758		Chr4	660810	661698	TAIR10	transposon_fragment	Parent=AT4TE03410
CUFF.96.1	Chr4	661691	661758		Chr4	660810	661698	TAIR10	mRNA	ID=AT4G01525.1;Parent=AT4G01525;Name=AT4G01525.1;Index=1
CUFF.96.1	Chr4	661691	661758		Chr4	660810	661698	TAIR10	transposable_element_gene	ID=AT4G01525;Note=transposable_element_gene;Name=AT4G01525;Derives_from=AT4TE03410
CUFF.97.1	Chr4	670425	670689		Chr4	1	18585056	TAIR10	chromosome	ID=Chr4;Name=Chr4
CUFF.97.1	Chr4	670425	670689		Chr4	670483	672629	TAIR10	protein	ID=AT4G01540.1-Protein;Name=AT4G01540.1;Derives_from=AT4G01540.1
CUFF.97.1	Chr4	670425	670689		Chr4	670483	672789	TAIR10	mRNA	ID=AT4G01540.2;Parent=AT4G01540;Name=AT4G01540.2;Index=1
CUFF.97.1	Chr4	670425	670689		Chr4	670483	672629	TAIR10	protein	ID=AT4G01540.2-Protein;Name=AT4G01540.2;Derives_from=AT4G01540.2
CUFF.97.1	Chr4	670425	670689		Chr4	670483	670695	TAIR10	CDS	Parent=AT4G01540.2,AT4G01540.2-Protein;
CUFF.97.1	Chr4	670425	670689		Chr4	670483	670695	TAIR10	exon	Parent=AT4G01540.2
CUFF.97.1	Chr4	670425	670689		Chr4	670483	670695	TAIR10	CDS	Parent=AT4G01540.1,AT4G01540.1-Protein;
CUFF.97.1	Chr4	670425	670689		Chr4	670483	670695	TAIR10	exon	Parent=AT4G01540.1
CUFF.97.1	Chr4	670425	670689		Chr4	670483	672789	TAIR10	mRNA	ID=AT4G01540.1;Parent=AT4G01540;Name=AT4G01540.1;Index=1
CUFF.97.1	Chr4	670425	670689		Chr4	670483	672789	TAIR10	gene	ID=AT4G01540;Note=protein_coding_gene;Name=AT4G01540
CUFF.98.1	Chr4	672490	672865		Chr4	1	18585056	TAIR10	chromosome	ID=Chr4;Name=Chr4
CUFF.98.1	Chr4	672490	672865		Chr4	670483	672629	TAIR10	protein	ID=AT4G01540.1-Protein;Name=AT4G01540.1;Derives_from=AT4G01540.1
CUFF.98.1	Chr4	672490	672865		Chr4	670483	672789	TAIR10	mRNA	ID=AT4G01540.2;Parent=AT4G01540;Name=AT4G01540.2;Index=1
CUFF.98.1	Chr4	672490	672865		Chr4	670483	672629	TAIR10	protein	ID=AT4G01540.2-Protein;Name=AT4G01540.2;Derives_from=AT4G01540.2
CUFF.98.1	Chr4	672490	672865		Chr4	670483	672789	TAIR10	mRNA	ID=AT4G01540.1;Parent=AT4G01540;Name=AT4G01540.1;Index=1
CUFF.98.1	Chr4	672490	672865		Chr4	670483	672789	TAIR10	gene	ID=AT4G01540;Note=protein_coding_gene;Name=AT4G01540
CUFF.98.1	Chr4	672490	672865		Chr4	672473	672789	TAIR10	exon	Parent=AT4G01540.1
CUFF.98.1	Chr4	672490	672865		Chr4	672473	672789	TAIR10	exon	Parent=AT4G01540.2
CUFF.98.1	Chr4	672490	672865		Chr4	672473	672629	TAIR10	CDS	Parent=AT4G01540.2,AT4G01540.2-Protein;
CUFF.98.1	Chr4	672490	672865		Chr4	672674	672769	TAIR10	transposon_fragment	Parent=AT4TE03460
CUFF.98.1	Chr4	672490	672865		Chr4	672630	672789	TAIR10	five_prime_UTR	Parent=AT4G01540.1
CUFF.98.1	Chr4	672490	672865		Chr4	672473	672629	TAIR10	CDS	Parent=AT4G01540.1,AT4G01540.1-Protein;
CUFF.98.1	Chr4	672490	672865		Chr4	672630	672789	TAIR10	five_prime_UTR	Parent=AT4G01540.2
CUFF.98.1	Chr4	672490	672865		Chr4	672674	672769	TAIR10	transposable_element	ID=AT4TE03460;Name=AT4TE03460;Alias=ATDNAI27T9C
CUFF.99.1	Chr4	672945	672998		Chr4	1	18585056	TAIR10	chromosome	ID=Chr4;Name=Chr4
CUFF.100.1	Chr4	673182	673239		Chr4	1	18585056	TAIR10	chromosome	ID=Chr4;Name=Chr4
CUFF.101.1	Chr4	677318	677356		Chr4	1	18585056	TAIR10	chromosome	ID=Chr4;Name=Chr4
CUFF.101.1	Chr4	677318	677356		Chr4	677054	679237	TAIR10	gene	ID=AT4G01560;Note=protein_coding_gene;Name=AT4G01560
CUFF.101.1	Chr4	677318	677356		Chr4	677054	679237	TAIR10	mRNA	ID=AT4G01560.1;Parent=AT4G01560;Name=AT4G01560.1;Index=1
CUFF.101.1	Chr4	677318	677356		Chr4	677266	679164	TAIR10	protein	ID=AT4G01560.1-Protein;Name=AT4G01560.1;Derives_from=AT4G01560.1
CUFF.102.1	Chr4	682617	682750		Chr4	1	18585056	TAIR10	chromosome	ID=Chr4;Name=Chr4
CUFF.103.1	Chr4	696515	696590		Chr4	1	18585056	TAIR10	chromosome	ID=Chr4;Name=Chr4
CUFF.103.1	Chr4	696515	696590		Chr4	694695	697206	TAIR10	mRNA	ID=AT4G01610.2;Parent=AT4G01610;Name=AT4G01610.2;Index=1
CUFF.103.1	Chr4	696515	696590		Chr4	694695	697206	TAIR10	gene	ID=AT4G01610;Note=protein_coding_gene;Name=AT4G01610
CUFF.103.1	Chr4	696515	696590		Chr4	694695	697206	TAIR10	mRNA	ID=AT4G01610.1;Parent=AT4G01610;Name=AT4G01610.1;Index=1
CUFF.103.1	Chr4	696515	696590		Chr4	694857	696937	TAIR10	protein	ID=AT4G01610.1-Protein;Name=AT4G01610.1;Derives_from=AT4G01610.1
CUFF.103.1	Chr4	696515	696590		Chr4	694857	696937	TAIR10	protein	ID=AT4G01610.2-Protein;Name=AT4G01610.2;Derives_from=AT4G01610.2
CUFF.103.1	Chr4	696515	696590		Chr4	696470	696583	TAIR10	exon	Parent=AT4G01610.2
CUFF.103.1	Chr4	696515	696590		Chr4	696470	696583	TAIR10	CDS	Parent=AT4G01610.2,AT4G01610.2-Protein;
CUFF.103.1	Chr4	696515	696590		Chr4	696470	696583	TAIR10	exon	Parent=AT4G01610.1
CUFF.103.1	Chr4	696515	696590		Chr4	696470	696583	TAIR10	CDS	Parent=AT4G01610.1,AT4G01610.1-Protein;
CUFF.104.1	Chr4	706030	706188		Chr4	1	18585056	TAIR10	chromosome	ID=Chr4;Name=Chr4
CUFF.104.1	Chr4	706030	706188		Chr4	705938	706627	TAIR10	transposable_element	ID=AT4TE03640;Name=AT4TE03640;Alias=ATREP11
CUFF.104.1	Chr4	706030	706188		Chr4	704407	706965	TAIR10	gene	ID=AT4G01650;Note=protein_coding_gene;Name=AT4G01650
CUFF.104.1	Chr4	706030	706188		Chr4	704407	706965	TAIR10	mRNA	ID=AT4G01650.2;Parent=AT4G01650;Name=AT4G01650.2;Index=1
CUFF.104.1	Chr4	706030	706188		Chr4	704578	706931	TAIR10	protein	ID=AT4G01650.2-Protein;Name=AT4G01650.2;Derives_from=AT4G01650.2
CUFF.104.1	Chr4	706030	706188		Chr4	705938	706627	TAIR10	transposon_fragment	Parent=AT4TE03640
CUFF.105.1	Chr4	711344	711463		Chr4	1	18585056	TAIR10	chromosome	ID=Chr4;Name=Chr4
CUFF.105.1	Chr4	711344	711463		Chr4	711192	712643	TAIR10	gene	ID=AT4G01670;Note=protein_coding_gene;Name=AT4G01670
CUFF.105.1	Chr4	711344	711463		Chr4	711192	712643	TAIR10	mRNA	ID=AT4G01670.1;Parent=AT4G01670;Name=AT4G01670.1;Index=1
CUFF.105.1	Chr4	711344	711463		Chr4	711192	711561	TAIR10	exon	Parent=AT4G01670.1
CUFF.105.1	Chr4	711344	711463		Chr4	711192	711463	TAIR10	three_prime_UTR	Parent=AT4G01670.1
CUFF.106.1	Chr4	716150	716205		Chr4	1	18585056	TAIR10	chromosome	ID=Chr4;Name=Chr4
CUFF.106.1	Chr4	716150	716205		Chr4	716004	716221	TAIR10	three_prime_UTR	Parent=AT4G01680.1
CUFF.106.1	Chr4	716150	716205		Chr4	716004	717579	TAIR10	mRNA	ID=AT4G01680.3;Parent=AT4G01680;Name=AT4G01680.3;Index=1
CUFF.106.1	Chr4	716150	716205		Chr4	716004	716400	TAIR10	three_prime_UTR	Parent=AT4G01680.3
CUFF.106.1	Chr4	716150	716205		Chr4	716004	716463	TAIR10	exon	Parent=AT4G01680.3
CUFF.106.1	Chr4	716150	716205		Chr4	716004	716969	TAIR10	exon	Parent=AT4G01680.1
CUFF.106.1	Chr4	716150	716205		Chr4	716021	717415	TAIR10	mRNA	ID=AT4G01680.2;Parent=AT4G01680;Name=AT4G01680.2;Index=1
CUFF.106.1	Chr4	716150	716205		Chr4	716021	716221	TAIR10	three_prime_UTR	Parent=AT4G01680.2
CUFF.106.1	Chr4	716150	716205		Chr4	716004	717579	TAIR10	gene	ID=AT4G01680;Note=protein_coding_gene;Name=AT4G01680
CUFF.106.1	Chr4	716150	716205		Chr4	716004	717579	TAIR10	mRNA	ID=AT4G01680.1;Parent=AT4G01680;Name=AT4G01680.1;Index=1
CUFF.106.1	Chr4	716150	716205		Chr4	716021	716969	TAIR10	exon	Parent=AT4G01680.2
CUFF.107.1	Chr4	719237	719334		Chr4	1	18585056	TAIR10	chromosome	ID=Chr4;Name=Chr4
CUFF.108.1	Chr4	714871	714943		Chr4	1	18585056	TAIR10	chromosome	ID=Chr4;Name=Chr4
CUFF.109.1	Chr4	726698	726755		Chr4	1	18585056	TAIR10	chromosome	ID=Chr4;Name=Chr4
CUFF.110.1	Chr4	728175	728229		Chr4	1	18585056	TAIR10	chromosome	ID=Chr4;Name=Chr4
CUFF.111.1	Chr4	733322	733507		Chr4	1	18585056	TAIR10	chromosome	ID=Chr4;Name=Chr4
CUFF.111.1	Chr4	733322	733507		Chr4	733015	733510	TAIR10	exon	Parent=AT4G01700.1
CUFF.111.1	Chr4	733322	733507		Chr4	732413	733487	TAIR10	protein	ID=AT4G01700.1-Protein;Name=AT4G01700.1;Derives_from=AT4G01700.1
CUFF.111.1	Chr4	733322	733507		Chr4	732313	733510	TAIR10	gene	ID=AT4G01700;Note=protein_coding_gene;Name=AT4G01700
CUFF.111.1	Chr4	733322	733507		Chr4	732313	733510	TAIR10	mRNA	ID=AT4G01700.1;Parent=AT4G01700;Name=AT4G01700.1;Index=1
CUFF.111.1	Chr4	733322	733507		Chr4	733015	733487	TAIR10	CDS	Parent=AT4G01700.1,AT4G01700.1-Protein;
CUFF.111.1	Chr4	733322	733507		Chr4	733488	733510	TAIR10	five_prime_UTR	Parent=AT4G01700.1
CUFF.112.1	Chr4	737937	738042		Chr4	1	18585056	TAIR10	chromosome	ID=Chr4;Name=Chr4
CUFF.113.1	Chr4	738312	738361		Chr4	1	18585056	TAIR10	chromosome	ID=Chr4;Name=Chr4
CUFF.114.1	Chr4	737342	737410		Chr4	1	18585056	TAIR10	chromosome	ID=Chr4;Name=Chr4
CUFF.115.1	Chr4	739577	739620		Chr4	1	18585056	TAIR10	chromosome	ID=Chr4;Name=Chr4
CUFF.116.1	Chr4	790054	790087		Chr4	1	18585056	TAIR10	chromosome	ID=Chr4;Name=Chr4
CUFF.116.1	Chr4	790054	790087		Chr4	785683	790447	TAIR10	mRNA	ID=AT4G01830.1;Parent=AT4G01830;Name=AT4G01830.1;Index=1
CUFF.116.1	Chr4	790054	790087		Chr4	785683	790447	TAIR10	protein	ID=AT4G01830.1-Protein;Name=AT4G01830.1;Derives_from=AT4G01830.1
CUFF.116.1	Chr4	790054	790087		Chr4	785683	790447	TAIR10	gene	ID=AT4G01830;Note=protein_coding_gene;Name=AT4G01830
CUFF.117.1	Chr4	793456	793512		Chr4	1	18585056	TAIR10	chromosome	ID=Chr4;Name=Chr4
CUFF.117.1	Chr4	793456	793512		Chr4	793261	794481	TAIR10	exon	Parent=AT4G01840.1
CUFF.117.1	Chr4	793456	793512		Chr4	793261	795139	TAIR10	mRNA	ID=AT4G01840.1;Parent=AT4G01840;Name=AT4G01840.1;Index=1
CUFF.117.1	Chr4	793456	793512		Chr4	793403	794933	TAIR10	protein	ID=AT4G01840.1-Protein;Name=AT4G01840.1;Derives_from=AT4G01840.1
CUFF.117.1	Chr4	793456	793512		Chr4	793261	795139	TAIR10	gene	ID=AT4G01840;Note=protein_coding_gene;Name=AT4G01840
CUFF.117.1	Chr4	793456	793512		Chr4	793403	794481	TAIR10	CDS	Parent=AT4G01840.1,AT4G01840.1-Protein;
CUFF.118.1	Chr4	795181	795231		Chr4	1	18585056	TAIR10	chromosome	ID=Chr4;Name=Chr4
CUFF.118.1	Chr4	795181	795231		Chr4	795198	795268	TAIR10	transposon_fragment	Parent=AT4TE04095
CUFF.118.1	Chr4	795181	795231		Chr4	795198	795268	TAIR10	transposable_element	ID=AT4TE04095;Name=AT4TE04095;Alias=RathE1_cons
CUFF.119.1	Chr4	800452	800494		Chr4	1	18585056	TAIR10	chromosome	ID=Chr4;Name=Chr4
CUFF.120.1	Chr4	816173	816220		Chr4	1	18585056	TAIR10	chromosome	ID=Chr4;Name=Chr4
CUFF.120.1	Chr4	816173	816220		Chr4	816210	818428	TAIR10	gene	ID=AT4G01890;Note=protein_coding_gene;Name=AT4G01890
CUFF.120.1	Chr4	816173	816220		Chr4	816210	818428	TAIR10	protein	ID=AT4G01890.1-Protein;Name=AT4G01890.1;Derives_from=AT4G01890.1
CUFF.120.1	Chr4	816173	816220		Chr4	816210	816596	TAIR10	CDS	Parent=AT4G01890.1,AT4G01890.1-Protein;
CUFF.120.1	Chr4	816173	816220		Chr4	816210	816596	TAIR10	exon	Parent=AT4G01890.1
CUFF.120.1	Chr4	816173	816220		Chr4	816210	818428	TAIR10	mRNA	ID=AT4G01890.1;Parent=AT4G01890;Name=AT4G01890.1;Index=1
CUFF.121.1	Chr4	819894	819934		Chr4	1	18585056	TAIR10	chromosome	ID=Chr4;Name=Chr4
CUFF.122.1	Chr4	846181	846482		Chr4	1	18585056	TAIR10	chromosome	ID=Chr4;Name=Chr4
CUFF.122.1	Chr4	846181	846482		Chr4	844409	846787	TAIR10	mRNA	ID=AT4G01950.1;Parent=AT4G01950;Name=AT4G01950.1;Index=1
CUFF.122.1	Chr4	846181	846482		Chr4	846030	846787	TAIR10	exon	Parent=AT4G01950.1
CUFF.122.1	Chr4	846181	846482		Chr4	844409	846787	TAIR10	gene	ID=AT4G01950;Note=protein_coding_gene;Name=AT4G01950
CUFF.122.1	Chr4	846181	846482		Chr4	844597	846710	TAIR10	protein	ID=AT4G01950.1-Protein;Name=AT4G01950.1;Derives_from=AT4G01950.1
CUFF.122.1	Chr4	846181	846482		Chr4	846030	846710	TAIR10	CDS	Parent=AT4G01950.1,AT4G01950.1-Protein;
CUFF.123.1	Chr4	845659	845818		Chr4	1	18585056	TAIR10	chromosome	ID=Chr4;Name=Chr4
CUFF.123.1	Chr4	845659	845818		Chr4	844409	846787	TAIR10	mRNA	ID=AT4G01950.1;Parent=AT4G01950;Name=AT4G01950.1;Index=1
CUFF.123.1	Chr4	845659	845818		Chr4	844409	846787	TAIR10	gene	ID=AT4G01950;Note=protein_coding_gene;Name=AT4G01950
CUFF.123.1	Chr4	845659	845818		Chr4	844597	846710	TAIR10	protein	ID=AT4G01950.1-Protein;Name=AT4G01950.1;Derives_from=AT4G01950.1
CUFF.124.1	Chr4	846598	846797		Chr4	1	18585056	TAIR10	chromosome	ID=Chr4;Name=Chr4
CUFF.124.1	Chr4	846598	846797		Chr4	844409	846787	TAIR10	mRNA	ID=AT4G01950.1;Parent=AT4G01950;Name=AT4G01950.1;Index=1
CUFF.124.1	Chr4	846598	846797		Chr4	846711	846787	TAIR10	five_prime_UTR	Parent=AT4G01950.1
CUFF.124.1	Chr4	846598	846797		Chr4	846030	846787	TAIR10	exon	Parent=AT4G01950.1
CUFF.124.1	Chr4	846598	846797		Chr4	844409	846787	TAIR10	gene	ID=AT4G01950;Note=protein_coding_gene;Name=AT4G01950
CUFF.124.1	Chr4	846598	846797		Chr4	844597	846710	TAIR10	protein	ID=AT4G01950.1-Protein;Name=AT4G01950.1;Derives_from=AT4G01950.1
CUFF.124.1	Chr4	846598	846797		Chr4	846030	846710	TAIR10	CDS	Parent=AT4G01950.1,AT4G01950.1-Protein;
CUFF.125.1	Chr4	848937	849034		Chr4	1	18585056	TAIR10	chromosome	ID=Chr4;Name=Chr4
CUFF.126.1	Chr4	850218	850260		Chr4	1	18585056	TAIR10	chromosome	ID=Chr4;Name=Chr4
CUFF.127.1	Chr4	852243	852442		Chr4	1	18585056	TAIR10	chromosome	ID=Chr4;Name=Chr4
CUFF.127.1	Chr4	852243	852442		Chr4	851934	852553	TAIR10	exon	Parent=AT4G01960.1
CUFF.127.1	Chr4	852243	852442		Chr4	851210	853165	TAIR10	gene	ID=AT4G01960;Note=protein_coding_gene;Name=AT4G01960
CUFF.127.1	Chr4	852243	852442		Chr4	851210	853165	TAIR10	mRNA	ID=AT4G01960.1;Parent=AT4G01960;Name=AT4G01960.1;Index=1
CUFF.127.1	Chr4	852243	852442		Chr4	851387	852441	TAIR10	protein	ID=AT4G01960.1-Protein;Name=AT4G01960.1;Derives_from=AT4G01960.1
CUFF.127.1	Chr4	852243	852442		Chr4	851934	852441	TAIR10	CDS	Parent=AT4G01960.1,AT4G01960.1-Protein;
CUFF.128.1	Chr4	853187	853369		Chr4	1	18585056	TAIR10	chromosome	ID=Chr4;Name=Chr4
CUFF.129.1	Chr4	860959	861081		Chr4	1	18585056	TAIR10	chromosome	ID=Chr4;Name=Chr4
CUFF.129.1	Chr4	860959	861081		Chr4	858636	862475	TAIR10	exon	Parent=AT4G01975.1
CUFF.129.1	Chr4	860959	861081		Chr4	858636	862475	TAIR10	transposable_element_gene	ID=AT4G01975;Note=transposable_element_gene;Name=AT4G01975
CUFF.129.1	Chr4	860959	861081		Chr4	858636	862475	TAIR10	mRNA	ID=AT4G01975.1;Parent=AT4G01975;Name=AT4G01975.1;Index=1
CUFF.129.1	Chr4	860959	861081		Chr4	860921	864078	TAIR10	transposable_element	ID=AT4TE04415;Name=AT4TE04415;Alias=ATIS112A
CUFF.129.1	Chr4	860959	861081		Chr4	860921	862556	TAIR10	transposon_fragment	Parent=AT4TE04415
CUFF.130.1	Chr4	866847	866991		Chr4	1	18585056	TAIR10	chromosome	ID=Chr4;Name=Chr4
CUFF.130.1	Chr4	866847	866991		Chr4	866387	868126	TAIR10	protein	ID=AT4G01985.1-Protein;Name=AT4G01985.1;Derives_from=AT4G01985.1
CUFF.130.1	Chr4	866847	866991		Chr4	866236	868126	TAIR10	exon	Parent=AT4G01985.1
CUFF.130.1	Chr4	866847	866991		Chr4	866236	868126	TAIR10	mRNA	ID=AT4G01985.1;Parent=AT4G01985;Name=AT4G01985.1;Index=1
CUFF.130.1	Chr4	866847	866991		Chr4	866387	868126	TAIR10	CDS	Parent=AT4G01985.1,AT4G01985.1-Protein;
CUFF.130.1	Chr4	866847	866991		Chr4	866236	868126	TAIR10	gene	ID=AT4G01985;Note=protein_coding_gene;Name=AT4G01985
CUFF.130.1	Chr4	866847	866991		Chr4	866412	867043	TAIR10	transposon_fragment	Parent=AT4TE04425
CUFF.130.1	Chr4	866847	866991		Chr4	866412	867043	TAIR10	transposable_element	ID=AT4TE04425;Name=AT4TE04425;Alias=ATGP1
CUFF.131.1	Chr4	867362	867620		Chr4	1	18585056	TAIR10	chromosome	ID=Chr4;Name=Chr4
CUFF.131.1	Chr4	867362	867620		Chr4	866387	868126	TAIR10	protein	ID=AT4G01985.1-Protein;Name=AT4G01985.1;Derives_from=AT4G01985.1
CUFF.131.1	Chr4	867362	867620		Chr4	866236	868126	TAIR10	exon	Parent=AT4G01985.1
CUFF.131.1	Chr4	867362	867620		Chr4	866236	868126	TAIR10	mRNA	ID=AT4G01985.1;Parent=AT4G01985;Name=AT4G01985.1;Index=1
CUFF.131.1	Chr4	867362	867620		Chr4	866387	868126	TAIR10	CDS	Parent=AT4G01985.1,AT4G01985.1-Protein;
CUFF.131.1	Chr4	867362	867620		Chr4	866236	868126	TAIR10	gene	ID=AT4G01985;Note=protein_coding_gene;Name=AT4G01985
CUFF.132.1	Chr4	867860	867945		Chr4	1	18585056	TAIR10	chromosome	ID=Chr4;Name=Chr4
CUFF.132.1	Chr4	867860	867945		Chr4	866387	868126	TAIR10	protein	ID=AT4G01985.1-Protein;Name=AT4G01985.1;Derives_from=AT4G01985.1
CUFF.132.1	Chr4	867860	867945		Chr4	866236	868126	TAIR10	exon	Parent=AT4G01985.1
CUFF.132.1	Chr4	867860	867945		Chr4	866236	868126	TAIR10	mRNA	ID=AT4G01985.1;Parent=AT4G01985;Name=AT4G01985.1;Index=1
CUFF.132.1	Chr4	867860	867945		Chr4	866387	868126	TAIR10	CDS	Parent=AT4G01985.1,AT4G01985.1-Protein;
CUFF.132.1	Chr4	867860	867945		Chr4	866236	868126	TAIR10	gene	ID=AT4G01985;Note=protein_coding_gene;Name=AT4G01985
CUFF.132.1	Chr4	867860	867945		Chr4	867788	868042	TAIR10	transposable_element	ID=AT4TE04430;Name=AT4TE04430;Alias=ATGP1
CUFF.132.1	Chr4	867860	867945		Chr4	867788	868042	TAIR10	transposon_fragment	Parent=AT4TE04430
CUFF.133.1	Chr4	881014	881140		Chr4	1	18585056	TAIR10	chromosome	ID=Chr4;Name=Chr4
CUFF.133.1	Chr4	881014	881140		Chr4	881090	881456	TAIR10	five_prime_UTR	Parent=AT4G02010.1
CUFF.133.1	Chr4	881014	881140		Chr4	881090	885399	TAIR10	gene	ID=AT4G02010;Note=protein_coding_gene;Name=AT4G02010
CUFF.133.1	Chr4	881014	881140		Chr4	881090	885399	TAIR10	mRNA	ID=AT4G02010.1;Parent=AT4G02010;Name=AT4G02010.1;Index=1
CUFF.133.1	Chr4	881014	881140		Chr4	881090	881487	TAIR10	exon	Parent=AT4G02010.1
CUFF.134.1	Chr4	886738	886794		Chr4	1	18585056	TAIR10	chromosome	ID=Chr4;Name=Chr4
CUFF.134.1	Chr4	886738	886794		Chr4	886600	891955	TAIR10	mRNA	ID=AT4G02020.1;Parent=AT4G02020;Name=AT4G02020.1;Index=1
CUFF.134.1	Chr4	886738	886794		Chr4	886600	891955	TAIR10	gene	ID=AT4G02020;Note=protein_coding_gene;Name=AT4G02020
CUFF.134.1	Chr4	886738	886794		Chr4	886693	891743	TAIR10	protein	ID=AT4G02020.1-Protein;Name=AT4G02020.1;Derives_from=AT4G02020.1
CUFF.135.1	Chr4	900590	900807		Chr4	1	18585056	TAIR10	chromosome	ID=Chr4;Name=Chr4
CUFF.135.1	Chr4	900590	900807		Chr4	898307	900870	TAIR10	gene	ID=AT4G02050;Note=protein_coding_gene;Name=AT4G02050
CUFF.135.1	Chr4	900590	900807		Chr4	898307	900870	TAIR10	mRNA	ID=AT4G02050.1;Parent=AT4G02050;Name=AT4G02050.1;Index=1
CUFF.135.1	Chr4	900590	900807		Chr4	900636	905591	TAIR10	gene	ID=AT4G02060;Note=protein_coding_gene;Name=AT4G02060
CUFF.135.1	Chr4	900590	900807		Chr4	900636	900683	TAIR10	five_prime_UTR	Parent=AT4G02060.2
CUFF.135.1	Chr4	900590	900807		Chr4	900636	905591	TAIR10	mRNA	ID=AT4G02060.2;Parent=AT4G02060;Name=AT4G02060.2;Index=1
CUFF.135.1	Chr4	900590	900807		Chr4	900636	900683	TAIR10	exon	Parent=AT4G02060.2
CUFF.135.1	Chr4	900590	900807		Chr4	900755	900801	TAIR10	five_prime_UTR	Parent=AT4G02060.2
CUFF.135.1	Chr4	900590	900807		Chr4	900781	900870	TAIR10	five_prime_UTR	Parent=AT4G02050.1
CUFF.135.1	Chr4	900590	900807		Chr4	900781	900870	TAIR10	exon	Parent=AT4G02050.1
CUFF.135.1	Chr4	900590	900807		Chr4	900755	900801	TAIR10	exon	Parent=AT4G02060.2
CUFF.136.1	Chr4	905309	905339		Chr4	1	18585056	TAIR10	chromosome	ID=Chr4;Name=Chr4
CUFF.136.1	Chr4	905309	905339		Chr4	900636	905591	TAIR10	gene	ID=AT4G02060;Note=protein_coding_gene;Name=AT4G02060
CUFF.136.1	Chr4	905309	905339		Chr4	900636	905591	TAIR10	mRNA	ID=AT4G02060.2;Parent=AT4G02060;Name=AT4G02060.2;Index=1
CUFF.136.1	Chr4	905309	905339		Chr4	901388	905590	TAIR10	mRNA	ID=AT4G02060.1;Parent=AT4G02060;Name=AT4G02060.1;Index=1
CUFF.136.1	Chr4	905309	905339		Chr4	905199	905590	TAIR10	exon	Parent=AT4G02060.1
CUFF.136.1	Chr4	905309	905339		Chr4	905199	905591	TAIR10	exon	Parent=AT4G02060.2
CUFF.136.1	Chr4	905309	905339		Chr4	905298	905590	TAIR10	three_prime_UTR	Parent=AT4G02060.1
CUFF.136.1	Chr4	905309	905339		Chr4	905298	905591	TAIR10	three_prime_UTR	Parent=AT4G02060.2
CUFF.137.1	Chr4	913491	913536		Chr4	1	18585056	TAIR10	chromosome	ID=Chr4;Name=Chr4
CUFF.137.1	Chr4	913491	913536		Chr4	913419	913641	TAIR10	exon	Parent=AT4G02075.1
CUFF.137.1	Chr4	913491	913536		Chr4	913419	916476	TAIR10	mRNA	ID=AT4G02075.1;Parent=AT4G02075;Name=AT4G02075.1;Index=1
CUFF.137.1	Chr4	913491	913536		Chr4	913419	913554	TAIR10	three_prime_UTR	Parent=AT4G02075.1
CUFF.137.1	Chr4	913491	913536		Chr4	913419	916476	TAIR10	gene	ID=AT4G02075;Note=protein_coding_gene;Name=AT4G02075
CUFF.138.1	Chr4	916435	916492		Chr4	1	18585056	TAIR10	chromosome	ID=Chr4;Name=Chr4
CUFF.138.1	Chr4	916435	916492		Chr4	913419	916476	TAIR10	mRNA	ID=AT4G02075.1;Parent=AT4G02075;Name=AT4G02075.1;Index=1
CUFF.138.1	Chr4	916435	916492		Chr4	913419	916476	TAIR10	gene	ID=AT4G02075;Note=protein_coding_gene;Name=AT4G02075
CUFF.138.1	Chr4	916435	916492		Chr4	916415	916476	TAIR10	five_prime_UTR	Parent=AT4G02075.1
CUFF.138.1	Chr4	916435	916492		Chr4	916286	916476	TAIR10	exon	Parent=AT4G02075.1
CUFF.139.1	Chr4	916066	916125		Chr4	1	18585056	TAIR10	chromosome	ID=Chr4;Name=Chr4
CUFF.139.1	Chr4	916066	916125		Chr4	913419	916476	TAIR10	mRNA	ID=AT4G02075.1;Parent=AT4G02075;Name=AT4G02075.1;Index=1
CUFF.139.1	Chr4	916066	916125		Chr4	913419	916476	TAIR10	gene	ID=AT4G02075;Note=protein_coding_gene;Name=AT4G02075
CUFF.139.1	Chr4	916066	916125		Chr4	913555	916414	TAIR10	protein	ID=AT4G02075.1-Protein;Name=AT4G02075.1;Derives_from=AT4G02075.1
CUFF.140.1	Chr4	917533	917616		Chr4	1	18585056	TAIR10	chromosome	ID=Chr4;Name=Chr4
CUFF.140.1	Chr4	917533	917616		Chr4	916555	917632	TAIR10	transposable_element	ID=AT4TE04675;Name=AT4TE04675;Alias=ATREP3
CUFF.140.1	Chr4	917533	917616		Chr4	916555	917632	TAIR10	transposon_fragment	Parent=AT4TE04675
CUFF.141.1	Chr4	925512	925546		Chr4	1	18585056	TAIR10	chromosome	ID=Chr4;Name=Chr4
CUFF.141.1	Chr4	925512	925546		Chr4	925173	925629	TAIR10	transposable_element	ID=AT4TE04710;Name=AT4TE04710;Alias=BRODYAGA2
CUFF.141.1	Chr4	925512	925546		Chr4	925173	925629	TAIR10	transposon_fragment	Parent=AT4TE04710
CUFF.142.1	Chr4	930092	930167		Chr4	1	18585056	TAIR10	chromosome	ID=Chr4;Name=Chr4
CUFF.142.1	Chr4	930092	930167		Chr4	930065	932330	TAIR10	mRNA	ID=AT4G02100.1;Parent=AT4G02100;Name=AT4G02100.1;Index=1
CUFF.142.1	Chr4	930092	930167		Chr4	930065	930227	TAIR10	five_prime_UTR	Parent=AT4G02100.1
CUFF.142.1	Chr4	930092	930167		Chr4	930065	930275	TAIR10	exon	Parent=AT4G02100.1
CUFF.142.1	Chr4	930092	930167		Chr4	930065	932330	TAIR10	gene	ID=AT4G02100;Note=protein_coding_gene;Name=AT4G02100
CUFF.143.1	Chr4	935803	935850		Chr4	1	18585056	TAIR10	chromosome	ID=Chr4;Name=Chr4
CUFF.143.1	Chr4	935803	935850		Chr4	935704	935805	TAIR10	exon	Parent=AT4G02110.1
CUFF.143.1	Chr4	935803	935850		Chr4	935086	940191	TAIR10	mRNA	ID=AT4G02110.1;Parent=AT4G02110;Name=AT4G02110.1;Index=1
CUFF.143.1	Chr4	935803	935850		Chr4	935086	940191	TAIR10	gene	ID=AT4G02110;Note=protein_coding_gene;Name=AT4G02110
CUFF.143.1	Chr4	935803	935850		Chr4	935191	940191	TAIR10	protein	ID=AT4G02110.1-Protein;Name=AT4G02110.1;Derives_from=AT4G02110.1
CUFF.143.1	Chr4	935803	935850		Chr4	935704	935805	TAIR10	CDS	Parent=AT4G02110.1,AT4G02110.1-Protein;
CUFF.144.1	Chr4	941693	941774		Chr4	1	18585056	TAIR10	chromosome	ID=Chr4;Name=Chr4
CUFF.144.1	Chr4	941693	941774		Chr4	940778	944291	TAIR10	mRNA	ID=AT4G02120.1;Parent=AT4G02120;Name=AT4G02120.1;Index=1
CUFF.144.1	Chr4	941693	941774		Chr4	940778	944291	TAIR10	gene	ID=AT4G02120;Note=protein_coding_gene;Name=AT4G02120
CUFF.144.1	Chr4	941693	941774		Chr4	940873	944097	TAIR10	protein	ID=AT4G02120.1-Protein;Name=AT4G02120.1;Derives_from=AT4G02120.1
CUFF.144.1	Chr4	941693	941774		Chr4	941645	941701	TAIR10	CDS	Parent=AT4G02120.1,AT4G02120.1-Protein;
CUFF.144.1	Chr4	941693	941774		Chr4	941645	941701	TAIR10	exon	Parent=AT4G02120.1
CUFF.145.1	Chr4	943443	943474		Chr4	1	18585056	TAIR10	chromosome	ID=Chr4;Name=Chr4
CUFF.145.1	Chr4	943443	943474		Chr4	940778	944291	TAIR10	mRNA	ID=AT4G02120.1;Parent=AT4G02120;Name=AT4G02120.1;Index=1
CUFF.145.1	Chr4	943443	943474		Chr4	940778	944291	TAIR10	gene	ID=AT4G02120;Note=protein_coding_gene;Name=AT4G02120
CUFF.145.1	Chr4	943443	943474		Chr4	940873	944097	TAIR10	protein	ID=AT4G02120.1-Protein;Name=AT4G02120.1;Derives_from=AT4G02120.1
CUFF.145.1	Chr4	943443	943474		Chr4	943411	943496	TAIR10	exon	Parent=AT4G02120.1
CUFF.145.1	Chr4	943443	943474		Chr4	943411	943496	TAIR10	CDS	Parent=AT4G02120.1,AT4G02120.1-Protein;
CUFF.146.1	Chr4	985485	985532		Chr4	1	18585056	TAIR10	chromosome	ID=Chr4;Name=Chr4
CUFF.146.1	Chr4	985485	985532		Chr4	985451	991178	TAIR10	protein	ID=AT4G02260.1-Protein;Name=AT4G02260.1;Derives_from=AT4G02260.1
CUFF.146.1	Chr4	985485	985532		Chr4	985232	991494	TAIR10	mRNA	ID=AT4G02260.2;Parent=AT4G02260;Name=AT4G02260.2;Index=1
CUFF.146.1	Chr4	985485	985532		Chr4	985232	991494	TAIR10	mRNA	ID=AT4G02260.1;Parent=AT4G02260;Name=AT4G02260.1;Index=1
CUFF.146.1	Chr4	985485	985532		Chr4	985232	991494	TAIR10	gene	ID=AT4G02260;Note=protein_coding_gene;Name=AT4G02260
CUFF.146.1	Chr4	985485	985532		Chr4	985451	990697	TAIR10	protein	ID=AT4G02260.3-Protein;Name=AT4G02260.3;Derives_from=AT4G02260.3
CUFF.146.1	Chr4	985485	985532		Chr4	985233	991494	TAIR10	mRNA	ID=AT4G02260.3;Parent=AT4G02260;Name=AT4G02260.3;Index=1
CUFF.146.1	Chr4	985485	985532		Chr4	985451	991178	TAIR10	protein	ID=AT4G02260.2-Protein;Name=AT4G02260.2;Derives_from=AT4G02260.2
CUFF.147.1	Chr4	987003	987276		Chr4	1	18585056	TAIR10	chromosome	ID=Chr4;Name=Chr4
CUFF.147.1	Chr4	987003	987276		Chr4	985451	991178	TAIR10	protein	ID=AT4G02260.1-Protein;Name=AT4G02260.1;Derives_from=AT4G02260.1
CUFF.147.1	Chr4	987003	987276		Chr4	985232	991494	TAIR10	mRNA	ID=AT4G02260.2;Parent=AT4G02260;Name=AT4G02260.2;Index=1
CUFF.147.1	Chr4	987003	987276		Chr4	985232	991494	TAIR10	mRNA	ID=AT4G02260.1;Parent=AT4G02260;Name=AT4G02260.1;Index=1
CUFF.147.1	Chr4	987003	987276		Chr4	985232	991494	TAIR10	gene	ID=AT4G02260;Note=protein_coding_gene;Name=AT4G02260
CUFF.147.1	Chr4	987003	987276		Chr4	985451	990697	TAIR10	protein	ID=AT4G02260.3-Protein;Name=AT4G02260.3;Derives_from=AT4G02260.3
CUFF.147.1	Chr4	987003	987276		Chr4	985233	991494	TAIR10	mRNA	ID=AT4G02260.3;Parent=AT4G02260;Name=AT4G02260.3;Index=1
CUFF.147.1	Chr4	987003	987276		Chr4	985451	991178	TAIR10	protein	ID=AT4G02260.2-Protein;Name=AT4G02260.2;Derives_from=AT4G02260.2
CUFF.147.1	Chr4	987003	987276		Chr4	986965	987057	TAIR10	CDS	Parent=AT4G02260.1,AT4G02260.1-Protein;
CUFF.147.1	Chr4	987003	987276		Chr4	986965	987057	TAIR10	exon	Parent=AT4G02260.2
CUFF.147.1	Chr4	987003	987276		Chr4	986965	987057	TAIR10	CDS	Parent=AT4G02260.3,AT4G02260.3-Protein;
CUFF.147.1	Chr4	987003	987276		Chr4	986965	987057	TAIR10	CDS	Parent=AT4G02260.2,AT4G02260.2-Protein;
CUFF.147.1	Chr4	987003	987276		Chr4	986965	987057	TAIR10	exon	Parent=AT4G02260.3
CUFF.147.1	Chr4	987003	987276		Chr4	987140	987271	TAIR10	exon	Parent=AT4G02260.1
CUFF.147.1	Chr4	987003	987276		Chr4	987140	987271	TAIR10	exon	Parent=AT4G02260.2
CUFF.147.1	Chr4	987003	987276		Chr4	987140	987271	TAIR10	exon	Parent=AT4G02260.3
CUFF.147.1	Chr4	987003	987276		Chr4	987140	987271	TAIR10	CDS	Parent=AT4G02260.3,AT4G02260.3-Protein;
CUFF.147.1	Chr4	987003	987276		Chr4	986965	987057	TAIR10	exon	Parent=AT4G02260.1
CUFF.147.1	Chr4	987003	987276		Chr4	987140	987271	TAIR10	CDS	Parent=AT4G02260.2,AT4G02260.2-Protein;
CUFF.147.1	Chr4	987003	987276		Chr4	987140	987271	TAIR10	CDS	Parent=AT4G02260.1,AT4G02260.1-Protein;
CUFF.148.1	Chr4	984982	985089		Chr4	1	18585056	TAIR10	chromosome	ID=Chr4;Name=Chr4
CUFF.148.1	Chr4	984982	985089		Chr4	984646	985106	TAIR10	transposable_element	ID=AT4TE05020;Name=AT4TE05020;Alias=ATREP5
CUFF.148.1	Chr4	984982	985089		Chr4	984646	985106	TAIR10	transposon_fragment	Parent=AT4TE05020
CUFF.149.1	Chr4	999729	999771		Chr4	1	18585056	TAIR10	chromosome	ID=Chr4;Name=Chr4
CUFF.150.1	Chr4	1003334	1003368		Chr4	1	18585056	TAIR10	chromosome	ID=Chr4;Name=Chr4
CUFF.150.1	Chr4	1003334	1003368		Chr4	1002394	1005253	TAIR10	gene	ID=AT4G02290;Note=protein_coding_gene;Name=AT4G02290
CUFF.150.1	Chr4	1003334	1003368		Chr4	1002394	1005253	TAIR10	mRNA	ID=AT4G02290.1;Parent=AT4G02290;Name=AT4G02290.1;Index=1
CUFF.150.1	Chr4	1003334	1003368		Chr4	1002654	1005125	TAIR10	protein	ID=AT4G02290.1-Protein;Name=AT4G02290.1;Derives_from=AT4G02290.1
CUFF.151.1	Chr4	1003552	1003589		Chr4	1	18585056	TAIR10	chromosome	ID=Chr4;Name=Chr4
CUFF.151.1	Chr4	1003552	1003589		Chr4	1002394	1005253	TAIR10	gene	ID=AT4G02290;Note=protein_coding_gene;Name=AT4G02290
CUFF.151.1	Chr4	1003552	1003589		Chr4	1002394	1005253	TAIR10	mRNA	ID=AT4G02290.1;Parent=AT4G02290;Name=AT4G02290.1;Index=1
CUFF.151.1	Chr4	1003552	1003589		Chr4	1002654	1005125	TAIR10	protein	ID=AT4G02290.1-Protein;Name=AT4G02290.1;Derives_from=AT4G02290.1
CUFF.151.1	Chr4	1003552	1003589		Chr4	1003443	1003554	TAIR10	CDS	Parent=AT4G02290.1,AT4G02290.1-Protein;
CUFF.151.1	Chr4	1003552	1003589		Chr4	1003443	1003554	TAIR10	exon	Parent=AT4G02290.1
CUFF.152.1	Chr4	1024834	1024881		Chr4	1	18585056	TAIR10	chromosome	ID=Chr4;Name=Chr4
CUFF.152.1	Chr4	1024834	1024881		Chr4	1022725	1026118	TAIR10	mRNA	ID=AT4G02320.1;Parent=AT4G02320;Name=AT4G02320.1;Index=1
CUFF.152.1	Chr4	1024834	1024881		Chr4	1022725	1026118	TAIR10	protein	ID=AT4G02320.1-Protein;Name=AT4G02320.1;Derives_from=AT4G02320.1
CUFF.152.1	Chr4	1024834	1024881		Chr4	1022725	1026118	TAIR10	gene	ID=AT4G02320;Note=protein_coding_gene;Name=AT4G02320
CUFF.153.1	Chr4	1029073	1029104		Chr4	1	18585056	TAIR10	chromosome	ID=Chr4;Name=Chr4
CUFF.154.1	Chr4	1030523	1030571		Chr4	1	18585056	TAIR10	chromosome	ID=Chr4;Name=Chr4
CUFF.155.1	Chr4	1033196	1033291		Chr4	1	18585056	TAIR10	chromosome	ID=Chr4;Name=Chr4
CUFF.155.1	Chr4	1033196	1033291		Chr4	1032413	1035037	TAIR10	mRNA	ID=AT4G02330.1;Parent=AT4G02330;Name=AT4G02330.1;Index=1
CUFF.155.1	Chr4	1033196	1033291		Chr4	1032413	1033505	TAIR10	exon	Parent=AT4G02330.1
CUFF.155.1	Chr4	1033196	1033291		Chr4	1032413	1035037	TAIR10	gene	ID=AT4G02330;Note=protein_coding_gene;Name=AT4G02330
CUFF.155.1	Chr4	1033196	1033291		Chr4	1032479	1034928	TAIR10	protein	ID=AT4G02330.1-Protein;Name=AT4G02330.1;Derives_from=AT4G02330.1
CUFF.155.1	Chr4	1033196	1033291		Chr4	1032479	1033505	TAIR10	CDS	Parent=AT4G02330.1,AT4G02330.1-Protein;
CUFF.156.1	Chr4	1040674	1040750		Chr4	1	18585056	TAIR10	chromosome	ID=Chr4;Name=Chr4
CUFF.156.1	Chr4	1040674	1040750		Chr4	1038114	1040774	TAIR10	gene	ID=AT4G02350;Note=protein_coding_gene;Name=AT4G02350
CUFF.156.1	Chr4	1040674	1040750		Chr4	1038114	1040774	TAIR10	mRNA	ID=AT4G02350.1;Parent=AT4G02350;Name=AT4G02350.1;Index=1
CUFF.156.1	Chr4	1040674	1040750		Chr4	1040572	1040774	TAIR10	three_prime_UTR	Parent=AT4G02350.1
CUFF.156.1	Chr4	1040674	1040750		Chr4	1039192	1040774	TAIR10	exon	Parent=AT4G02350.1
CUFF.157.1	Chr4	1046263	1046711		Chr4	1	18585056	TAIR10	chromosome	ID=Chr4;Name=Chr4
CUFF.157.1	Chr4	1046263	1046711		Chr4	1046343	1046413	TAIR10	three_prime_UTR	Parent=AT4G02380.2
CUFF.157.1	Chr4	1046263	1046711		Chr4	1046204	1046997	TAIR10	gene	ID=AT4G02380;Note=protein_coding_gene;Name=AT4G02380
CUFF.157.1	Chr4	1046263	1046711		Chr4	1046204	1046633	TAIR10	exon	Parent=AT4G02380.1
CUFF.157.1	Chr4	1046263	1046711		Chr4	1046204	1046997	TAIR10	mRNA	ID=AT4G02380.1;Parent=AT4G02380;Name=AT4G02380.1;Index=1
CUFF.157.1	Chr4	1046263	1046711		Chr4	1046204	1046413	TAIR10	three_prime_UTR	Parent=AT4G02380.1
CUFF.157.1	Chr4	1046263	1046711		Chr4	1046343	1046633	TAIR10	exon	Parent=AT4G02380.2
CUFF.157.1	Chr4	1046263	1046711		Chr4	1046414	1046633	TAIR10	CDS	Parent=AT4G02380.1,AT4G02380.1-Protein;
CUFF.157.1	Chr4	1046263	1046711		Chr4	1046414	1046633	TAIR10	CDS	Parent=AT4G02380.2,AT4G02380.2-Protein;
CUFF.157.1	Chr4	1046263	1046711		Chr4	1046343	1046993	TAIR10	mRNA	ID=AT4G02380.2;Parent=AT4G02380;Name=AT4G02380.2;Index=1
CUFF.157.1	Chr4	1046263	1046711		Chr4	1046414	1046746	TAIR10	protein	ID=AT4G02380.2-Protein;Name=AT4G02380.2;Derives_from=AT4G02380.2
CUFF.157.1	Chr4	1046263	1046711		Chr4	1046414	1046807	TAIR10	protein	ID=AT4G02380.1-Protein;Name=AT4G02380.1;Derives_from=AT4G02380.1
CUFF.158.1	Chr4	1054212	1054290		Chr4	1	18585056	TAIR10	chromosome	ID=Chr4;Name=Chr4
CUFF.158.1	Chr4	1054212	1054290		Chr4	1054199	1054509	TAIR10	exon	Parent=AT4G02400.1
CUFF.158.1	Chr4	1054212	1054290		Chr4	1054199	1054242	TAIR10	five_prime_UTR	Parent=AT4G02400.1
CUFF.158.1	Chr4	1054212	1054290		Chr4	1054199	1057998	TAIR10	mRNA	ID=AT4G02400.1;Parent=AT4G02400;Name=AT4G02400.1;Index=1
CUFF.158.1	Chr4	1054212	1054290		Chr4	1054243	1057884	TAIR10	protein	ID=AT4G02400.1-Protein;Name=AT4G02400.1;Derives_from=AT4G02400.1
CUFF.158.1	Chr4	1054212	1054290		Chr4	1054243	1054509	TAIR10	CDS	Parent=AT4G02400.1,AT4G02400.1-Protein;
CUFF.158.1	Chr4	1054212	1054290		Chr4	1054199	1057998	TAIR10	gene	ID=AT4G02400;Note=protein_coding_gene;Name=AT4G02400
CUFF.159.1	Chr4	1063600	1063646		Chr4	1	18585056	TAIR10	chromosome	ID=Chr4;Name=Chr4
CUFF.159.1	Chr4	1063600	1063646		Chr4	1063407	1063610	TAIR10	transposable_element	ID=AT4TE05400;Name=AT4TE05400;Alias=ATIS112A
CUFF.159.1	Chr4	1063600	1063646		Chr4	1063407	1063610	TAIR10	transposon_fragment	Parent=AT4TE05400
CUFF.160.1	Chr4	1074561	1074668		Chr4	1	18585056	TAIR10	chromosome	ID=Chr4;Name=Chr4
CUFF.160.1	Chr4	1074561	1074668		Chr4	1073987	1075765	TAIR10	protein	ID=AT4G02450.1-Protein;Name=AT4G02450.1;Derives_from=AT4G02450.1
CUFF.160.1	Chr4	1074561	1074668		Chr4	1073987	1075765	TAIR10	protein	ID=AT4G02450.2-Protein;Name=AT4G02450.2;Derives_from=AT4G02450.2
CUFF.160.1	Chr4	1074561	1074668		Chr4	1073753	1075893	TAIR10	gene	ID=AT4G02450;Note=protein_coding_gene;Name=AT4G02450
CUFF.160.1	Chr4	1074561	1074668		Chr4	1073753	1075893	TAIR10	mRNA	ID=AT4G02450.1;Parent=AT4G02450;Name=AT4G02450.1;Index=1
CUFF.160.1	Chr4	1074561	1074668		Chr4	1073753	1075893	TAIR10	mRNA	ID=AT4G02450.2;Parent=AT4G02450;Name=AT4G02450.2;Index=1
CUFF.160.1	Chr4	1074561	1074668		Chr4	1074550	1074677	TAIR10	CDS	Parent=AT4G02450.1,AT4G02450.1-Protein;
CUFF.160.1	Chr4	1074561	1074668		Chr4	1074550	1074677	TAIR10	exon	Parent=AT4G02450.1
CUFF.160.1	Chr4	1074561	1074668		Chr4	1074550	1074677	TAIR10	CDS	Parent=AT4G02450.2,AT4G02450.2-Protein;
CUFF.160.1	Chr4	1074561	1074668		Chr4	1074550	1074677	TAIR10	exon	Parent=AT4G02450.2
CUFF.161.1	Chr4	1082010	1082168		Chr4	1	18585056	TAIR10	chromosome	ID=Chr4;Name=Chr4
CUFF.161.1	Chr4	1082010	1082168		Chr4	1082082	1088680	TAIR10	protein	ID=AT4G02480.1-Protein;Name=AT4G02480.1;Derives_from=AT4G02480.1
CUFF.161.1	Chr4	1082010	1082168		Chr4	1081759	1088846	TAIR10	gene	ID=AT4G02480;Note=protein_coding_gene;Name=AT4G02480
CUFF.161.1	Chr4	1082010	1082168		Chr4	1081759	1088846	TAIR10	mRNA	ID=AT4G02480.1;Parent=AT4G02480;Name=AT4G02480.1;Index=1
CUFF.161.1	Chr4	1082010	1082168		Chr4	1081759	1082081	TAIR10	three_prime_UTR	Parent=AT4G02480.1
CUFF.161.1	Chr4	1082010	1082168		Chr4	1081759	1082195	TAIR10	exon	Parent=AT4G02480.1
CUFF.161.1	Chr4	1082010	1082168		Chr4	1082082	1082195	TAIR10	CDS	Parent=AT4G02480.1,AT4G02480.1-Protein;
CUFF.162.1	Chr4	1085144	1085376		Chr4	1	18585056	TAIR10	chromosome	ID=Chr4;Name=Chr4
CUFF.162.1	Chr4	1085144	1085376		Chr4	1082082	1088680	TAIR10	protein	ID=AT4G02480.1-Protein;Name=AT4G02480.1;Derives_from=AT4G02480.1
CUFF.162.1	Chr4	1085144	1085376		Chr4	1081759	1088846	TAIR10	gene	ID=AT4G02480;Note=protein_coding_gene;Name=AT4G02480
CUFF.162.1	Chr4	1085144	1085376		Chr4	1081759	1088846	TAIR10	mRNA	ID=AT4G02480.1;Parent=AT4G02480;Name=AT4G02480.1;Index=1
CUFF.162.1	Chr4	1085144	1085376		Chr4	1085135	1085205	TAIR10	exon	Parent=AT4G02480.1
CUFF.162.1	Chr4	1085144	1085376		Chr4	1085287	1085435	TAIR10	exon	Parent=AT4G02480.1
CUFF.162.1	Chr4	1085144	1085376		Chr4	1085135	1085205	TAIR10	CDS	Parent=AT4G02480.1,AT4G02480.1-Protein;
CUFF.162.1	Chr4	1085144	1085376		Chr4	1085287	1085435	TAIR10	CDS	Parent=AT4G02480.1,AT4G02480.1-Protein;
CUFF.163.1	Chr4	1086289	1086327		Chr4	1	18585056	TAIR10	chromosome	ID=Chr4;Name=Chr4
CUFF.163.1	Chr4	1086289	1086327		Chr4	1082082	1088680	TAIR10	protein	ID=AT4G02480.1-Protein;Name=AT4G02480.1;Derives_from=AT4G02480.1
CUFF.163.1	Chr4	1086289	1086327		Chr4	1081759	1088846	TAIR10	gene	ID=AT4G02480;Note=protein_coding_gene;Name=AT4G02480
CUFF.163.1	Chr4	1086289	1086327		Chr4	1081759	1088846	TAIR10	mRNA	ID=AT4G02480.1;Parent=AT4G02480;Name=AT4G02480.1;Index=1
CUFF.163.1	Chr4	1086289	1086327		Chr4	1086321	1086412	TAIR10	CDS	Parent=AT4G02480.1,AT4G02480.1-Protein;
CUFF.163.1	Chr4	1086289	1086327		Chr4	1086321	1086412	TAIR10	exon	Parent=AT4G02480.1
CUFF.164.1	Chr4	1089853	1089899		Chr4	1	18585056	TAIR10	chromosome	ID=Chr4;Name=Chr4
CUFF.165.1	Chr4	1090688	1090726		Chr4	1	18585056	TAIR10	chromosome	ID=Chr4;Name=Chr4
CUFF.165.1	Chr4	1090688	1090726		Chr4	1090722	1090973	TAIR10	transposable_element	ID=AT4TE05545;Name=AT4TE05545;Alias=ATDNAI27T9A
CUFF.165.1	Chr4	1090688	1090726		Chr4	1090722	1090973	TAIR10	transposon_fragment	Parent=AT4TE05545
CUFF.166.1	Chr4	1090904	1091044		Chr4	1	18585056	TAIR10	chromosome	ID=Chr4;Name=Chr4
CUFF.166.1	Chr4	1090904	1091044		Chr4	1090722	1090973	TAIR10	transposable_element	ID=AT4TE05545;Name=AT4TE05545;Alias=ATDNAI27T9A
CUFF.166.1	Chr4	1090904	1091044		Chr4	1090722	1090973	TAIR10	transposon_fragment	Parent=AT4TE05545
CUFF.167.1	Chr4	1091738	1091823		Chr4	1	18585056	TAIR10	chromosome	ID=Chr4;Name=Chr4
CUFF.167.1	Chr4	1091738	1091823		Chr4	1091113	1091942	TAIR10	transposable_element	ID=AT4TE05550;Name=AT4TE05550;Alias=LIMPET1
CUFF.167.1	Chr4	1091738	1091823		Chr4	1091113	1091942	TAIR10	transposon_fragment	Parent=AT4TE05550
CUFF.168.1	Chr4	1104060	1104113		Chr4	1	18585056	TAIR10	chromosome	ID=Chr4;Name=Chr4
CUFF.169.1	Chr4	1105199	1105724		Chr4	1	18585056	TAIR10	chromosome	ID=Chr4;Name=Chr4
CUFF.169.1	Chr4	1105199	1105724		Chr4	1104913	1109360	TAIR10	CDS	Parent=AT4G02510.1,AT4G02510.1-Protein;
CUFF.169.1	Chr4	1105199	1105724		Chr4	1104766	1109600	TAIR10	gene	ID=AT4G02510;Note=protein_coding_gene;Name=AT4G02510
CUFF.169.1	Chr4	1105199	1105724		Chr4	1104766	1109600	TAIR10	mRNA	ID=AT4G02510.1;Parent=AT4G02510;Name=AT4G02510.1;Index=1
CUFF.169.1	Chr4	1105199	1105724		Chr4	1104766	1109360	TAIR10	protein	ID=AT4G02510.1-Protein;Name=AT4G02510.1;Derives_from=AT4G02510.1
CUFF.169.1	Chr4	1105199	1105724		Chr4	1104913	1109600	TAIR10	exon	Parent=AT4G02510.1
CUFF.170.1	Chr4	1106213	1106350		Chr4	1	18585056	TAIR10	chromosome	ID=Chr4;Name=Chr4
CUFF.170.1	Chr4	1106213	1106350		Chr4	1104913	1109360	TAIR10	CDS	Parent=AT4G02510.1,AT4G02510.1-Protein;
CUFF.170.1	Chr4	1106213	1106350		Chr4	1104766	1109600	TAIR10	gene	ID=AT4G02510;Note=protein_coding_gene;Name=AT4G02510
CUFF.170.1	Chr4	1106213	1106350		Chr4	1104766	1109600	TAIR10	mRNA	ID=AT4G02510.1;Parent=AT4G02510;Name=AT4G02510.1;Index=1
CUFF.170.1	Chr4	1106213	1106350		Chr4	1104766	1109360	TAIR10	protein	ID=AT4G02510.1-Protein;Name=AT4G02510.1;Derives_from=AT4G02510.1
CUFF.170.1	Chr4	1106213	1106350		Chr4	1104913	1109600	TAIR10	exon	Parent=AT4G02510.1
CUFF.171.1	Chr4	1108331	1108431		Chr4	1	18585056	TAIR10	chromosome	ID=Chr4;Name=Chr4
CUFF.171.1	Chr4	1108331	1108431		Chr4	1104913	1109360	TAIR10	CDS	Parent=AT4G02510.1,AT4G02510.1-Protein;
CUFF.171.1	Chr4	1108331	1108431		Chr4	1104766	1109600	TAIR10	gene	ID=AT4G02510;Note=protein_coding_gene;Name=AT4G02510
CUFF.171.1	Chr4	1108331	1108431		Chr4	1104766	1109600	TAIR10	mRNA	ID=AT4G02510.1;Parent=AT4G02510;Name=AT4G02510.1;Index=1
CUFF.171.1	Chr4	1108331	1108431		Chr4	1104766	1109360	TAIR10	protein	ID=AT4G02510.1-Protein;Name=AT4G02510.1;Derives_from=AT4G02510.1
CUFF.171.1	Chr4	1108331	1108431		Chr4	1104913	1109600	TAIR10	exon	Parent=AT4G02510.1
CUFF.172.1	Chr4	1113678	1113843		Chr4	1	18585056	TAIR10	chromosome	ID=Chr4;Name=Chr4
CUFF.172.1	Chr4	1113678	1113843		Chr4	1112141	1114029	TAIR10	mRNA	ID=AT4G02530.1;Parent=AT4G02530;Name=AT4G02530.1;Index=1
CUFF.172.1	Chr4	1113678	1113843		Chr4	1112335	1114005	TAIR10	protein	ID=AT4G02530.1-Protein;Name=AT4G02530.1;Derives_from=AT4G02530.1
CUFF.172.1	Chr4	1113678	1113843		Chr4	1112141	1114029	TAIR10	gene	ID=AT4G02530;Note=protein_coding_gene;Name=AT4G02530
CUFF.172.1	Chr4	1113678	1113843		Chr4	1113678	1114029	TAIR10	exon	Parent=AT4G02530.1
CUFF.172.1	Chr4	1113678	1113843		Chr4	1113678	1114005	TAIR10	CDS	Parent=AT4G02530.1,AT4G02530.1-Protein;
CUFF.173.1	Chr4	1114263	1114291		Chr4	1	18585056	TAIR10	chromosome	ID=Chr4;Name=Chr4
CUFF.174.1	Chr4	1141783	1141884		Chr4	1	18585056	TAIR10	chromosome	ID=Chr4;Name=Chr4
CUFF.174.1	Chr4	1141783	1141884		Chr4	1141750	1141821	TAIR10	transposable_element	ID=AT4TE05815;Name=AT4TE05815;Alias=HELITRONY3
CUFF.174.1	Chr4	1141783	1141884		Chr4	1141750	1141821	TAIR10	transposon_fragment	Parent=AT4TE05815
CUFF.174.1	Chr4	1141783	1141884		Chr4	1141822	1141843	TAIR10	transposon_fragment	Parent=AT4TE05820
CUFF.174.1	Chr4	1141783	1141884		Chr4	1141822	1141843	TAIR10	transposable_element	ID=AT4TE05820;Name=AT4TE05820;Alias=ARNOLDY1
CUFF.174.1	Chr4	1141783	1141884		Chr4	1141844	1143301	TAIR10	transposable_element	ID=AT4TE05825;Name=AT4TE05825;Alias=HELITRONY3
CUFF.174.1	Chr4	1141783	1141884		Chr4	1141844	1143301	TAIR10	transposon_fragment	Parent=AT4TE05825
CUFF.175.1	Chr4	1156416	1156474		Chr4	1	18585056	TAIR10	chromosome	ID=Chr4;Name=Chr4
CUFF.175.1	Chr4	1156416	1156474		Chr4	1156453	1158653	TAIR10	mRNA	ID=AT4G02650.1;Parent=AT4G02650;Name=AT4G02650.1;Index=1
CUFF.175.1	Chr4	1156416	1156474		Chr4	1156453	1157223	TAIR10	exon	Parent=AT4G02650.1
CUFF.175.1	Chr4	1156416	1156474		Chr4	1156453	1156538	TAIR10	five_prime_UTR	Parent=AT4G02650.1
CUFF.175.1	Chr4	1156416	1156474		Chr4	1156453	1158653	TAIR10	gene	ID=AT4G02650;Note=protein_coding_gene;Name=AT4G02650
CUFF.176.1	Chr4	1177289	1177344		Chr4	1	18585056	TAIR10	chromosome	ID=Chr4;Name=Chr4
CUFF.176.1	Chr4	1177289	1177344		Chr4	1176190	1178489	TAIR10	mRNA	ID=AT4G02670.1;Parent=AT4G02670;Name=AT4G02670.1;Index=1
CUFF.176.1	Chr4	1177289	1177344		Chr4	1176190	1178489	TAIR10	protein	ID=AT4G02670.1-Protein;Name=AT4G02670.1;Derives_from=AT4G02670.1
CUFF.176.1	Chr4	1177289	1177344		Chr4	1176190	1178489	TAIR10	gene	ID=AT4G02670;Note=protein_coding_gene;Name=AT4G02670
CUFF.177.1	Chr4	1178268	1178307		Chr4	1	18585056	TAIR10	chromosome	ID=Chr4;Name=Chr4
CUFF.177.1	Chr4	1178268	1178307		Chr4	1176190	1178489	TAIR10	mRNA	ID=AT4G02670.1;Parent=AT4G02670;Name=AT4G02670.1;Index=1
CUFF.177.1	Chr4	1178268	1178307		Chr4	1176190	1178489	TAIR10	protein	ID=AT4G02670.1-Protein;Name=AT4G02670.1;Derives_from=AT4G02670.1
CUFF.177.1	Chr4	1178268	1178307		Chr4	1178303	1178489	TAIR10	CDS	Parent=AT4G02670.1,AT4G02670.1-Protein;
CUFF.177.1	Chr4	1178268	1178307		Chr4	1178303	1178489	TAIR10	exon	Parent=AT4G02670.1
CUFF.177.1	Chr4	1178268	1178307		Chr4	1176190	1178489	TAIR10	gene	ID=AT4G02670;Note=protein_coding_gene;Name=AT4G02670
CUFF.178.1	Chr4	1194263	1194392		Chr4	1	18585056	TAIR10	chromosome	ID=Chr4;Name=Chr4
CUFF.178.1	Chr4	1194263	1194392		Chr4	1193516	1197061	TAIR10	protein	ID=AT4G02710.1-Protein;Name=AT4G02710.1;Derives_from=AT4G02710.1
CUFF.178.1	Chr4	1194263	1194392		Chr4	1193516	1194466	TAIR10	CDS	Parent=AT4G02710.1,AT4G02710.1-Protein;
CUFF.178.1	Chr4	1194263	1194392		Chr4	1193516	1194466	TAIR10	exon	Parent=AT4G02710.1
CUFF.178.1	Chr4	1194263	1194392		Chr4	1193516	1197630	TAIR10	gene	ID=AT4G02710;Note=protein_coding_gene;Name=AT4G02710
CUFF.178.1	Chr4	1194263	1194392		Chr4	1193516	1197630	TAIR10	mRNA	ID=AT4G02710.1;Parent=AT4G02710;Name=AT4G02710.1;Index=1
CUFF.179.1	Chr4	1200494	1200545		Chr4	1	18585056	TAIR10	chromosome	ID=Chr4;Name=Chr4
CUFF.180.1	Chr4	1205062	1205786		Chr4	1	18585056	TAIR10	chromosome	ID=Chr4;Name=Chr4
CUFF.180.1	Chr4	1205062	1205786		Chr4	1204303	1205866	TAIR10	mRNA	ID=AT4G02720.1;Parent=AT4G02720;Name=AT4G02720.1;Index=1
CUFF.180.1	Chr4	1205062	1205786		Chr4	1204303	1205866	TAIR10	exon	Parent=AT4G02720.1
CUFF.180.1	Chr4	1205062	1205786		Chr4	1204303	1205866	TAIR10	gene	ID=AT4G02720;Note=protein_coding_gene;Name=AT4G02720
CUFF.180.1	Chr4	1205062	1205786		Chr4	1204545	1205813	TAIR10	CDS	Parent=AT4G02720.1,AT4G02720.1-Protein;
CUFF.180.1	Chr4	1205062	1205786		Chr4	1204545	1205813	TAIR10	protein	ID=AT4G02720.1-Protein;Name=AT4G02720.1;Derives_from=AT4G02720.1
CUFF.181.1	Chr4	1215248	1215287		Chr4	1	18585056	TAIR10	chromosome	ID=Chr4;Name=Chr4
CUFF.182.1	Chr4	1216678	1216727		Chr4	1	18585056	TAIR10	chromosome	ID=Chr4;Name=Chr4
CUFF.183.1	Chr4	1230069	1230120		Chr4	1	18585056	TAIR10	chromosome	ID=Chr4;Name=Chr4
CUFF.184.1	Chr4	1233193	1233238		Chr4	1	18585056	TAIR10	chromosome	ID=Chr4;Name=Chr4
CUFF.185.1	Chr4	1234830	1234868		Chr4	1	18585056	TAIR10	chromosome	ID=Chr4;Name=Chr4
CUFF.185.1	Chr4	1234830	1234868		Chr4	1233641	1234831	TAIR10	transposable_element	ID=AT4TE06320;Name=AT4TE06320;Alias=BOMZH2
CUFF.185.1	Chr4	1234830	1234868		Chr4	1233641	1234831	TAIR10	transposon_fragment	Parent=AT4TE06320
CUFF.186.1	Chr4	1237224	1237275		Chr4	1	18585056	TAIR10	chromosome	ID=Chr4;Name=Chr4
CUFF.187.1	Chr4	1239837	1239895		Chr4	1	18585056	TAIR10	chromosome	ID=Chr4;Name=Chr4
CUFF.187.1	Chr4	1239837	1239895		Chr4	1237767	1244813	TAIR10	gene	ID=AT4G02780;Note=protein_coding_gene;Name=AT4G02780
CUFF.187.1	Chr4	1239837	1239895		Chr4	1237767	1244813	TAIR10	mRNA	ID=AT4G02780.1;Parent=AT4G02780;Name=AT4G02780.1;Index=1
CUFF.187.1	Chr4	1239837	1239895		Chr4	1237881	1244766	TAIR10	protein	ID=AT4G02780.1-Protein;Name=AT4G02780.1;Derives_from=AT4G02780.1
CUFF.188.1	Chr4	1244323	1244429		Chr4	1	18585056	TAIR10	chromosome	ID=Chr4;Name=Chr4
CUFF.188.1	Chr4	1244323	1244429		Chr4	1237767	1244813	TAIR10	gene	ID=AT4G02780;Note=protein_coding_gene;Name=AT4G02780
CUFF.188.1	Chr4	1244323	1244429		Chr4	1237767	1244813	TAIR10	mRNA	ID=AT4G02780.1;Parent=AT4G02780;Name=AT4G02780.1;Index=1
CUFF.188.1	Chr4	1244323	1244429		Chr4	1237881	1244766	TAIR10	protein	ID=AT4G02780.1-Protein;Name=AT4G02780.1;Derives_from=AT4G02780.1
CUFF.189.1	Chr4	1254747	1254801		Chr4	1	18585056	TAIR10	chromosome	ID=Chr4;Name=Chr4
CUFF.189.1	Chr4	1254747	1254801		Chr4	1254181	1254883	TAIR10	transposable_element	ID=AT4TE06420;Name=AT4TE06420;Alias=HELITRONY1D
CUFF.189.1	Chr4	1254747	1254801		Chr4	1254181	1254883	TAIR10	transposon_fragment	Parent=AT4TE06420
CUFF.190.1	Chr4	1256831	1256929		Chr4	1	18585056	TAIR10	chromosome	ID=Chr4;Name=Chr4
CUFF.190.1	Chr4	1256831	1256929		Chr4	1256162	1257212	TAIR10	gene	ID=AT4G02810;Note=protein_coding_gene;Name=AT4G02810
CUFF.190.1	Chr4	1256831	1256929		Chr4	1256162	1257212	TAIR10	mRNA	ID=AT4G02810.1;Parent=AT4G02810;Name=AT4G02810.1;Index=1
CUFF.190.1	Chr4	1256831	1256929		Chr4	1256162	1257212	TAIR10	exon	Parent=AT4G02810.1
CUFF.190.1	Chr4	1256831	1256929		Chr4	1256253	1257068	TAIR10	protein	ID=AT4G02810.1-Protein;Name=AT4G02810.1;Derives_from=AT4G02810.1
CUFF.190.1	Chr4	1256831	1256929		Chr4	1256253	1257068	TAIR10	CDS	Parent=AT4G02810.1,AT4G02810.1-Protein;
CUFF.190.1	Chr4	1256831	1256929		Chr4	1256797	1256972	TAIR10	transposon_fragment	Parent=AT4TE06430
CUFF.190.1	Chr4	1256831	1256929		Chr4	1256797	1256972	TAIR10	transposable_element	ID=AT4TE06430;Name=AT4TE06430;Alias=VANDAL8
CUFF.191.1	Chr4	1272880	1272936		Chr4	1	18585056	TAIR10	chromosome	ID=Chr4;Name=Chr4
CUFF.191.1	Chr4	1272880	1272936		Chr4	1272781	1272933	TAIR10	CDS	Parent=AT4G02871.1,AT4G02871.1-Protein;
CUFF.191.1	Chr4	1272880	1272936		Chr4	1272781	1272933	TAIR10	exon	Parent=AT4G02871.1
CUFF.191.1	Chr4	1272880	1272936		Chr4	1272781	1272933	TAIR10	gene	ID=AT4G02871;Note=protein_coding_gene;Name=AT4G02871
CUFF.191.1	Chr4	1272880	1272936		Chr4	1272781	1272933	TAIR10	mRNA	ID=AT4G02871.1;Parent=AT4G02871;Name=AT4G02871.1;Index=1
CUFF.191.1	Chr4	1272880	1272936		Chr4	1272781	1272933	TAIR10	protein	ID=AT4G02871.1-Protein;Name=AT4G02871.1;Derives_from=AT4G02871.1
CUFF.192.1	Chr4	1278864	1279411		Chr4	1	18585056	TAIR10	chromosome	ID=Chr4;Name=Chr4
CUFF.192.1	Chr4	1278864	1279411		Chr4	1278747	1279664	TAIR10	protein	ID=AT4G02890.1-Protein;Name=AT4G02890.1;Derives_from=AT4G02890.1
CUFF.192.1	Chr4	1278864	1279411		Chr4	1278747	1279311	TAIR10	CDS	Parent=AT4G02890.2,AT4G02890.2-Protein;
CUFF.192.1	Chr4	1278864	1279411		Chr4	1278577	1279388	TAIR10	exon	Parent=AT4G02890.1
CUFF.192.1	Chr4	1278864	1279411		Chr4	1278530	1280028	TAIR10	exon	Parent=AT4G02890.3
CUFF.192.1	Chr4	1278864	1279411		Chr4	1278530	1280031	TAIR10	mRNA	ID=AT4G02890.4;Parent=AT4G02890;Name=AT4G02890.4;Index=1
CUFF.192.1	Chr4	1278864	1279411		Chr4	1278530	1279664	TAIR10	exon	Parent=AT4G02890.4
CUFF.192.1	Chr4	1278864	1279411		Chr4	1278530	1280031	TAIR10	gene	ID=AT4G02890;Note=protein_coding_gene;Name=AT4G02890
CUFF.192.1	Chr4	1278864	1279411		Chr4	1278530	1280031	TAIR10	mRNA	ID=AT4G02890.2;Parent=AT4G02890;Name=AT4G02890.2;Index=1
CUFF.192.1	Chr4	1278864	1279411		Chr4	1278530	1280028	TAIR10	mRNA	ID=AT4G02890.3;Parent=AT4G02890;Name=AT4G02890.3;Index=1
CUFF.192.1	Chr4	1278864	1279411		Chr4	1278530	1279311	TAIR10	exon	Parent=AT4G02890.2
CUFF.192.1	Chr4	1278864	1279411		Chr4	1278747	1279664	TAIR10	CDS	Parent=AT4G02890.4,AT4G02890.4-Protein;
CUFF.192.1	Chr4	1278864	1279411		Chr4	1278577	1280028	TAIR10	mRNA	ID=AT4G02890.1;Parent=AT4G02890;Name=AT4G02890.1;Index=1
CUFF.192.1	Chr4	1278864	1279411		Chr4	1278747	1279664	TAIR10	protein	ID=AT4G02890.3-Protein;Name=AT4G02890.3;Derives_from=AT4G02890.3
CUFF.192.1	Chr4	1278864	1279411		Chr4	1278747	1279664	TAIR10	CDS	Parent=AT4G02890.3,AT4G02890.3-Protein;
CUFF.192.1	Chr4	1278864	1279411		Chr4	1278747	1279664	TAIR10	protein	ID=AT4G02890.4-Protein;Name=AT4G02890.4;Derives_from=AT4G02890.4
CUFF.192.1	Chr4	1278864	1279411		Chr4	1278747	1279388	TAIR10	CDS	Parent=AT4G02890.1,AT4G02890.1-Protein;
CUFF.192.1	Chr4	1278864	1279411		Chr4	1278747	1279664	TAIR10	protein	ID=AT4G02890.2-Protein;Name=AT4G02890.2;Derives_from=AT4G02890.2
CUFF.193.1	Chr4	1279570	1279876		Chr4	1	18585056	TAIR10	chromosome	ID=Chr4;Name=Chr4
CUFF.193.1	Chr4	1279570	1279876		Chr4	1278747	1279664	TAIR10	protein	ID=AT4G02890.1-Protein;Name=AT4G02890.1;Derives_from=AT4G02890.1
CUFF.193.1	Chr4	1279570	1279876		Chr4	1278530	1280028	TAIR10	exon	Parent=AT4G02890.3
CUFF.193.1	Chr4	1279570	1279876		Chr4	1278530	1280031	TAIR10	mRNA	ID=AT4G02890.4;Parent=AT4G02890;Name=AT4G02890.4;Index=1
CUFF.193.1	Chr4	1279570	1279876		Chr4	1278530	1279664	TAIR10	exon	Parent=AT4G02890.4
CUFF.193.1	Chr4	1279570	1279876		Chr4	1278530	1280031	TAIR10	gene	ID=AT4G02890;Note=protein_coding_gene;Name=AT4G02890
CUFF.193.1	Chr4	1279570	1279876		Chr4	1278530	1280031	TAIR10	mRNA	ID=AT4G02890.2;Parent=AT4G02890;Name=AT4G02890.2;Index=1
CUFF.193.1	Chr4	1279570	1279876		Chr4	1278530	1280028	TAIR10	mRNA	ID=AT4G02890.3;Parent=AT4G02890;Name=AT4G02890.3;Index=1
CUFF.193.1	Chr4	1279570	1279876		Chr4	1278747	1279664	TAIR10	CDS	Parent=AT4G02890.4,AT4G02890.4-Protein;
CUFF.193.1	Chr4	1279570	1279876		Chr4	1278577	1280028	TAIR10	mRNA	ID=AT4G02890.1;Parent=AT4G02890;Name=AT4G02890.1;Index=1
CUFF.193.1	Chr4	1279570	1279876		Chr4	1278747	1279664	TAIR10	protein	ID=AT4G02890.3-Protein;Name=AT4G02890.3;Derives_from=AT4G02890.3
CUFF.193.1	Chr4	1279570	1279876		Chr4	1278747	1279664	TAIR10	CDS	Parent=AT4G02890.3,AT4G02890.3-Protein;
CUFF.193.1	Chr4	1279570	1279876		Chr4	1278747	1279664	TAIR10	protein	ID=AT4G02890.4-Protein;Name=AT4G02890.4;Derives_from=AT4G02890.4
CUFF.193.1	Chr4	1279570	1279876		Chr4	1278747	1279664	TAIR10	protein	ID=AT4G02890.2-Protein;Name=AT4G02890.2;Derives_from=AT4G02890.2
CUFF.193.1	Chr4	1279570	1279876		Chr4	1279617	1279664	TAIR10	CDS	Parent=AT4G02890.1,AT4G02890.1-Protein;
CUFF.193.1	Chr4	1279570	1279876		Chr4	1279540	1279664	TAIR10	CDS	Parent=AT4G02890.2,AT4G02890.2-Protein;
CUFF.193.1	Chr4	1279570	1279876		Chr4	1279540	1279664	TAIR10	exon	Parent=AT4G02890.2
CUFF.193.1	Chr4	1279570	1279876		Chr4	1279617	1279664	TAIR10	exon	Parent=AT4G02890.1
CUFF.193.1	Chr4	1279570	1279876		Chr4	1279665	1280028	TAIR10	five_prime_UTR	Parent=AT4G02890.3
CUFF.194.1	Chr4	1291525	1291626		Chr4	1	18585056	TAIR10	chromosome	ID=Chr4;Name=Chr4
CUFF.194.1	Chr4	1291525	1291626		Chr4	1291386	1291750	TAIR10	transposable_element	ID=AT4TE06600;Name=AT4TE06600;Alias=ATHPOGON1
CUFF.194.1	Chr4	1291525	1291626		Chr4	1291386	1291750	TAIR10	transposon_fragment	Parent=AT4TE06600
CUFF.195.1	Chr4	1294474	1294609		Chr4	1	18585056	TAIR10	chromosome	ID=Chr4;Name=Chr4
CUFF.195.1	Chr4	1294474	1294609		Chr4	1292641	1294861	TAIR10	mRNA	ID=AT4G02920.1;Parent=AT4G02920;Name=AT4G02920.1;Index=1
CUFF.195.1	Chr4	1294474	1294609		Chr4	1292523	1294861	TAIR10	gene	ID=AT4G02920;Note=protein_coding_gene;Name=AT4G02920
CUFF.195.1	Chr4	1294474	1294609		Chr4	1292523	1294861	TAIR10	mRNA	ID=AT4G02920.2;Parent=AT4G02920;Name=AT4G02920.2;Index=1
CUFF.195.1	Chr4	1294474	1294609		Chr4	1292816	1294670	TAIR10	protein	ID=AT4G02920.1-Protein;Name=AT4G02920.1;Derives_from=AT4G02920.1
CUFF.195.1	Chr4	1294474	1294609		Chr4	1292816	1294670	TAIR10	protein	ID=AT4G02920.2-Protein;Name=AT4G02920.2;Derives_from=AT4G02920.2
CUFF.195.1	Chr4	1294474	1294609		Chr4	1294160	1294670	TAIR10	CDS	Parent=AT4G02920.1,AT4G02920.1-Protein;
CUFF.195.1	Chr4	1294474	1294609		Chr4	1294160	1294861	TAIR10	exon	Parent=AT4G02920.2
CUFF.195.1	Chr4	1294474	1294609		Chr4	1294160	1294670	TAIR10	CDS	Parent=AT4G02920.2,AT4G02920.2-Protein;
CUFF.195.1	Chr4	1294474	1294609		Chr4	1294160	1294861	TAIR10	exon	Parent=AT4G02920.1
CUFF.196.1	Chr4	1307003	1307158		Chr4	1	18585056	TAIR10	chromosome	ID=Chr4;Name=Chr4
CUFF.196.1	Chr4	1307003	1307158		Chr4	1306503	1307216	TAIR10	exon	Parent=AT4G02940.1
CUFF.196.1	Chr4	1307003	1307158		Chr4	1304921	1308323	TAIR10	transposable_element	ID=AT4TE06680;Name=AT4TE06680;Alias=ATREP10D
CUFF.196.1	Chr4	1307003	1307158		Chr4	1306503	1310946	TAIR10	mRNA	ID=AT4G02940.1;Parent=AT4G02940;Name=AT4G02940.1;Index=1
CUFF.196.1	Chr4	1307003	1307158		Chr4	1306503	1310946	TAIR10	gene	ID=AT4G02940;Note=protein_coding_gene;Name=AT4G02940
CUFF.196.1	Chr4	1307003	1307158		Chr4	1306658	1310699	TAIR10	protein	ID=AT4G02940.1-Protein;Name=AT4G02940.1;Derives_from=AT4G02940.1
CUFF.196.1	Chr4	1307003	1307158		Chr4	1306658	1307216	TAIR10	CDS	Parent=AT4G02940.1,AT4G02940.1-Protein;
CUFF.197.1	Chr4	1319008	1319184		Chr4	1	18585056	TAIR10	chromosome	ID=Chr4;Name=Chr4
CUFF.197.1	Chr4	1319008	1319184		Chr4	1317499	1319179	TAIR10	gene	ID=AT4G02970;Note=protein_coding_gene;Name=AT4G02970
CUFF.197.1	Chr4	1319008	1319184		Chr4	1317499	1319179	TAIR10	protein	ID=AT4G02970.1-Protein;Name=AT4G02970.1;Derives_from=AT4G02970.1
CUFF.197.1	Chr4	1319008	1319184		Chr4	1317499	1319179	TAIR10	mRNA	ID=AT4G02970.1;Parent=AT4G02970;Name=AT4G02970.1;Index=1
CUFF.197.1	Chr4	1319008	1319184		Chr4	1319069	1319179	TAIR10	CDS	Parent=AT4G02970.1,AT4G02970.1-Protein;
CUFF.197.1	Chr4	1319008	1319184		Chr4	1319069	1319179	TAIR10	exon	Parent=AT4G02970.1
CUFF.198.1	Chr4	1326309	1326405		Chr4	1	18585056	TAIR10	chromosome	ID=Chr4;Name=Chr4
CUFF.198.1	Chr4	1326309	1326405		Chr4	1324136	1326512	TAIR10	exon	Parent=AT4G03000.2
CUFF.198.1	Chr4	1326309	1326405		Chr4	1324108	1327520	TAIR10	gene	ID=AT4G03000;Note=protein_coding_gene;Name=AT4G03000
CUFF.198.1	Chr4	1326309	1326405		Chr4	1324108	1327520	TAIR10	mRNA	ID=AT4G03000.1;Parent=AT4G03000;Name=AT4G03000.1;Index=1
CUFF.198.1	Chr4	1326309	1326405		Chr4	1324602	1327348	TAIR10	protein	ID=AT4G03000.2-Protein;Name=AT4G03000.2;Derives_from=AT4G03000.2
CUFF.198.1	Chr4	1326309	1326405		Chr4	1324588	1326512	TAIR10	exon	Parent=AT4G03000.1
CUFF.198.1	Chr4	1326309	1326405		Chr4	1324136	1327520	TAIR10	mRNA	ID=AT4G03000.2;Parent=AT4G03000;Name=AT4G03000.2;Index=1
CUFF.198.1	Chr4	1326309	1326405		Chr4	1324602	1326512	TAIR10	CDS	Parent=AT4G03000.2,AT4G03000.2-Protein;
CUFF.198.1	Chr4	1326309	1326405		Chr4	1324602	1327348	TAIR10	protein	ID=AT4G03000.1-Protein;Name=AT4G03000.1;Derives_from=AT4G03000.1
CUFF.198.1	Chr4	1326309	1326405		Chr4	1324602	1326512	TAIR10	CDS	Parent=AT4G03000.1,AT4G03000.1-Protein;
CUFF.199.1	Chr4	1327116	1327156		Chr4	1	18585056	TAIR10	chromosome	ID=Chr4;Name=Chr4
CUFF.199.1	Chr4	1327116	1327156		Chr4	1324108	1327520	TAIR10	gene	ID=AT4G03000;Note=protein_coding_gene;Name=AT4G03000
CUFF.199.1	Chr4	1327116	1327156		Chr4	1324108	1327520	TAIR10	mRNA	ID=AT4G03000.1;Parent=AT4G03000;Name=AT4G03000.1;Index=1
CUFF.199.1	Chr4	1327116	1327156		Chr4	1326815	1327520	TAIR10	exon	Parent=AT4G03000.1
CUFF.199.1	Chr4	1327116	1327156		Chr4	1324602	1327348	TAIR10	protein	ID=AT4G03000.2-Protein;Name=AT4G03000.2;Derives_from=AT4G03000.2
CUFF.199.1	Chr4	1327116	1327156		Chr4	1324136	1327520	TAIR10	mRNA	ID=AT4G03000.2;Parent=AT4G03000;Name=AT4G03000.2;Index=1
CUFF.199.1	Chr4	1327116	1327156		Chr4	1326815	1327520	TAIR10	exon	Parent=AT4G03000.2
CUFF.199.1	Chr4	1327116	1327156		Chr4	1326815	1327348	TAIR10	CDS	Parent=AT4G03000.2,AT4G03000.2-Protein;
CUFF.199.1	Chr4	1327116	1327156		Chr4	1324602	1327348	TAIR10	protein	ID=AT4G03000.1-Protein;Name=AT4G03000.1;Derives_from=AT4G03000.1
CUFF.199.1	Chr4	1327116	1327156		Chr4	1326815	1327348	TAIR10	CDS	Parent=AT4G03000.1,AT4G03000.1-Protein;
CUFF.200.1	Chr4	1331551	1331597		Chr4	1	18585056	TAIR10	chromosome	ID=Chr4;Name=Chr4
CUFF.200.1	Chr4	1331551	1331597		Chr4	1331399	1335297	TAIR10	mRNA	ID=AT4G03020.1;Parent=AT4G03020;Name=AT4G03020.1;Index=1
CUFF.200.1	Chr4	1331551	1331597		Chr4	1331399	1331895	TAIR10	exon	Parent=AT4G03020.1
CUFF.200.1	Chr4	1331551	1331597		Chr4	1331399	1335045	TAIR10	mRNA	ID=AT4G03020.2;Parent=AT4G03020;Name=AT4G03020.2;Index=1
CUFF.200.1	Chr4	1331551	1331597		Chr4	1331399	1331703	TAIR10	three_prime_UTR	Parent=AT4G03020.2
CUFF.200.1	Chr4	1331551	1331597		Chr4	1331399	1331895	TAIR10	exon	Parent=AT4G03020.2
CUFF.200.1	Chr4	1331551	1331597		Chr4	1331399	1331703	TAIR10	three_prime_UTR	Parent=AT4G03020.1
CUFF.200.1	Chr4	1331551	1331597		Chr4	1331399	1335297	TAIR10	gene	ID=AT4G03020;Note=protein_coding_gene;Name=AT4G03020
CUFF.201.1	Chr4	1336075	1336548		Chr4	1	18585056	TAIR10	chromosome	ID=Chr4;Name=Chr4
CUFF.201.1	Chr4	1336075	1336548		Chr4	1335729	1337368	TAIR10	exon	Parent=AT4G03030.1
CUFF.201.1	Chr4	1336075	1336548		Chr4	1335729	1337368	TAIR10	gene	ID=AT4G03030;Note=protein_coding_gene;Name=AT4G03030
CUFF.201.1	Chr4	1336075	1336548		Chr4	1335729	1337368	TAIR10	mRNA	ID=AT4G03030.1;Parent=AT4G03030;Name=AT4G03030.1;Index=1
CUFF.201.1	Chr4	1336075	1336548		Chr4	1335942	1337270	TAIR10	protein	ID=AT4G03030.1-Protein;Name=AT4G03030.1;Derives_from=AT4G03030.1
CUFF.201.1	Chr4	1336075	1336548		Chr4	1335942	1337270	TAIR10	CDS	Parent=AT4G03030.1,AT4G03030.1-Protein;
CUFF.202.1	Chr4	1338498	1338537		Chr4	1	18585056	TAIR10	chromosome	ID=Chr4;Name=Chr4
CUFF.203.1	Chr4	1340785	1340819		Chr4	1	18585056	TAIR10	chromosome	ID=Chr4;Name=Chr4
CUFF.203.1	Chr4	1340785	1340819		Chr4	1340115	1341289	TAIR10	gene	ID=AT4G03038;Note=other_RNA;Name=AT4G03038
CUFF.203.1	Chr4	1340785	1340819		Chr4	1340115	1341289	TAIR10	ncRNA	ID=AT4G03038.1;Parent=AT4G03038;Name=AT4G03038.1;Index=1
CUFF.204.1	Chr4	1345259	1345299		Chr4	1	18585056	TAIR10	chromosome	ID=Chr4;Name=Chr4
CUFF.204.1	Chr4	1345259	1345299		Chr4	1344332	1346127	TAIR10	protein	ID=AT4G03050.2-Protein;Name=AT4G03050.2;Derives_from=AT4G03050.2
CUFF.204.1	Chr4	1345259	1345299		Chr4	1344182	1346501	TAIR10	mRNA	ID=AT4G03050.1;Parent=AT4G03050;Name=AT4G03050.1;Index=1
CUFF.204.1	Chr4	1345259	1345299		Chr4	1344182	1346501	TAIR10	gene	ID=AT4G03050;Note=protein_coding_gene;Name=AT4G03050
CUFF.204.1	Chr4	1345259	1345299		Chr4	1344212	1346411	TAIR10	mRNA	ID=AT4G03050.2;Parent=AT4G03050;Name=AT4G03050.2;Index=1
CUFF.204.1	Chr4	1345259	1345299		Chr4	1344791	1346127	TAIR10	protein	ID=AT4G03050.1-Protein;Name=AT4G03050.1;Derives_from=AT4G03050.1
CUFF.205.1	Chr4	1347144	1347185		Chr4	1	18585056	TAIR10	chromosome	ID=Chr4;Name=Chr4
CUFF.205.1	Chr4	1347144	1347185		Chr4	1346866	1347195	TAIR10	transposon_fragment	Parent=AT4TE06860
CUFF.205.1	Chr4	1347144	1347185		Chr4	1346866	1348246	TAIR10	transposable_element	ID=AT4TE06860;Name=AT4TE06860;Alias=ATREP3
CUFF.206.1	Chr4	1354329	1354369		Chr4	1	18585056	TAIR10	chromosome	ID=Chr4;Name=Chr4
CUFF.207.1	Chr4	1356244	1356295		Chr4	1	18585056	TAIR10	chromosome	ID=Chr4;Name=Chr4
CUFF.208.1	Chr4	1356362	1356464		Chr4	1	18585056	TAIR10	chromosome	ID=Chr4;Name=Chr4
CUFF.209.1	Chr4	1376404	1376438		Chr4	1	18585056	TAIR10	chromosome	ID=Chr4;Name=Chr4
CUFF.209.1	Chr4	1376404	1376438		Chr4	1376306	1379420	TAIR10	mRNA	ID=AT4G03110.1;Parent=AT4G03110;Name=AT4G03110.1;Index=1
CUFF.209.1	Chr4	1376404	1376438		Chr4	1376306	1376999	TAIR10	exon	Parent=AT4G03110.2
CUFF.209.1	Chr4	1376404	1376438		Chr4	1376306	1376611	TAIR10	three_prime_UTR	Parent=AT4G03110.1
CUFF.209.1	Chr4	1376404	1376438		Chr4	1376306	1376760	TAIR10	exon	Parent=AT4G03110.1
CUFF.209.1	Chr4	1376404	1376438		Chr4	1376306	1379420	TAIR10	mRNA	ID=AT4G03110.2;Parent=AT4G03110;Name=AT4G03110.2;Index=1
CUFF.209.1	Chr4	1376404	1376438		Chr4	1376306	1376709	TAIR10	three_prime_UTR	Parent=AT4G03110.2
CUFF.209.1	Chr4	1376404	1376438		Chr4	1376306	1379420	TAIR10	gene	ID=AT4G03110;Note=protein_coding_gene;Name=AT4G03110
CUFF.210.1	Chr4	1379040	1379101		Chr4	1	18585056	TAIR10	chromosome	ID=Chr4;Name=Chr4
CUFF.210.1	Chr4	1379040	1379101		Chr4	1376306	1379420	TAIR10	mRNA	ID=AT4G03110.1;Parent=AT4G03110;Name=AT4G03110.1;Index=1
CUFF.210.1	Chr4	1379040	1379101		Chr4	1376306	1379420	TAIR10	mRNA	ID=AT4G03110.2;Parent=AT4G03110;Name=AT4G03110.2;Index=1
CUFF.210.1	Chr4	1379040	1379101		Chr4	1376612	1379275	TAIR10	protein	ID=AT4G03110.1-Protein;Name=AT4G03110.1;Derives_from=AT4G03110.1
CUFF.210.1	Chr4	1379040	1379101		Chr4	1376306	1379420	TAIR10	gene	ID=AT4G03110;Note=protein_coding_gene;Name=AT4G03110
CUFF.210.1	Chr4	1379040	1379101		Chr4	1376710	1379275	TAIR10	protein	ID=AT4G03110.2-Protein;Name=AT4G03110.2;Derives_from=AT4G03110.2
CUFF.210.1	Chr4	1379040	1379101		Chr4	1379098	1379275	TAIR10	CDS	Parent=AT4G03110.1,AT4G03110.1-Protein;
CUFF.210.1	Chr4	1379040	1379101		Chr4	1379098	1379420	TAIR10	exon	Parent=AT4G03110.2
CUFF.210.1	Chr4	1379040	1379101		Chr4	1379098	1379275	TAIR10	CDS	Parent=AT4G03110.2,AT4G03110.2-Protein;
CUFF.210.1	Chr4	1379040	1379101		Chr4	1379098	1379420	TAIR10	exon	Parent=AT4G03110.1
CUFF.211.1	Chr4	1379256	1379450		Chr4	1	18585056	TAIR10	chromosome	ID=Chr4;Name=Chr4
CUFF.211.1	Chr4	1379256	1379450		Chr4	1379276	1379420	TAIR10	five_prime_UTR	Parent=AT4G03110.2
CUFF.211.1	Chr4	1379256	1379450		Chr4	1376306	1379420	TAIR10	mRNA	ID=AT4G03110.1;Parent=AT4G03110;Name=AT4G03110.1;Index=1
CUFF.211.1	Chr4	1379256	1379450		Chr4	1376306	1379420	TAIR10	mRNA	ID=AT4G03110.2;Parent=AT4G03110;Name=AT4G03110.2;Index=1
CUFF.211.1	Chr4	1379256	1379450		Chr4	1376612	1379275	TAIR10	protein	ID=AT4G03110.1-Protein;Name=AT4G03110.1;Derives_from=AT4G03110.1
CUFF.211.1	Chr4	1379256	1379450		Chr4	1376306	1379420	TAIR10	gene	ID=AT4G03110;Note=protein_coding_gene;Name=AT4G03110
CUFF.211.1	Chr4	1379256	1379450		Chr4	1376710	1379275	TAIR10	protein	ID=AT4G03110.2-Protein;Name=AT4G03110.2;Derives_from=AT4G03110.2
CUFF.211.1	Chr4	1379256	1379450		Chr4	1379098	1379275	TAIR10	CDS	Parent=AT4G03110.1,AT4G03110.1-Protein;
CUFF.211.1	Chr4	1379256	1379450		Chr4	1379098	1379420	TAIR10	exon	Parent=AT4G03110.2
CUFF.211.1	Chr4	1379256	1379450		Chr4	1379098	1379275	TAIR10	CDS	Parent=AT4G03110.2,AT4G03110.2-Protein;
CUFF.211.1	Chr4	1379256	1379450		Chr4	1379098	1379420	TAIR10	exon	Parent=AT4G03110.1
CUFF.211.1	Chr4	1379256	1379450		Chr4	1379276	1379420	TAIR10	five_prime_UTR	Parent=AT4G03110.1
CUFF.212.1	Chr4	1378718	1378859		Chr4	1	18585056	TAIR10	chromosome	ID=Chr4;Name=Chr4
CUFF.212.1	Chr4	1378718	1378859		Chr4	1376306	1379420	TAIR10	mRNA	ID=AT4G03110.1;Parent=AT4G03110;Name=AT4G03110.1;Index=1
CUFF.212.1	Chr4	1378718	1378859		Chr4	1376306	1379420	TAIR10	mRNA	ID=AT4G03110.2;Parent=AT4G03110;Name=AT4G03110.2;Index=1
CUFF.212.1	Chr4	1378718	1378859		Chr4	1376612	1379275	TAIR10	protein	ID=AT4G03110.1-Protein;Name=AT4G03110.1;Derives_from=AT4G03110.1
CUFF.212.1	Chr4	1378718	1378859		Chr4	1376306	1379420	TAIR10	gene	ID=AT4G03110;Note=protein_coding_gene;Name=AT4G03110
CUFF.212.1	Chr4	1378718	1378859		Chr4	1376710	1379275	TAIR10	protein	ID=AT4G03110.2-Protein;Name=AT4G03110.2;Derives_from=AT4G03110.2
CUFF.212.1	Chr4	1378718	1378859		Chr4	1378846	1378928	TAIR10	CDS	Parent=AT4G03110.2,AT4G03110.2-Protein;
CUFF.212.1	Chr4	1378718	1378859		Chr4	1378846	1378928	TAIR10	exon	Parent=AT4G03110.2
CUFF.212.1	Chr4	1378718	1378859		Chr4	1378846	1378928	TAIR10	CDS	Parent=AT4G03110.1,AT4G03110.1-Protein;
CUFF.212.1	Chr4	1378718	1378859		Chr4	1378846	1378928	TAIR10	exon	Parent=AT4G03110.1
CUFF.213.1	Chr4	1404460	1404504		Chr4	1	18585056	TAIR10	chromosome	ID=Chr4;Name=Chr4
CUFF.213.1	Chr4	1404460	1404504		Chr4	1404269	1404663	TAIR10	CDS	Parent=AT4G03180.1,AT4G03180.1-Protein;
CUFF.213.1	Chr4	1404460	1404504		Chr4	1403117	1404937	TAIR10	gene	ID=AT4G03180;Note=protein_coding_gene;Name=AT4G03180
CUFF.213.1	Chr4	1404460	1404504		Chr4	1403117	1404937	TAIR10	mRNA	ID=AT4G03180.1;Parent=AT4G03180;Name=AT4G03180.1;Index=1
CUFF.213.1	Chr4	1404460	1404504		Chr4	1403289	1404663	TAIR10	protein	ID=AT4G03180.1-Protein;Name=AT4G03180.1;Derives_from=AT4G03180.1
CUFF.213.1	Chr4	1404460	1404504		Chr4	1404269	1404937	TAIR10	exon	Parent=AT4G03180.1
CUFF.214.1	Chr4	1429507	1429592		Chr4	1	18585056	TAIR10	chromosome	ID=Chr4;Name=Chr4
CUFF.214.1	Chr4	1429507	1429592		Chr4	1428171	1431663	TAIR10	gene	ID=AT4G03260;Note=protein_coding_gene;Name=AT4G03260
CUFF.214.1	Chr4	1429507	1429592		Chr4	1428171	1431663	TAIR10	mRNA	ID=AT4G03260.1;Parent=AT4G03260;Name=AT4G03260.1;Index=1
CUFF.214.1	Chr4	1429507	1429592		Chr4	1428673	1431660	TAIR10	mRNA	ID=AT4G03260.2;Parent=AT4G03260;Name=AT4G03260.2;Index=1
CUFF.214.1	Chr4	1429507	1429592		Chr4	1429092	1431431	TAIR10	protein	ID=AT4G03260.2-Protein;Name=AT4G03260.2;Derives_from=AT4G03260.2
CUFF.214.1	Chr4	1429507	1429592		Chr4	1429092	1431431	TAIR10	protein	ID=AT4G03260.1-Protein;Name=AT4G03260.1;Derives_from=AT4G03260.1
CUFF.214.1	Chr4	1429507	1429592		Chr4	1429260	1430502	TAIR10	exon	Parent=AT4G03260.2
CUFF.214.1	Chr4	1429507	1429592		Chr4	1429260	1430502	TAIR10	CDS	Parent=AT4G03260.2,AT4G03260.2-Protein;
CUFF.214.1	Chr4	1429507	1429592		Chr4	1429260	1430502	TAIR10	exon	Parent=AT4G03260.1
CUFF.214.1	Chr4	1429507	1429592		Chr4	1429260	1430502	TAIR10	CDS	Parent=AT4G03260.1,AT4G03260.1-Protein;
CUFF.215.1	Chr4	1434434	1434475		Chr4	1	18585056	TAIR10	chromosome	ID=Chr4;Name=Chr4
CUFF.216.1	Chr4	1438915	1439098		Chr4	1	18585056	TAIR10	chromosome	ID=Chr4;Name=Chr4
CUFF.217.1	Chr4	1439428	1439480		Chr4	1	18585056	TAIR10	chromosome	ID=Chr4;Name=Chr4
CUFF.218.1	Chr4	1439207	1439246		Chr4	1	18585056	TAIR10	chromosome	ID=Chr4;Name=Chr4
CUFF.219.1	Chr4	1437727	1437796		Chr4	1	18585056	TAIR10	chromosome	ID=Chr4;Name=Chr4
CUFF.220.1	Chr4	1445705	1446086		Chr4	1	18585056	TAIR10	chromosome	ID=Chr4;Name=Chr4
CUFF.220.1	Chr4	1445705	1446086		Chr4	1445879	1445954	TAIR10	snoRNA	ID=AT4G03295.1;Parent=AT4G03295;Name=AT4G03295.1;Index=1
CUFF.220.1	Chr4	1445705	1446086		Chr4	1445879	1445954	TAIR10	exon	Parent=AT4G03295.1
CUFF.220.1	Chr4	1445705	1446086		Chr4	1445879	1445954	TAIR10	gene	ID=AT4G03295;Note=snoRNA;Name=AT4G03295
CUFF.221.1	Chr4	1443605	1443696		Chr4	1	18585056	TAIR10	chromosome	ID=Chr4;Name=Chr4
CUFF.221.1	Chr4	1443605	1443696		Chr4	1443562	1443828	TAIR10	transposon_fragment	Parent=AT4TE07360
CUFF.221.1	Chr4	1443605	1443696		Chr4	1443562	1443828	TAIR10	transposable_element	ID=AT4TE07360;Name=AT4TE07360;Alias=ATREP4
CUFF.222.1	Chr4	1454362	1454402		Chr4	1	18585056	TAIR10	chromosome	ID=Chr4;Name=Chr4
CUFF.222.1	Chr4	1454362	1454402		Chr4	1447373	1456751	TAIR10	mRNA	ID=AT4G03300.1;Parent=AT4G03300;Name=AT4G03300.1;Index=1
CUFF.222.1	Chr4	1454362	1454402		Chr4	1447373	1456751	TAIR10	transposable_element_gene	ID=AT4G03300;Note=transposable_element_gene;Name=AT4G03300
CUFF.223.1	Chr4	1463812	1463856		Chr4	1	18585056	TAIR10	chromosome	ID=Chr4;Name=Chr4
CUFF.223.1	Chr4	1463812	1463856		Chr4	1460159	1464144	TAIR10	transposable_element_gene	ID=AT4G03310;Note=transposable_element_gene;Name=AT4G03310
CUFF.223.1	Chr4	1463812	1463856		Chr4	1460159	1464144	TAIR10	mRNA	ID=AT4G03310.1;Parent=AT4G03310;Name=AT4G03310.1;Index=1
CUFF.223.1	Chr4	1463812	1463856		Chr4	1460159	1464144	TAIR10	exon	Parent=AT4G03310.1
CUFF.224.1	Chr4	1464371	1464493		Chr4	1	18585056	TAIR10	chromosome	ID=Chr4;Name=Chr4
CUFF.224.1	Chr4	1464371	1464493		Chr4	1464467	1464587	TAIR10	exon	Parent=AT4G03320.1
CUFF.224.1	Chr4	1464371	1464493		Chr4	1464467	1464528	TAIR10	five_prime_UTR	Parent=AT4G03320.1
CUFF.224.1	Chr4	1464371	1464493		Chr4	1464467	1466165	TAIR10	gene	ID=AT4G03320;Note=protein_coding_gene;Name=AT4G03320
CUFF.224.1	Chr4	1464371	1464493		Chr4	1464467	1466165	TAIR10	mRNA	ID=AT4G03320.1;Parent=AT4G03320;Name=AT4G03320.1;Index=1
CUFF.225.1	Chr4	1463509	1463627		Chr4	1	18585056	TAIR10	chromosome	ID=Chr4;Name=Chr4
CUFF.225.1	Chr4	1463509	1463627		Chr4	1460159	1464144	TAIR10	transposable_element_gene	ID=AT4G03310;Note=transposable_element_gene;Name=AT4G03310
CUFF.225.1	Chr4	1463509	1463627		Chr4	1460159	1464144	TAIR10	mRNA	ID=AT4G03310.1;Parent=AT4G03310;Name=AT4G03310.1;Index=1
CUFF.225.1	Chr4	1463509	1463627		Chr4	1460159	1464144	TAIR10	exon	Parent=AT4G03310.1
CUFF.226.1	Chr4	1484530	1484575		Chr4	1	18585056	TAIR10	chromosome	ID=Chr4;Name=Chr4
CUFF.227.1	Chr4	1488227	1488285		Chr4	1	18585056	TAIR10	chromosome	ID=Chr4;Name=Chr4
CUFF.227.1	Chr4	1488227	1488285		Chr4	1485049	1490228	TAIR10	gene	ID=AT4G03380;Note=protein_coding_gene;Name=AT4G03380
CUFF.227.1	Chr4	1488227	1488285		Chr4	1485049	1490228	TAIR10	protein	ID=AT4G03380.1-Protein;Name=AT4G03380.1;Derives_from=AT4G03380.1
CUFF.227.1	Chr4	1488227	1488285		Chr4	1485049	1490228	TAIR10	mRNA	ID=AT4G03380.1;Parent=AT4G03380;Name=AT4G03380.1;Index=1
CUFF.227.1	Chr4	1488227	1488285		Chr4	1487367	1488605	TAIR10	transposable_element	ID=AT4TE07570;Name=AT4TE07570;Alias=ATREP16
CUFF.228.1	Chr4	1490767	1490814		Chr4	1	18585056	TAIR10	chromosome	ID=Chr4;Name=Chr4
CUFF.228.1	Chr4	1490767	1490814		Chr4	1490465	1495103	TAIR10	gene	ID=AT4G03390;Note=protein_coding_gene;Name=AT4G03390
CUFF.228.1	Chr4	1490767	1490814		Chr4	1490465	1495103	TAIR10	mRNA	ID=AT4G03390.1;Parent=AT4G03390;Name=AT4G03390.1;Index=1
CUFF.228.1	Chr4	1490767	1490814		Chr4	1490465	1490911	TAIR10	three_prime_UTR	Parent=AT4G03390.1
CUFF.228.1	Chr4	1490767	1490814		Chr4	1490465	1491013	TAIR10	exon	Parent=AT4G03390.1
CUFF.229.1	Chr4	1492220	1492392		Chr4	1	18585056	TAIR10	chromosome	ID=Chr4;Name=Chr4
CUFF.229.1	Chr4	1492220	1492392		Chr4	1490465	1495103	TAIR10	gene	ID=AT4G03390;Note=protein_coding_gene;Name=AT4G03390
CUFF.229.1	Chr4	1492220	1492392		Chr4	1490465	1495103	TAIR10	mRNA	ID=AT4G03390.1;Parent=AT4G03390;Name=AT4G03390.1;Index=1
CUFF.229.1	Chr4	1492220	1492392		Chr4	1490912	1494553	TAIR10	protein	ID=AT4G03390.1-Protein;Name=AT4G03390.1;Derives_from=AT4G03390.1
CUFF.229.1	Chr4	1492220	1492392		Chr4	1492136	1492506	TAIR10	exon	Parent=AT4G03390.1
CUFF.229.1	Chr4	1492220	1492392		Chr4	1492136	1492506	TAIR10	CDS	Parent=AT4G03390.1,AT4G03390.1-Protein;
CUFF.230.1	Chr4	1497256	1497298		Chr4	1	18585056	TAIR10	chromosome	ID=Chr4;Name=Chr4
CUFF.231.1	Chr4	1497804	1497934		Chr4	1	18585056	TAIR10	chromosome	ID=Chr4;Name=Chr4
CUFF.231.1	Chr4	1497804	1497934		Chr4	1497536	1499865	TAIR10	mRNA	ID=AT4G03400.1;Parent=AT4G03400;Name=AT4G03400.1;Index=1
CUFF.231.1	Chr4	1497804	1497934		Chr4	1497536	1498213	TAIR10	exon	Parent=AT4G03400.1
CUFF.231.1	Chr4	1497804	1497934		Chr4	1497536	1499865	TAIR10	gene	ID=AT4G03400;Note=protein_coding_gene;Name=AT4G03400
CUFF.231.1	Chr4	1497804	1497934		Chr4	1497675	1499729	TAIR10	protein	ID=AT4G03400.1-Protein;Name=AT4G03400.1;Derives_from=AT4G03400.1
CUFF.231.1	Chr4	1497804	1497934		Chr4	1497675	1498213	TAIR10	CDS	Parent=AT4G03400.1,AT4G03400.1-Protein;
CUFF.232.1	Chr4	1300058	1300168		Chr4	1	18585056	TAIR10	chromosome	ID=Chr4;Name=Chr4
CUFF.233.1	Chr4	1501880	1502119		Chr4	1	18585056	TAIR10	chromosome	ID=Chr4;Name=Chr4
CUFF.233.1	Chr4	1501880	1502119		Chr4	1501168	1503561	TAIR10	gene	ID=AT4G03410;Note=protein_coding_gene;Name=AT4G03410
CUFF.233.1	Chr4	1501880	1502119		Chr4	1501168	1503561	TAIR10	mRNA	ID=AT4G03410.1;Parent=AT4G03410;Name=AT4G03410.1;Index=1
CUFF.233.1	Chr4	1501880	1502119		Chr4	1501168	1502242	TAIR10	exon	Parent=AT4G03410.1
CUFF.233.1	Chr4	1501880	1502119		Chr4	1501168	1501906	TAIR10	five_prime_UTR	Parent=AT4G03410.1
CUFF.233.1	Chr4	1501880	1502119		Chr4	1501168	1503561	TAIR10	mRNA	ID=AT4G03410.2;Parent=AT4G03410;Name=AT4G03410.2;Index=1
CUFF.233.1	Chr4	1501880	1502119		Chr4	1501168	1502242	TAIR10	exon	Parent=AT4G03410.2
CUFF.233.1	Chr4	1501880	1502119		Chr4	1501168	1501906	TAIR10	five_prime_UTR	Parent=AT4G03410.2
CUFF.233.1	Chr4	1501880	1502119		Chr4	1501907	1503503	TAIR10	protein	ID=AT4G03410.2-Protein;Name=AT4G03410.2;Derives_from=AT4G03410.2
CUFF.233.1	Chr4	1501880	1502119		Chr4	1501907	1502242	TAIR10	CDS	Parent=AT4G03410.2,AT4G03410.2-Protein;
CUFF.233.1	Chr4	1501880	1502119		Chr4	1501907	1503486	TAIR10	protein	ID=AT4G03410.1-Protein;Name=AT4G03410.1;Derives_from=AT4G03410.1
CUFF.233.1	Chr4	1501880	1502119		Chr4	1501907	1502242	TAIR10	CDS	Parent=AT4G03410.1,AT4G03410.1-Protein;
CUFF.234.1	Chr4	1504820	1505209		Chr4	1	18585056	TAIR10	chromosome	ID=Chr4;Name=Chr4
CUFF.234.1	Chr4	1504820	1505209		Chr4	1503789	1505510	TAIR10	protein	ID=AT4G03415.1-Protein;Name=AT4G03415.1;Derives_from=AT4G03415.1
CUFF.234.1	Chr4	1504820	1505209		Chr4	1503573	1506500	TAIR10	gene	ID=AT4G03415;Note=protein_coding_gene;Name=AT4G03415
CUFF.234.1	Chr4	1504820	1505209		Chr4	1503573	1505855	TAIR10	mRNA	ID=AT4G03415.2;Parent=AT4G03415;Name=AT4G03415.2;Index=1
CUFF.234.1	Chr4	1504820	1505209		Chr4	1503708	1506500	TAIR10	mRNA	ID=AT4G03415.1;Parent=AT4G03415;Name=AT4G03415.1;Index=1
CUFF.234.1	Chr4	1504820	1505209		Chr4	1503789	1505510	TAIR10	protein	ID=AT4G03415.2-Protein;Name=AT4G03415.2;Derives_from=AT4G03415.2
CUFF.234.1	Chr4	1504820	1505209		Chr4	1504820	1505167	TAIR10	CDS	Parent=AT4G03415.2,AT4G03415.2-Protein;
CUFF.234.1	Chr4	1504820	1505209		Chr4	1504820	1505167	TAIR10	exon	Parent=AT4G03415.2
CUFF.234.1	Chr4	1504820	1505209		Chr4	1504820	1505167	TAIR10	CDS	Parent=AT4G03415.1,AT4G03415.1-Protein;
CUFF.234.1	Chr4	1504820	1505209		Chr4	1504820	1505167	TAIR10	exon	Parent=AT4G03415.1
CUFF.235.1	Chr4	1505281	1505507		Chr4	1	18585056	TAIR10	chromosome	ID=Chr4;Name=Chr4
CUFF.235.1	Chr4	1505281	1505507		Chr4	1503789	1505510	TAIR10	protein	ID=AT4G03415.1-Protein;Name=AT4G03415.1;Derives_from=AT4G03415.1
CUFF.235.1	Chr4	1505281	1505507		Chr4	1503573	1506500	TAIR10	gene	ID=AT4G03415;Note=protein_coding_gene;Name=AT4G03415
CUFF.235.1	Chr4	1505281	1505507		Chr4	1503573	1505855	TAIR10	mRNA	ID=AT4G03415.2;Parent=AT4G03415;Name=AT4G03415.2;Index=1
CUFF.235.1	Chr4	1505281	1505507		Chr4	1503708	1506500	TAIR10	mRNA	ID=AT4G03415.1;Parent=AT4G03415;Name=AT4G03415.1;Index=1
CUFF.235.1	Chr4	1505281	1505507		Chr4	1503789	1505510	TAIR10	protein	ID=AT4G03415.2-Protein;Name=AT4G03415.2;Derives_from=AT4G03415.2
CUFF.235.1	Chr4	1505281	1505507		Chr4	1505247	1505692	TAIR10	exon	Parent=AT4G03415.1
CUFF.235.1	Chr4	1505281	1505507		Chr4	1505247	1505692	TAIR10	exon	Parent=AT4G03415.2
CUFF.235.1	Chr4	1505281	1505507		Chr4	1505247	1505510	TAIR10	CDS	Parent=AT4G03415.2,AT4G03415.2-Protein;
CUFF.235.1	Chr4	1505281	1505507		Chr4	1505247	1505510	TAIR10	CDS	Parent=AT4G03415.1,AT4G03415.1-Protein;
CUFF.236.1	Chr4	1516423	1516464		Chr4	1	18585056	TAIR10	chromosome	ID=Chr4;Name=Chr4
CUFF.237.1	Chr4	1517796	1517926		Chr4	1	18585056	TAIR10	chromosome	ID=Chr4;Name=Chr4
CUFF.237.1	Chr4	1517796	1517926		Chr4	1517134	1520563	TAIR10	mRNA	ID=AT4G03430.1;Parent=AT4G03430;Name=AT4G03430.1;Index=1
CUFF.237.1	Chr4	1517796	1517926		Chr4	1517134	1520563	TAIR10	exon	Parent=AT4G03430.1
CUFF.237.1	Chr4	1517796	1517926		Chr4	1517134	1520563	TAIR10	gene	ID=AT4G03430;Note=protein_coding_gene;Name=AT4G03430
CUFF.237.1	Chr4	1517796	1517926		Chr4	1517411	1520500	TAIR10	protein	ID=AT4G03430.1-Protein;Name=AT4G03430.1;Derives_from=AT4G03430.1
CUFF.237.1	Chr4	1517796	1517926		Chr4	1517411	1520500	TAIR10	CDS	Parent=AT4G03430.1,AT4G03430.1-Protein;
CUFF.238.1	Chr4	1518497	1519289		Chr4	1	18585056	TAIR10	chromosome	ID=Chr4;Name=Chr4
CUFF.238.1	Chr4	1518497	1519289		Chr4	1517134	1520563	TAIR10	mRNA	ID=AT4G03430.1;Parent=AT4G03430;Name=AT4G03430.1;Index=1
CUFF.238.1	Chr4	1518497	1519289		Chr4	1517134	1520563	TAIR10	exon	Parent=AT4G03430.1
CUFF.238.1	Chr4	1518497	1519289		Chr4	1517134	1520563	TAIR10	gene	ID=AT4G03430;Note=protein_coding_gene;Name=AT4G03430
CUFF.238.1	Chr4	1518497	1519289		Chr4	1517411	1520500	TAIR10	protein	ID=AT4G03430.1-Protein;Name=AT4G03430.1;Derives_from=AT4G03430.1
CUFF.238.1	Chr4	1518497	1519289		Chr4	1517411	1520500	TAIR10	CDS	Parent=AT4G03430.1,AT4G03430.1-Protein;
CUFF.239.1	Chr4	1519697	1520110		Chr4	1	18585056	TAIR10	chromosome	ID=Chr4;Name=Chr4
CUFF.239.1	Chr4	1519697	1520110		Chr4	1517134	1520563	TAIR10	mRNA	ID=AT4G03430.1;Parent=AT4G03430;Name=AT4G03430.1;Index=1
CUFF.239.1	Chr4	1519697	1520110		Chr4	1517134	1520563	TAIR10	exon	Parent=AT4G03430.1
CUFF.239.1	Chr4	1519697	1520110		Chr4	1517134	1520563	TAIR10	gene	ID=AT4G03430;Note=protein_coding_gene;Name=AT4G03430
CUFF.239.1	Chr4	1519697	1520110		Chr4	1517411	1520500	TAIR10	protein	ID=AT4G03430.1-Protein;Name=AT4G03430.1;Derives_from=AT4G03430.1
CUFF.239.1	Chr4	1519697	1520110		Chr4	1517411	1520500	TAIR10	CDS	Parent=AT4G03430.1,AT4G03430.1-Protein;
CUFF.240.1	Chr4	1532636	1532679		Chr4	1	18585056	TAIR10	chromosome	ID=Chr4;Name=Chr4
CUFF.240.1	Chr4	1532636	1532679		Chr4	1532595	1533342	TAIR10	transposable_element	ID=AT4TE07800;Name=AT4TE07800;Alias=ATREP3
CUFF.240.1	Chr4	1532636	1532679		Chr4	1532595	1533342	TAIR10	transposon_fragment	Parent=AT4TE07800
CUFF.241.1	Chr4	1547688	1547779		Chr4	1	18585056	TAIR10	chromosome	ID=Chr4;Name=Chr4
CUFF.241.1	Chr4	1547688	1547779		Chr4	1546024	1548871	TAIR10	gene	ID=AT4G03480;Note=protein_coding_gene;Name=AT4G03480
CUFF.241.1	Chr4	1547688	1547779		Chr4	1546024	1548871	TAIR10	mRNA	ID=AT4G03480.1;Parent=AT4G03480;Name=AT4G03480.1;Index=1
CUFF.241.1	Chr4	1547688	1547779		Chr4	1546024	1548871	TAIR10	protein	ID=AT4G03480.1-Protein;Name=AT4G03480.1;Derives_from=AT4G03480.1
CUFF.241.1	Chr4	1547688	1547779		Chr4	1547683	1548215	TAIR10	CDS	Parent=AT4G03480.1,AT4G03480.1-Protein;
CUFF.241.1	Chr4	1547688	1547779		Chr4	1547683	1548215	TAIR10	exon	Parent=AT4G03480.1
CUFF.242.1	Chr4	1561722	1561755		Chr4	1	18585056	TAIR10	chromosome	ID=Chr4;Name=Chr4
CUFF.243.1	Chr4	1564671	1564816		Chr4	1	18585056	TAIR10	chromosome	ID=Chr4;Name=Chr4
CUFF.244.1	Chr4	1568454	1568851		Chr4	1	18585056	TAIR10	chromosome	ID=Chr4;Name=Chr4
CUFF.244.1	Chr4	1568454	1568851		Chr4	1568583	1568809	TAIR10	transposon_fragment	Parent=AT4TE07985
CUFF.244.1	Chr4	1568454	1568851		Chr4	1568810	1568874	TAIR10	transposable_element	ID=AT4TE07990;Name=AT4TE07990;Alias=HELITRONY1E
CUFF.244.1	Chr4	1568454	1568851		Chr4	1568583	1568809	TAIR10	transposable_element	ID=AT4TE07985;Name=AT4TE07985;Alias=ATENSPM9
CUFF.244.1	Chr4	1568454	1568851		Chr4	1568810	1568874	TAIR10	transposon_fragment	Parent=AT4TE07990
CUFF.245.1	Chr4	1575214	1575246		Chr4	1	18585056	TAIR10	chromosome	ID=Chr4;Name=Chr4
CUFF.245.1	Chr4	1575214	1575246		Chr4	1573348	1579696	TAIR10	mRNA	ID=AT4G03550.1;Parent=AT4G03550;Name=AT4G03550.1;Index=1
CUFF.245.1	Chr4	1575214	1575246		Chr4	1573348	1575383	TAIR10	exon	Parent=AT4G03550.1
CUFF.245.1	Chr4	1575214	1575246		Chr4	1573348	1579696	TAIR10	gene	ID=AT4G03550;Note=protein_coding_gene;Name=AT4G03550
CUFF.245.1	Chr4	1575214	1575246		Chr4	1573513	1579195	TAIR10	protein	ID=AT4G03550.1-Protein;Name=AT4G03550.1;Derives_from=AT4G03550.1
CUFF.245.1	Chr4	1575214	1575246		Chr4	1573513	1575383	TAIR10	CDS	Parent=AT4G03550.1,AT4G03550.1-Protein;
CUFF.246.1	Chr4	1586686	1586766		Chr4	1	18585056	TAIR10	chromosome	ID=Chr4;Name=Chr4
CUFF.246.1	Chr4	1586686	1586766		Chr4	1586747	1587172	TAIR10	exon	Parent=AT4G03565.1
CUFF.246.1	Chr4	1586686	1586766		Chr4	1586747	1587172	TAIR10	CDS	Parent=AT4G03565.1,AT4G03565.1-Protein;
CUFF.246.1	Chr4	1586686	1586766		Chr4	1586747	1587734	TAIR10	mRNA	ID=AT4G03565.1;Parent=AT4G03565;Name=AT4G03565.1;Index=1
CUFF.246.1	Chr4	1586686	1586766		Chr4	1586747	1587734	TAIR10	protein	ID=AT4G03565.1-Protein;Name=AT4G03565.1;Derives_from=AT4G03565.1
CUFF.246.1	Chr4	1586686	1586766		Chr4	1586747	1587734	TAIR10	gene	ID=AT4G03565;Note=protein_coding_gene;Name=AT4G03565
CUFF.247.1	Chr4	1585575	1585701		Chr4	1	18585056	TAIR10	chromosome	ID=Chr4;Name=Chr4
CUFF.247.1	Chr4	1585575	1585701		Chr4	1580056	1585966	TAIR10	mRNA	ID=AT4G03560.1;Parent=AT4G03560;Name=AT4G03560.1;Index=1
CUFF.247.1	Chr4	1585575	1585701		Chr4	1580056	1585966	TAIR10	gene	ID=AT4G03560;Note=protein_coding_gene;Name=AT4G03560
CUFF.247.1	Chr4	1585575	1585701		Chr4	1580253	1585691	TAIR10	protein	ID=AT4G03560.1-Protein;Name=AT4G03560.1;Derives_from=AT4G03560.1
CUFF.247.1	Chr4	1585575	1585701		Chr4	1585598	1585691	TAIR10	CDS	Parent=AT4G03560.1,AT4G03560.1-Protein;
CUFF.247.1	Chr4	1585575	1585701		Chr4	1585598	1585966	TAIR10	exon	Parent=AT4G03560.1
CUFF.247.1	Chr4	1585575	1585701		Chr4	1585692	1585966	TAIR10	three_prime_UTR	Parent=AT4G03560.1
CUFF.248.1	Chr4	1590832	1590874		Chr4	1	18585056	TAIR10	chromosome	ID=Chr4;Name=Chr4
CUFF.248.1	Chr4	1590832	1590874		Chr4	1590413	1594105	TAIR10	gene	ID=AT4G03570;Note=protein_coding_gene;Name=AT4G03570
CUFF.248.1	Chr4	1590832	1590874		Chr4	1590413	1594105	TAIR10	protein	ID=AT4G03570.1-Protein;Name=AT4G03570.1;Derives_from=AT4G03570.1
CUFF.248.1	Chr4	1590832	1590874		Chr4	1590413	1594105	TAIR10	mRNA	ID=AT4G03570.1;Parent=AT4G03570;Name=AT4G03570.1;Index=1
CUFF.249.1	Chr4	1595398	1595439		Chr4	1	18585056	TAIR10	chromosome	ID=Chr4;Name=Chr4
CUFF.249.1	Chr4	1595398	1595439		Chr4	1595337	1595478	TAIR10	transposon_fragment	Parent=AT4TE08110
CUFF.249.1	Chr4	1595398	1595439		Chr4	1594477	1595478	TAIR10	transposable_element	ID=AT4TE08110;Name=AT4TE08110;Alias=AT9TSD1
CUFF.250.1	Chr4	1596113	1596162		Chr4	1	18585056	TAIR10	chromosome	ID=Chr4;Name=Chr4
CUFF.250.1	Chr4	1596113	1596162		Chr4	1595963	1597295	TAIR10	transposable_element	ID=AT4TE08130;Name=AT4TE08130;Alias=AT9TSD1
CUFF.250.1	Chr4	1596113	1596162		Chr4	1595963	1597295	TAIR10	transposon_fragment	Parent=AT4TE08130
CUFF.251.1	Chr4	1596383	1596531		Chr4	1	18585056	TAIR10	chromosome	ID=Chr4;Name=Chr4
CUFF.251.1	Chr4	1596383	1596531		Chr4	1595963	1597295	TAIR10	transposable_element	ID=AT4TE08130;Name=AT4TE08130;Alias=AT9TSD1
CUFF.251.1	Chr4	1596383	1596531		Chr4	1595963	1597295	TAIR10	transposon_fragment	Parent=AT4TE08130
CUFF.252.1	Chr4	1595542	1595724		Chr4	1	18585056	TAIR10	chromosome	ID=Chr4;Name=Chr4
CUFF.252.1	Chr4	1595542	1595724		Chr4	1595599	1595832	TAIR10	transposable_element	ID=AT4TE08120;Name=AT4TE08120;Alias=ATDNAI27T9C
CUFF.252.1	Chr4	1595542	1595724		Chr4	1595599	1595832	TAIR10	transposon_fragment	Parent=AT4TE08120
CUFF.252.1	Chr4	1595542	1595724		Chr4	1595479	1595578	TAIR10	transposable_element	ID=AT4TE08115;Name=AT4TE08115;Alias=ATREP3
CUFF.252.1	Chr4	1595542	1595724		Chr4	1595479	1595578	TAIR10	transposon_fragment	Parent=AT4TE08115
CUFF.253.1	Chr4	1600500	1600564		Chr4	1	18585056	TAIR10	chromosome	ID=Chr4;Name=Chr4
CUFF.254.1	Chr4	1626458	1626579		Chr4	1	18585056	TAIR10	chromosome	ID=Chr4;Name=Chr4
CUFF.254.1	Chr4	1626458	1626579		Chr4	1624321	1635706	TAIR10	transposable_element	ID=AT4TE08260;Name=AT4TE08260;Alias=HELITRON2
CUFF.254.1	Chr4	1626458	1626579		Chr4	1625906	1635462	TAIR10	transposon_fragment	Parent=AT4TE08260
CUFF.255.1	Chr4	1625112	1625145		Chr4	1	18585056	TAIR10	chromosome	ID=Chr4;Name=Chr4
CUFF.255.1	Chr4	1625112	1625145		Chr4	1624721	1625905	TAIR10	transposable_element	ID=AT4TE08265;Name=AT4TE08265;Alias=HELITRONY2
CUFF.255.1	Chr4	1625112	1625145		Chr4	1624721	1625905	TAIR10	transposon_fragment	Parent=AT4TE08265
CUFF.255.1	Chr4	1625112	1625145		Chr4	1624321	1635706	TAIR10	transposable_element	ID=AT4TE08260;Name=AT4TE08260;Alias=HELITRON2
CUFF.256.1	Chr4	1664219	1664264		Chr4	1	18585056	TAIR10	chromosome	ID=Chr4;Name=Chr4
CUFF.257.1	Chr4	1659799	1659951		Chr4	1	18585056	TAIR10	chromosome	ID=Chr4;Name=Chr4
CUFF.257.1	Chr4	1659799	1659951		Chr4	1658407	1660614	TAIR10	transposable_element	ID=AT4TE08410;Name=AT4TE08410;Alias=HELITRONY1E
CUFF.257.1	Chr4	1659799	1659951		Chr4	1658407	1660614	TAIR10	transposon_fragment	Parent=AT4TE08410
CUFF.258.1	Chr4	1673137	1673185		Chr4	1	18585056	TAIR10	chromosome	ID=Chr4;Name=Chr4
CUFF.258.1	Chr4	1673137	1673185		Chr4	1669366	1680248	TAIR10	transposon_fragment	Parent=AT4TE08445
CUFF.258.1	Chr4	1673137	1673185		Chr4	1669366	1680248	TAIR10	transposable_element	ID=AT4TE08445;Name=AT4TE08445;Alias=ATLANTYS2
CUFF.260.1	Chr4	1731985	1732055		Chr4	1	18585056	TAIR10	chromosome	ID=Chr4;Name=Chr4
CUFF.259.1	Chr4	1025190	1025276		Chr4	1	18585056	TAIR10	chromosome	ID=Chr4;Name=Chr4
CUFF.259.1	Chr4	1025190	1025276		Chr4	1022725	1026118	TAIR10	mRNA	ID=AT4G02320.1;Parent=AT4G02320;Name=AT4G02320.1;Index=1
CUFF.259.1	Chr4	1025190	1025276		Chr4	1022725	1026118	TAIR10	protein	ID=AT4G02320.1-Protein;Name=AT4G02320.1;Derives_from=AT4G02320.1
CUFF.259.1	Chr4	1025190	1025276		Chr4	1022725	1026118	TAIR10	gene	ID=AT4G02320;Note=protein_coding_gene;Name=AT4G02320
CUFF.261.1	Chr4	1767244	1767386		Chr4	1	18585056	TAIR10	chromosome	ID=Chr4;Name=Chr4
CUFF.261.1	Chr4	1767244	1767386		Chr4	1764934	1769859	TAIR10	mRNA	ID=AT4G03816.1;Parent=AT4G03816;Name=AT4G03816.1;Index=1
CUFF.261.1	Chr4	1767244	1767386		Chr4	1764934	1769859	TAIR10	exon	Parent=AT4G03816.1
CUFF.261.1	Chr4	1767244	1767386		Chr4	1764934	1769859	TAIR10	transposable_element_gene	ID=AT4G03816;Note=transposable_element_gene;Name=AT4G03816
CUFF.261.1	Chr4	1767244	1767386		Chr4	1767202	1767377	TAIR10	transposable_element	ID=AT4TE08865;Name=AT4TE08865;Alias=ATENSPM9
CUFF.261.1	Chr4	1767244	1767386		Chr4	1767202	1767377	TAIR10	transposon_fragment	Parent=AT4TE08865
CUFF.262.1	Chr4	1756386	1756459		Chr4	1	18585056	TAIR10	chromosome	ID=Chr4;Name=Chr4
CUFF.262.1	Chr4	1756386	1756459		Chr4	1755811	1756438	TAIR10	transposon_fragment	Parent=AT4TE08795
CUFF.262.1	Chr4	1756386	1756459		Chr4	1755811	1756438	TAIR10	transposable_element	ID=AT4TE08795;Name=AT4TE08795;Alias=HELITRONY1D
CUFF.262.1	Chr4	1756386	1756459		Chr4	1756439	1756676	TAIR10	transposon_fragment	Parent=AT4TE08800
CUFF.262.1	Chr4	1756386	1756459		Chr4	1756439	1756676	TAIR10	transposable_element	ID=AT4TE08800;Name=AT4TE08800;Alias=HELITRONY3
CUFF.263.1	Chr4	1775419	1775506		Chr4	1	18585056	TAIR10	chromosome	ID=Chr4;Name=Chr4
CUFF.264.1	Chr4	1778643	1778688		Chr4	1	18585056	TAIR10	chromosome	ID=Chr4;Name=Chr4
CUFF.264.1	Chr4	1778643	1778688		Chr4	1778340	1781296	TAIR10	transposable_element	ID=AT4TE08920;Name=AT4TE08920;Alias=AT9TSD1
CUFF.265.1	Chr4	1818086	1818143		Chr4	1	18585056	TAIR10	chromosome	ID=Chr4;Name=Chr4
CUFF.265.1	Chr4	1818086	1818143		Chr4	1816902	1819323	TAIR10	transposable_element	ID=AT4TE09025;Name=AT4TE09025;Alias=ATHILA4C
CUFF.265.1	Chr4	1818086	1818143		Chr4	1813412	1820340	TAIR10	transposable_element	ID=AT4TE09000;Name=AT4TE09000;Alias=VANDAL3
CUFF.265.1	Chr4	1818086	1818143		Chr4	1817370	1819323	TAIR10	transposon_fragment	Parent=AT4TE09025
CUFF.266.1	Chr4	1838737	1838786		Chr4	1	18585056	TAIR10	chromosome	ID=Chr4;Name=Chr4
CUFF.266.1	Chr4	1838737	1838786		Chr4	1835798	1848371	TAIR10	transposable_element	ID=AT4TE09080;Name=AT4TE09080;Alias=VANDAL21
CUFF.266.1	Chr4	1838737	1838786		Chr4	1838260	1846903	TAIR10	transposable_element	ID=AT4TE09085;Name=AT4TE09085;Alias=ATENSPM5
CUFF.266.1	Chr4	1838737	1838786		Chr4	1838260	1843442	TAIR10	transposon_fragment	Parent=AT4TE09085
CUFF.267.1	Chr4	1847562	1847687		Chr4	1	18585056	TAIR10	chromosome	ID=Chr4;Name=Chr4
CUFF.267.1	Chr4	1847562	1847687		Chr4	1835798	1848371	TAIR10	transposable_element	ID=AT4TE09080;Name=AT4TE09080;Alias=VANDAL21
CUFF.267.1	Chr4	1847562	1847687		Chr4	1846986	1848371	TAIR10	transposon_fragment	Parent=AT4TE09080
CUFF.267.1	Chr4	1847562	1847687		Chr4	1847090	1847563	TAIR10	transposable_element_gene	ID=AT4G03911;Note=transposable_element_gene;Name=AT4G03911;Derives_from=AT4TE09080
CUFF.267.1	Chr4	1847562	1847687		Chr4	1847090	1847563	TAIR10	mRNA	ID=AT4G03911.1;Parent=AT4G03911;Name=AT4G03911.1;Index=1
CUFF.267.1	Chr4	1847562	1847687		Chr4	1847090	1847563	TAIR10	exon	Parent=AT4G03911.1
CUFF.268.1	Chr4	1860985	1861031		Chr4	1	18585056	TAIR10	chromosome	ID=Chr4;Name=Chr4
CUFF.268.1	Chr4	1860985	1861031		Chr4	1855717	1861200	TAIR10	transposable_element_gene	ID=AT4G03920;Note=transposable_element_gene;Name=AT4G03920
CUFF.268.1	Chr4	1860985	1861031		Chr4	1855717	1861200	TAIR10	mRNA	ID=AT4G03920.1;Parent=AT4G03920;Name=AT4G03920.1;Index=1
CUFF.268.1	Chr4	1860985	1861031		Chr4	1855717	1861200	TAIR10	exon	Parent=AT4G03920.1
CUFF.269.1	Chr4	1862715	1862774		Chr4	1	18585056	TAIR10	chromosome	ID=Chr4;Name=Chr4
CUFF.269.1	Chr4	1862715	1862774		Chr4	1862193	1862823	TAIR10	transposon_fragment	Parent=AT4TE09145
CUFF.269.1	Chr4	1862715	1862774		Chr4	1862193	1862823	TAIR10	transposable_element	ID=AT4TE09145;Name=AT4TE09145;Alias=ATREP9
CUFF.270.1	Chr4	1872762	1872888		Chr4	1	18585056	TAIR10	chromosome	ID=Chr4;Name=Chr4
CUFF.270.1	Chr4	1872762	1872888		Chr4	1869052	1874687	TAIR10	gene	ID=AT4G03935;Note=other_RNA;Name=AT4G03935
CUFF.270.1	Chr4	1872762	1872888		Chr4	1869052	1874687	TAIR10	ncRNA	ID=AT4G03935.1;Parent=AT4G03935;Name=AT4G03935.1;Index=1
CUFF.271.1	Chr4	1874561	1874678		Chr4	1	18585056	TAIR10	chromosome	ID=Chr4;Name=Chr4
CUFF.271.1	Chr4	1874561	1874678		Chr4	1869052	1874687	TAIR10	gene	ID=AT4G03935;Note=other_RNA;Name=AT4G03935
CUFF.271.1	Chr4	1874561	1874678		Chr4	1869052	1874687	TAIR10	ncRNA	ID=AT4G03935.1;Parent=AT4G03935;Name=AT4G03935.1;Index=1
CUFF.271.1	Chr4	1874561	1874678		Chr4	1873624	1875233	TAIR10	mRNA	ID=AT4G03940.1;Parent=AT4G03940;Name=AT4G03940.1;Index=1
CUFF.271.1	Chr4	1874561	1874678		Chr4	1873624	1875233	TAIR10	protein	ID=AT4G03940.1-Protein;Name=AT4G03940.1;Derives_from=AT4G03940.1
CUFF.271.1	Chr4	1874561	1874678		Chr4	1873624	1875233	TAIR10	gene	ID=AT4G03940;Note=protein_coding_gene;Name=AT4G03940
CUFF.271.1	Chr4	1874561	1874678		Chr4	1874028	1875724	TAIR10	transposable_element	ID=AT4TE09225;Name=AT4TE09225;Alias=ATCOPIA37
CUFF.271.1	Chr4	1874561	1874678		Chr4	1874528	1874687	TAIR10	exon	Parent=AT4G03935.1
CUFF.271.1	Chr4	1874561	1874678		Chr4	1874421	1874676	TAIR10	transposon_fragment	Parent=AT4TE09225
CUFF.272.1	Chr4	1901769	1901834		Chr4	1	18585056	TAIR10	chromosome	ID=Chr4;Name=Chr4
CUFF.272.1	Chr4	1901769	1901834		Chr4	1890721	1909218	TAIR10	transposable_element	ID=AT4TE09295;Name=AT4TE09295;Alias=VANDAL4
CUFF.272.1	Chr4	1901769	1901834		Chr4	1897957	1901927	TAIR10	transposon_fragment	Parent=AT4TE09295
CUFF.273.1	Chr4	1931382	1931414		Chr4	1	18585056	TAIR10	chromosome	ID=Chr4;Name=Chr4
CUFF.273.1	Chr4	1931382	1931414		Chr4	1930970	1931430	TAIR10	transposon_fragment	Parent=AT4TE09330
CUFF.273.1	Chr4	1931382	1931414		Chr4	1930970	1931430	TAIR10	transposable_element	ID=AT4TE09330;Name=AT4TE09330;Alias=ATHATN2
CUFF.274.1	Chr4	1935162	1935203		Chr4	1	18585056	TAIR10	chromosome	ID=Chr4;Name=Chr4
CUFF.275.1	Chr4	1936611	1936666		Chr4	1	18585056	TAIR10	chromosome	ID=Chr4;Name=Chr4
CUFF.275.1	Chr4	1936611	1936666		Chr4	1936653	1937972	TAIR10	mRNA	ID=AT4G04030.1;Parent=AT4G04030;Name=AT4G04030.1;Index=1
CUFF.275.1	Chr4	1936611	1936666		Chr4	1936653	1937107	TAIR10	three_prime_UTR	Parent=AT4G04030.1
CUFF.275.1	Chr4	1936611	1936666		Chr4	1936653	1937112	TAIR10	exon	Parent=AT4G04030.1
CUFF.275.1	Chr4	1936611	1936666		Chr4	1936653	1937972	TAIR10	gene	ID=AT4G04030;Note=protein_coding_gene;Name=AT4G04030
CUFF.276.1	Chr4	1925034	1925092		Chr4	1	18585056	TAIR10	chromosome	ID=Chr4;Name=Chr4
CUFF.276.1	Chr4	1925034	1925092		Chr4	1919524	1925047	TAIR10	transposon_fragment	Parent=AT4TE09315
CUFF.276.1	Chr4	1925034	1925092		Chr4	1925064	1930925	TAIR10	transposable_element	ID=AT4TE09320;Name=AT4TE09320;Alias=ARNOLD2
CUFF.276.1	Chr4	1925034	1925092		Chr4	1919524	1925047	TAIR10	transposable_element	ID=AT4TE09315;Name=AT4TE09315;Alias=ATLINE1_6
CUFF.276.1	Chr4	1925034	1925092		Chr4	1925064	1930925	TAIR10	transposon_fragment	Parent=AT4TE09320
CUFF.277.1	Chr4	1960923	1960965		Chr4	1	18585056	TAIR10	chromosome	ID=Chr4;Name=Chr4
CUFF.277.1	Chr4	1960923	1960965		Chr4	1960257	1961060	TAIR10	transposable_element	ID=AT4TE09415;Name=AT4TE09415;Alias=HELITRONY1A
CUFF.277.1	Chr4	1960923	1960965		Chr4	1960257	1961060	TAIR10	transposon_fragment	Parent=AT4TE09415
CUFF.278.1	Chr4	1961882	1961992		Chr4	1	18585056	TAIR10	chromosome	ID=Chr4;Name=Chr4
CUFF.278.1	Chr4	1961882	1961992		Chr4	1961139	1961892	TAIR10	gene	ID=AT4G04077;Note=other_RNA;Name=AT4G04077
CUFF.278.1	Chr4	1961882	1961992		Chr4	1961139	1961892	TAIR10	ncRNA	ID=AT4G04077.1;Parent=AT4G04077;Name=AT4G04077.1;Index=1
CUFF.278.1	Chr4	1961882	1961992		Chr4	1961139	1961892	TAIR10	exon	Parent=AT4G04077.1
CUFF.278.1	Chr4	1961882	1961992		Chr4	1961857	1962853	TAIR10	transposable_element	ID=AT4TE09420;Name=AT4TE09420;Alias=ATREP10D
CUFF.278.1	Chr4	1961882	1961992		Chr4	1961857	1962853	TAIR10	transposon_fragment	Parent=AT4TE09420
CUFF.279.1	Chr4	1973783	1973820		Chr4	1	18585056	TAIR10	chromosome	ID=Chr4;Name=Chr4
CUFF.279.1	Chr4	1973783	1973820		Chr4	1972591	1974014	TAIR10	gene	ID=AT4G04110;Note=protein_coding_gene;Name=AT4G04110
CUFF.279.1	Chr4	1973783	1973820		Chr4	1972591	1974014	TAIR10	mRNA	ID=AT4G04110.1;Parent=AT4G04110;Name=AT4G04110.1;Index=1
CUFF.279.1	Chr4	1973783	1973820		Chr4	1972591	1974014	TAIR10	protein	ID=AT4G04110.1-Protein;Name=AT4G04110.1;Derives_from=AT4G04110.1
CUFF.279.1	Chr4	1973783	1973820		Chr4	1973817	1973898	TAIR10	exon	Parent=AT4G04110.1
CUFF.279.1	Chr4	1973783	1973820		Chr4	1973817	1973898	TAIR10	CDS	Parent=AT4G04110.1,AT4G04110.1-Protein;
CUFF.280.1	Chr4	2008308	2008352		Chr4	1	18585056	TAIR10	chromosome	ID=Chr4;Name=Chr4
CUFF.280.1	Chr4	2008308	2008352		Chr4	2001189	2010958	TAIR10	transposable_element	ID=AT4TE09560;Name=AT4TE09560;Alias=ATLANTYS2
CUFF.280.1	Chr4	2008308	2008352		Chr4	2001189	2009527	TAIR10	transposon_fragment	Parent=AT4TE09560
CUFF.281.1	Chr4	2020303	2020339		Chr4	1	18585056	TAIR10	chromosome	ID=Chr4;Name=Chr4
CUFF.282.1	Chr4	2025388	2025425		Chr4	1	18585056	TAIR10	chromosome	ID=Chr4;Name=Chr4
CUFF.282.1	Chr4	2025388	2025425		Chr4	2024633	2026460	TAIR10	mRNA	ID=AT4G04190.1;Parent=AT4G04190;Name=AT4G04190.1;Index=1
CUFF.282.1	Chr4	2025388	2025425		Chr4	2024578	2026427	TAIR10	mRNA	ID=AT4G04190.2;Parent=AT4G04190;Name=AT4G04190.2;Index=1
CUFF.282.1	Chr4	2025388	2025425		Chr4	2024578	2026460	TAIR10	gene	ID=AT4G04190;Note=protein_coding_gene;Name=AT4G04190
CUFF.282.1	Chr4	2025388	2025425		Chr4	2024873	2026330	TAIR10	protein	ID=AT4G04190.1-Protein;Name=AT4G04190.1;Derives_from=AT4G04190.1
CUFF.282.1	Chr4	2025388	2025425		Chr4	2024873	2026330	TAIR10	protein	ID=AT4G04190.2-Protein;Name=AT4G04190.2;Derives_from=AT4G04190.2
CUFF.282.1	Chr4	2025388	2025425		Chr4	2025419	2025492	TAIR10	CDS	Parent=AT4G04190.2,AT4G04190.2-Protein;
CUFF.282.1	Chr4	2025388	2025425		Chr4	2025419	2025492	TAIR10	CDS	Parent=AT4G04190.1,AT4G04190.1-Protein;
CUFF.282.1	Chr4	2025388	2025425		Chr4	2025419	2025492	TAIR10	exon	Parent=AT4G04190.2
CUFF.282.1	Chr4	2025388	2025425		Chr4	2025419	2025492	TAIR10	exon	Parent=AT4G04190.1
CUFF.283.1	Chr4	2052306	2052339		Chr4	1	18585056	TAIR10	chromosome	ID=Chr4;Name=Chr4
CUFF.283.1	Chr4	2052306	2052339		Chr4	2051378	2052662	TAIR10	transposon_fragment	Parent=AT4TE09755
CUFF.283.1	Chr4	2052306	2052339		Chr4	2051378	2052662	TAIR10	transposable_element	ID=AT4TE09755;Name=AT4TE09755;Alias=SIMPLEGUY1
CUFF.284.1	Chr4	2052794	2052830		Chr4	1	18585056	TAIR10	chromosome	ID=Chr4;Name=Chr4
CUFF.285.1	Chr4	2064319	2064424		Chr4	1	18585056	TAIR10	chromosome	ID=Chr4;Name=Chr4
CUFF.285.1	Chr4	2064319	2064424		Chr4	2064099	2068831	TAIR10	transposon_fragment	Parent=AT4TE09800
CUFF.285.1	Chr4	2064319	2064424		Chr4	2064099	2068831	TAIR10	transposable_element	ID=AT4TE09800;Name=AT4TE09800;Alias=ATCOPIA59
CUFF.286.1	Chr4	2078025	2078067		Chr4	1	18585056	TAIR10	chromosome	ID=Chr4;Name=Chr4
CUFF.286.1	Chr4	2078025	2078067		Chr4	2077605	2078303	TAIR10	transposable_element	ID=AT4TE09855;Name=AT4TE09855;Alias=HELITRONY3
CUFF.286.1	Chr4	2078025	2078067		Chr4	2077605	2078303	TAIR10	transposon_fragment	Parent=AT4TE09855
CUFF.287.1	Chr4	2078635	2078671		Chr4	1	18585056	TAIR10	chromosome	ID=Chr4;Name=Chr4
CUFF.287.1	Chr4	2078635	2078671		Chr4	2078332	2078879	TAIR10	transposable_element	ID=AT4TE09865;Name=AT4TE09865;Alias=ATREP15
CUFF.287.1	Chr4	2078635	2078671		Chr4	2078332	2078879	TAIR10	transposon_fragment	Parent=AT4TE09865
CUFF.288.1	Chr4	2106233	2106459		Chr4	1	18585056	TAIR10	chromosome	ID=Chr4;Name=Chr4
CUFF.289.1	Chr4	2111910	2111951		Chr4	1	18585056	TAIR10	chromosome	ID=Chr4;Name=Chr4
CUFF.289.1	Chr4	2111910	2111951		Chr4	2110981	2112348	TAIR10	transposable_element	ID=AT4TE10000;Name=AT4TE10000;Alias=VANDAL7
CUFF.289.1	Chr4	2111910	2111951		Chr4	2111211	2111951	TAIR10	transposable_element	ID=AT4TE10005;Name=AT4TE10005;Alias=VANDAL6
CUFF.289.1	Chr4	2111910	2111951		Chr4	2111211	2111951	TAIR10	transposon_fragment	Parent=AT4TE10005
CUFF.290.1	Chr4	2113192	2113274		Chr4	1	18585056	TAIR10	chromosome	ID=Chr4;Name=Chr4
CUFF.290.1	Chr4	2113192	2113274		Chr4	2112349	2113332	TAIR10	transposable_element	ID=AT4TE10010;Name=AT4TE10010;Alias=ATREP15
CUFF.290.1	Chr4	2113192	2113274		Chr4	2112349	2113332	TAIR10	transposon_fragment	Parent=AT4TE10010
CUFF.291.1	Chr4	2119645	2119691		Chr4	1	18585056	TAIR10	chromosome	ID=Chr4;Name=Chr4
CUFF.291.1	Chr4	2119645	2119691		Chr4	2119664	2119756	TAIR10	transposon_fragment	Parent=AT4TE10050
CUFF.291.1	Chr4	2119645	2119691		Chr4	2119594	2119663	TAIR10	transposon_fragment	Parent=AT4TE10045
CUFF.291.1	Chr4	2119645	2119691		Chr4	2119594	2119663	TAIR10	transposable_element	ID=AT4TE10045;Name=AT4TE10045;Alias=HELITRONY1A
CUFF.291.1	Chr4	2119645	2119691		Chr4	2119664	2119756	TAIR10	transposable_element	ID=AT4TE10050;Name=AT4TE10050;Alias=HELITRONY1D
CUFF.292.1	Chr4	2120535	2120580		Chr4	1	18585056	TAIR10	chromosome	ID=Chr4;Name=Chr4
CUFF.292.1	Chr4	2120535	2120580		Chr4	2119905	2121321	TAIR10	transposon_fragment	Parent=AT4TE10060
CUFF.292.1	Chr4	2120535	2120580		Chr4	2119905	2121321	TAIR10	transposable_element	ID=AT4TE10060;Name=AT4TE10060;Alias=ATREP11
CUFF.293.1	Chr4	2121922	2121978		Chr4	1	18585056	TAIR10	chromosome	ID=Chr4;Name=Chr4
CUFF.294.1	Chr4	2133640	2133732		Chr4	1	18585056	TAIR10	chromosome	ID=Chr4;Name=Chr4
CUFF.294.1	Chr4	2133640	2133732		Chr4	2133139	2133935	TAIR10	mRNA	ID=AT4G04360.1;Parent=AT4G04360;Name=AT4G04360.1;Index=1
CUFF.294.1	Chr4	2133640	2133732		Chr4	2133680	2133866	TAIR10	CDS	Parent=AT4G04360.1,AT4G04360.1-Protein;
CUFF.294.1	Chr4	2133640	2133732		Chr4	2133680	2133935	TAIR10	exon	Parent=AT4G04360.1
CUFF.294.1	Chr4	2133640	2133732		Chr4	2133139	2133935	TAIR10	gene	ID=AT4G04360;Note=protein_coding_gene;Name=AT4G04360
CUFF.294.1	Chr4	2133640	2133732		Chr4	2133142	2133866	TAIR10	protein	ID=AT4G04360.1-Protein;Name=AT4G04360.1;Derives_from=AT4G04360.1
CUFF.295.1	Chr4	2180424	2180479		Chr4	1	18585056	TAIR10	chromosome	ID=Chr4;Name=Chr4
CUFF.295.1	Chr4	2180424	2180479		Chr4	2180294	2180480	TAIR10	transposable_element	ID=AT4TE10280;Name=AT4TE10280;Alias=RathE1_cons
CUFF.295.1	Chr4	2180424	2180479		Chr4	2180294	2180480	TAIR10	transposon_fragment	Parent=AT4TE10280
CUFF.296.1	Chr4	2184754	2184809		Chr4	1	18585056	TAIR10	chromosome	ID=Chr4;Name=Chr4
CUFF.297.1	Chr4	2205365	2205425		Chr4	1	18585056	TAIR10	chromosome	ID=Chr4;Name=Chr4
CUFF.298.1	Chr4	2216397	2216455		Chr4	1	18585056	TAIR10	chromosome	ID=Chr4;Name=Chr4
CUFF.298.1	Chr4	2216397	2216455		Chr4	2216230	2216975	TAIR10	transposon_fragment	Parent=AT4TE10370
CUFF.298.1	Chr4	2216397	2216455		Chr4	2216230	2216975	TAIR10	transposable_element	ID=AT4TE10370;Name=AT4TE10370;Alias=ATREP11
CUFF.299.1	Chr4	2217628	2217674		Chr4	1	18585056	TAIR10	chromosome	ID=Chr4;Name=Chr4
CUFF.300.1	Chr4	2218638	2218741		Chr4	1	18585056	TAIR10	chromosome	ID=Chr4;Name=Chr4
CUFF.300.1	Chr4	2218638	2218741		Chr4	2218641	2218840	TAIR10	transposable_element	ID=AT4TE10375;Name=AT4TE10375;Alias=RathE3_cons
CUFF.300.1	Chr4	2218638	2218741		Chr4	2218379	2221114	TAIR10	gene	ID=AT4G04450;Note=protein_coding_gene;Name=AT4G04450
CUFF.300.1	Chr4	2218638	2218741		Chr4	2218379	2221114	TAIR10	mRNA	ID=AT4G04450.1;Parent=AT4G04450;Name=AT4G04450.1;Index=1
CUFF.300.1	Chr4	2218638	2218741		Chr4	2218379	2221113	TAIR10	protein	ID=AT4G04450.1-Protein;Name=AT4G04450.1;Derives_from=AT4G04450.1
CUFF.300.1	Chr4	2218638	2218741		Chr4	2218641	2218840	TAIR10	transposon_fragment	Parent=AT4TE10375
CUFF.301.1	Chr4	2218319	2218391		Chr4	1	18585056	TAIR10	chromosome	ID=Chr4;Name=Chr4
CUFF.301.1	Chr4	2218319	2218391		Chr4	2218379	2221114	TAIR10	gene	ID=AT4G04450;Note=protein_coding_gene;Name=AT4G04450
CUFF.301.1	Chr4	2218319	2218391		Chr4	2218379	2221114	TAIR10	mRNA	ID=AT4G04450.1;Parent=AT4G04450;Name=AT4G04450.1;Index=1
CUFF.301.1	Chr4	2218319	2218391		Chr4	2218379	2221113	TAIR10	protein	ID=AT4G04450.1-Protein;Name=AT4G04450.1;Derives_from=AT4G04450.1
CUFF.301.1	Chr4	2218319	2218391		Chr4	2218379	2218615	TAIR10	exon	Parent=AT4G04450.1
CUFF.301.1	Chr4	2218319	2218391		Chr4	2218379	2218615	TAIR10	CDS	Parent=AT4G04450.1,AT4G04450.1-Protein;
CUFF.302.1	Chr4	2221152	2221285		Chr4	1	18585056	TAIR10	chromosome	ID=Chr4;Name=Chr4
CUFF.303.1	Chr4	2222279	2222323		Chr4	1	18585056	TAIR10	chromosome	ID=Chr4;Name=Chr4
CUFF.304.1	Chr4	2235247	2235289		Chr4	1	18585056	TAIR10	chromosome	ID=Chr4;Name=Chr4
CUFF.304.1	Chr4	2235247	2235289		Chr4	2235064	2237772	TAIR10	transposon_fragment	Parent=AT4TE10450
CUFF.304.1	Chr4	2235247	2235289		Chr4	2235064	2237772	TAIR10	transposable_element	ID=AT4TE10450;Name=AT4TE10450;Alias=VANDAL2N1
CUFF.305.1	Chr4	2235443	2235572		Chr4	1	18585056	TAIR10	chromosome	ID=Chr4;Name=Chr4
CUFF.305.1	Chr4	2235443	2235572		Chr4	2235064	2237772	TAIR10	transposon_fragment	Parent=AT4TE10450
CUFF.305.1	Chr4	2235443	2235572		Chr4	2235064	2237772	TAIR10	transposable_element	ID=AT4TE10450;Name=AT4TE10450;Alias=VANDAL2N1
CUFF.306.1	Chr4	2237772	2237815		Chr4	1	18585056	TAIR10	chromosome	ID=Chr4;Name=Chr4
CUFF.306.1	Chr4	2237772	2237815		Chr4	2237792	2237961	TAIR10	transposable_element	ID=AT4TE10455;Name=AT4TE10455;Alias=RathE3_cons
CUFF.306.1	Chr4	2237772	2237815		Chr4	2237792	2237961	TAIR10	transposon_fragment	Parent=AT4TE10455
CUFF.307.1	Chr4	2242070	2242104		Chr4	1	18585056	TAIR10	chromosome	ID=Chr4;Name=Chr4
CUFF.308.1	Chr4	2251586	2251752		Chr4	1	18585056	TAIR10	chromosome	ID=Chr4;Name=Chr4
CUFF.308.1	Chr4	2251586	2251752		Chr4	2250007	2256834	TAIR10	transposon_fragment	Parent=AT4TE10490
CUFF.308.1	Chr4	2251586	2251752		Chr4	2245569	2256834	TAIR10	transposable_element	ID=AT4TE10490;Name=AT4TE10490;Alias=VANDAL18
CUFF.309.1	Chr4	2258223	2258267		Chr4	1	18585056	TAIR10	chromosome	ID=Chr4;Name=Chr4
CUFF.310.1	Chr4	2269178	2269304		Chr4	1	18585056	TAIR10	chromosome	ID=Chr4;Name=Chr4
CUFF.310.1	Chr4	2269178	2269304		Chr4	2269172	2269299	TAIR10	transposable_element	ID=AT4TE10570;Name=AT4TE10570;Alias=ATDNAI27T9C
CUFF.310.1	Chr4	2269178	2269304		Chr4	2269172	2269299	TAIR10	transposon_fragment	Parent=AT4TE10570
CUFF.311.1	Chr4	2290000	2290248		Chr4	1	18585056	TAIR10	chromosome	ID=Chr4;Name=Chr4
CUFF.311.1	Chr4	2290000	2290248		Chr4	2289959	2292755	TAIR10	gene	ID=AT4G04570;Note=protein_coding_gene;Name=AT4G04570
CUFF.311.1	Chr4	2290000	2290248		Chr4	2289959	2292755	TAIR10	mRNA	ID=AT4G04570.1;Parent=AT4G04570;Name=AT4G04570.1;Index=1
CUFF.311.1	Chr4	2290000	2290248		Chr4	2289959	2290885	TAIR10	exon	Parent=AT4G04570.1
CUFF.311.1	Chr4	2290000	2290248		Chr4	2289959	2290044	TAIR10	five_prime_UTR	Parent=AT4G04570.1
CUFF.311.1	Chr4	2290000	2290248		Chr4	2289959	2292391	TAIR10	mRNA	ID=AT4G04570.2;Parent=AT4G04570;Name=AT4G04570.2;Index=1
CUFF.311.1	Chr4	2290000	2290248		Chr4	2289959	2290885	TAIR10	exon	Parent=AT4G04570.2
CUFF.311.1	Chr4	2290000	2290248		Chr4	2289959	2290044	TAIR10	five_prime_UTR	Parent=AT4G04570.2
CUFF.311.1	Chr4	2290000	2290248		Chr4	2290045	2292717	TAIR10	protein	ID=AT4G04570.1-Protein;Name=AT4G04570.1;Derives_from=AT4G04570.1
CUFF.311.1	Chr4	2290000	2290248		Chr4	2290045	2290885	TAIR10	CDS	Parent=AT4G04570.1,AT4G04570.1-Protein;
CUFF.311.1	Chr4	2290000	2290248		Chr4	2290045	2292255	TAIR10	protein	ID=AT4G04570.2-Protein;Name=AT4G04570.2;Derives_from=AT4G04570.2
CUFF.311.1	Chr4	2290000	2290248		Chr4	2290045	2290885	TAIR10	CDS	Parent=AT4G04570.2,AT4G04570.2-Protein;
CUFF.312.1	Chr4	2291024	2291150		Chr4	1	18585056	TAIR10	chromosome	ID=Chr4;Name=Chr4
CUFF.312.1	Chr4	2291024	2291150		Chr4	2291048	2291164	TAIR10	CDS	Parent=AT4G04570.2,AT4G04570.2-Protein;
CUFF.312.1	Chr4	2291024	2291150		Chr4	2289959	2292755	TAIR10	gene	ID=AT4G04570;Note=protein_coding_gene;Name=AT4G04570
CUFF.312.1	Chr4	2291024	2291150		Chr4	2289959	2292755	TAIR10	mRNA	ID=AT4G04570.1;Parent=AT4G04570;Name=AT4G04570.1;Index=1
CUFF.312.1	Chr4	2291024	2291150		Chr4	2289959	2292391	TAIR10	mRNA	ID=AT4G04570.2;Parent=AT4G04570;Name=AT4G04570.2;Index=1
CUFF.312.1	Chr4	2291024	2291150		Chr4	2290045	2292717	TAIR10	protein	ID=AT4G04570.1-Protein;Name=AT4G04570.1;Derives_from=AT4G04570.1
CUFF.312.1	Chr4	2291024	2291150		Chr4	2290045	2292255	TAIR10	protein	ID=AT4G04570.2-Protein;Name=AT4G04570.2;Derives_from=AT4G04570.2
CUFF.312.1	Chr4	2291024	2291150		Chr4	2291048	2291164	TAIR10	CDS	Parent=AT4G04570.1,AT4G04570.1-Protein;
CUFF.312.1	Chr4	2291024	2291150		Chr4	2291048	2291164	TAIR10	exon	Parent=AT4G04570.2
CUFF.312.1	Chr4	2291024	2291150		Chr4	2291048	2291164	TAIR10	exon	Parent=AT4G04570.1
CUFF.313.1	Chr4	2291422	2291607		Chr4	1	18585056	TAIR10	chromosome	ID=Chr4;Name=Chr4
CUFF.313.1	Chr4	2291422	2291607		Chr4	2289959	2292755	TAIR10	gene	ID=AT4G04570;Note=protein_coding_gene;Name=AT4G04570
CUFF.313.1	Chr4	2291422	2291607		Chr4	2289959	2292755	TAIR10	mRNA	ID=AT4G04570.1;Parent=AT4G04570;Name=AT4G04570.1;Index=1
CUFF.313.1	Chr4	2291422	2291607		Chr4	2289959	2292391	TAIR10	mRNA	ID=AT4G04570.2;Parent=AT4G04570;Name=AT4G04570.2;Index=1
CUFF.313.1	Chr4	2291422	2291607		Chr4	2290045	2292717	TAIR10	protein	ID=AT4G04570.1-Protein;Name=AT4G04570.1;Derives_from=AT4G04570.1
CUFF.313.1	Chr4	2291422	2291607		Chr4	2290045	2292255	TAIR10	protein	ID=AT4G04570.2-Protein;Name=AT4G04570.2;Derives_from=AT4G04570.2
CUFF.313.1	Chr4	2291422	2291607		Chr4	2291456	2291666	TAIR10	CDS	Parent=AT4G04570.1,AT4G04570.1-Protein;
CUFF.313.1	Chr4	2291422	2291607		Chr4	2291456	2291666	TAIR10	exon	Parent=AT4G04570.2
CUFF.313.1	Chr4	2291422	2291607		Chr4	2291456	2291666	TAIR10	CDS	Parent=AT4G04570.2,AT4G04570.2-Protein;
CUFF.313.1	Chr4	2291422	2291607		Chr4	2291456	2291666	TAIR10	exon	Parent=AT4G04570.1
CUFF.314.1	Chr4	2297435	2297580		Chr4	1	18585056	TAIR10	chromosome	ID=Chr4;Name=Chr4
CUFF.314.1	Chr4	2297435	2297580		Chr4	2297365	2297561	TAIR10	transposon_fragment	Parent=AT4TE10665
CUFF.314.1	Chr4	2297435	2297580		Chr4	2297562	2297589	TAIR10	transposon_fragment	Parent=AT4TE10670
CUFF.314.1	Chr4	2297435	2297580		Chr4	2297365	2297561	TAIR10	transposable_element	ID=AT4TE10665;Name=AT4TE10665;Alias=ATDNAI27T9C
CUFF.314.1	Chr4	2297435	2297580		Chr4	2297562	2297589	TAIR10	transposable_element	ID=AT4TE10670;Name=AT4TE10670;Alias=ATCOPIA68
CUFF.315.1	Chr4	2308707	2308758		Chr4	1	18585056	TAIR10	chromosome	ID=Chr4;Name=Chr4
CUFF.315.1	Chr4	2308707	2308758		Chr4	2308142	2308809	TAIR10	transposable_element	ID=AT4TE10705;Name=AT4TE10705;Alias=ATLINE1_4
CUFF.315.1	Chr4	2308707	2308758		Chr4	2308142	2308809	TAIR10	transposon_fragment	Parent=AT4TE10705
CUFF.316.1	Chr4	2312919	2312977		Chr4	1	18585056	TAIR10	chromosome	ID=Chr4;Name=Chr4
CUFF.316.1	Chr4	2312919	2312977		Chr4	2312438	2313234	TAIR10	transposon_fragment	Parent=AT4TE10720
CUFF.316.1	Chr4	2312919	2312977		Chr4	2310763	2313234	TAIR10	transposable_element	ID=AT4TE10720;Name=AT4TE10720;Alias=ATREP3
CUFF.317.1	Chr4	2314958	2315003		Chr4	1	18585056	TAIR10	chromosome	ID=Chr4;Name=Chr4
CUFF.318.1	Chr4	2315966	2316063		Chr4	1	18585056	TAIR10	chromosome	ID=Chr4;Name=Chr4
CUFF.318.1	Chr4	2315966	2316063		Chr4	2315817	2316042	TAIR10	transposable_element	ID=AT4TE10740;Name=AT4TE10740;Alias=HELITRONY1D
CUFF.318.1	Chr4	2315966	2316063		Chr4	2315817	2316042	TAIR10	transposon_fragment	Parent=AT4TE10740
CUFF.319.1	Chr4	2316540	2316597		Chr4	1	18585056	TAIR10	chromosome	ID=Chr4;Name=Chr4
CUFF.320.1	Chr4	2322101	2322161		Chr4	1	18585056	TAIR10	chromosome	ID=Chr4;Name=Chr4
CUFF.321.1	Chr4	2325556	2326430		Chr4	1	18585056	TAIR10	chromosome	ID=Chr4;Name=Chr4
CUFF.321.1	Chr4	2325556	2326430		Chr4	2325695	2326718	TAIR10	CDS	Parent=AT4G04610.1,AT4G04610.1-Protein;
CUFF.321.1	Chr4	2325556	2326430		Chr4	2325003	2327013	TAIR10	gene	ID=AT4G04610;Note=protein_coding_gene;Name=AT4G04610
CUFF.321.1	Chr4	2325556	2326430		Chr4	2325003	2327013	TAIR10	mRNA	ID=AT4G04610.1;Parent=AT4G04610;Name=AT4G04610.1;Index=1
CUFF.321.1	Chr4	2325556	2326430		Chr4	2325069	2326718	TAIR10	protein	ID=AT4G04610.1-Protein;Name=AT4G04610.1;Derives_from=AT4G04610.1
CUFF.321.1	Chr4	2325556	2326430		Chr4	2325308	2325599	TAIR10	exon	Parent=AT4G04610.1
CUFF.321.1	Chr4	2325556	2326430		Chr4	2325308	2325599	TAIR10	CDS	Parent=AT4G04610.1,AT4G04610.1-Protein;
CUFF.321.1	Chr4	2325556	2326430		Chr4	2325695	2327013	TAIR10	exon	Parent=AT4G04610.1
CUFF.322.1	Chr4	2335071	2335118		Chr4	1	18585056	TAIR10	chromosome	ID=Chr4;Name=Chr4
CUFF.323.1	Chr4	2337683	2337720		Chr4	1	18585056	TAIR10	chromosome	ID=Chr4;Name=Chr4
CUFF.323.1	Chr4	2337683	2337720		Chr4	2337232	2338168	TAIR10	transposon_fragment	Parent=AT4TE10845
CUFF.323.1	Chr4	2337683	2337720		Chr4	2336931	2341447	TAIR10	transposable_element	ID=AT4TE10840;Name=AT4TE10840;Alias=ATREP7
CUFF.323.1	Chr4	2337683	2337720		Chr4	2337232	2338168	TAIR10	transposable_element	ID=AT4TE10845;Name=AT4TE10845;Alias=ATREP8
CUFF.324.1	Chr4	2342494	2342606		Chr4	1	18585056	TAIR10	chromosome	ID=Chr4;Name=Chr4
CUFF.325.1	Chr4	2343438	2343480		Chr4	1	18585056	TAIR10	chromosome	ID=Chr4;Name=Chr4
CUFF.326.1	Chr4	2348965	2349087		Chr4	1	18585056	TAIR10	chromosome	ID=Chr4;Name=Chr4
CUFF.326.1	Chr4	2348965	2349087		Chr4	2347903	2349156	TAIR10	mRNA	ID=AT4G04635.1;Parent=AT4G04635;Name=AT4G04635.1;Index=1
CUFF.326.1	Chr4	2348965	2349087		Chr4	2347903	2349156	TAIR10	transposable_element_gene	ID=AT4G04635;Note=transposable_element_gene;Name=AT4G04635
CUFF.326.1	Chr4	2348965	2349087		Chr4	2348940	2349156	TAIR10	exon	Parent=AT4G04635.1
CUFF.326.1	Chr4	2348965	2349087		Chr4	2348964	2349077	TAIR10	transposable_element	ID=AT4TE10930;Name=AT4TE10930;Alias=ARNOLD4
CUFF.326.1	Chr4	2348965	2349087		Chr4	2348964	2349077	TAIR10	transposon_fragment	Parent=AT4TE10930
CUFF.327.1	Chr4	2347096	2347227		Chr4	1	18585056	TAIR10	chromosome	ID=Chr4;Name=Chr4
CUFF.328.1	Chr4	2354134	2354191		Chr4	1	18585056	TAIR10	chromosome	ID=Chr4;Name=Chr4
CUFF.328.1	Chr4	2354134	2354191		Chr4	2353989	2355213	TAIR10	mRNA	ID=AT4G04650.1;Parent=AT4G04650;Name=AT4G04650.1;Index=1
CUFF.328.1	Chr4	2354134	2354191		Chr4	2353989	2355213	TAIR10	protein	ID=AT4G04650.1-Protein;Name=AT4G04650.1;Derives_from=AT4G04650.1
CUFF.328.1	Chr4	2354134	2354191		Chr4	2353989	2355213	TAIR10	gene	ID=AT4G04650;Note=protein_coding_gene;Name=AT4G04650
CUFF.329.1	Chr4	2393014	2393056		Chr4	1	18585056	TAIR10	chromosome	ID=Chr4;Name=Chr4
CUFF.329.1	Chr4	2393014	2393056		Chr4	2393034	2393176	TAIR10	transposable_element	ID=AT4TE11150;Name=AT4TE11150;Alias=ATLINE1A
CUFF.329.1	Chr4	2393014	2393056		Chr4	2393034	2393176	TAIR10	transposon_fragment	Parent=AT4TE11150
CUFF.330.1	Chr4	2395738	2395850		Chr4	1	18585056	TAIR10	chromosome	ID=Chr4;Name=Chr4
CUFF.330.1	Chr4	2395738	2395850		Chr4	2394458	2397759	TAIR10	mRNA	ID=AT4G04720.1;Parent=AT4G04720;Name=AT4G04720.1;Index=1
CUFF.330.1	Chr4	2395738	2395850		Chr4	2394458	2397759	TAIR10	gene	ID=AT4G04720;Note=protein_coding_gene;Name=AT4G04720
CUFF.330.1	Chr4	2395738	2395850		Chr4	2394817	2397631	TAIR10	protein	ID=AT4G04720.1-Protein;Name=AT4G04720.1;Derives_from=AT4G04720.1
CUFF.330.1	Chr4	2395738	2395850		Chr4	2395752	2395864	TAIR10	exon	Parent=AT4G04720.1
CUFF.330.1	Chr4	2395738	2395850		Chr4	2395752	2395864	TAIR10	CDS	Parent=AT4G04720.1,AT4G04720.1-Protein;
CUFF.331.1	Chr4	2397263	2397433		Chr4	1	18585056	TAIR10	chromosome	ID=Chr4;Name=Chr4
CUFF.331.1	Chr4	2397263	2397433		Chr4	2394458	2397759	TAIR10	mRNA	ID=AT4G04720.1;Parent=AT4G04720;Name=AT4G04720.1;Index=1
CUFF.331.1	Chr4	2397263	2397433		Chr4	2394458	2397759	TAIR10	gene	ID=AT4G04720;Note=protein_coding_gene;Name=AT4G04720
CUFF.331.1	Chr4	2397263	2397433		Chr4	2394817	2397631	TAIR10	protein	ID=AT4G04720.1-Protein;Name=AT4G04720.1;Derives_from=AT4G04720.1
CUFF.331.1	Chr4	2397263	2397433		Chr4	2396929	2397631	TAIR10	CDS	Parent=AT4G04720.1,AT4G04720.1-Protein;
CUFF.331.1	Chr4	2397263	2397433		Chr4	2396929	2397759	TAIR10	exon	Parent=AT4G04720.1
CUFF.332.1	Chr4	2403166	2403198		Chr4	1	18585056	TAIR10	chromosome	ID=Chr4;Name=Chr4
CUFF.333.1	Chr4	2408150	2408328		Chr4	1	18585056	TAIR10	chromosome	ID=Chr4;Name=Chr4
CUFF.333.1	Chr4	2408150	2408328		Chr4	2403609	2408737	TAIR10	mRNA	ID=AT4G04740.2;Parent=AT4G04740;Name=AT4G04740.2;Index=1
CUFF.333.1	Chr4	2408150	2408328		Chr4	2403609	2408737	TAIR10	mRNA	ID=AT4G04740.1;Parent=AT4G04740;Name=AT4G04740.1;Index=1
CUFF.333.1	Chr4	2408150	2408328		Chr4	2403609	2408737	TAIR10	gene	ID=AT4G04740;Note=protein_coding_gene;Name=AT4G04740
CUFF.333.1	Chr4	2408150	2408328		Chr4	2404883	2408493	TAIR10	protein	ID=AT4G04740.2-Protein;Name=AT4G04740.2;Derives_from=AT4G04740.2
CUFF.333.1	Chr4	2408150	2408328		Chr4	2405406	2408493	TAIR10	protein	ID=AT4G04740.1-Protein;Name=AT4G04740.1;Derives_from=AT4G04740.1
CUFF.333.1	Chr4	2408150	2408328		Chr4	2407824	2408737	TAIR10	exon	Parent=AT4G04740.1
CUFF.333.1	Chr4	2408150	2408328		Chr4	2407824	2408493	TAIR10	CDS	Parent=AT4G04740.2,AT4G04740.2-Protein;
CUFF.333.1	Chr4	2408150	2408328		Chr4	2407824	2408737	TAIR10	exon	Parent=AT4G04740.2
CUFF.333.1	Chr4	2408150	2408328		Chr4	2407824	2408493	TAIR10	CDS	Parent=AT4G04740.1,AT4G04740.1-Protein;
CUFF.334.1	Chr4	2412580	2412628		Chr4	1	18585056	TAIR10	chromosome	ID=Chr4;Name=Chr4
CUFF.334.1	Chr4	2412580	2412628		Chr4	2412599	2412771	TAIR10	transposon_fragment	Parent=AT4TE11245
CUFF.334.1	Chr4	2412580	2412628		Chr4	2412599	2412771	TAIR10	transposable_element	ID=AT4TE11245;Name=AT4TE11245;Alias=RathE1_cons
CUFF.335.1	Chr4	2416740	2416791		Chr4	1	18585056	TAIR10	chromosome	ID=Chr4;Name=Chr4
CUFF.336.1	Chr4	2417723	2417786		Chr4	1	18585056	TAIR10	chromosome	ID=Chr4;Name=Chr4
CUFF.337.1	Chr4	2416987	2417036		Chr4	1	18585056	TAIR10	chromosome	ID=Chr4;Name=Chr4
CUFF.338.1	Chr4	2423059	2423157		Chr4	1	18585056	TAIR10	chromosome	ID=Chr4;Name=Chr4
CUFF.338.1	Chr4	2423059	2423157		Chr4	2422383	2423220	TAIR10	transposon_fragment	Parent=AT4TE11295
CUFF.338.1	Chr4	2423059	2423157		Chr4	2422383	2424145	TAIR10	transposable_element	ID=AT4TE11295;Name=AT4TE11295;Alias=HELITRONY1D
CUFF.339.1	Chr4	2429811	2429887		Chr4	1	18585056	TAIR10	chromosome	ID=Chr4;Name=Chr4
CUFF.339.1	Chr4	2429811	2429887		Chr4	2427799	2429850	TAIR10	mRNA	ID=AT4G04770.1;Parent=AT4G04770;Name=AT4G04770.1;Index=1
CUFF.339.1	Chr4	2429811	2429887		Chr4	2429786	2429850	TAIR10	five_prime_UTR	Parent=AT4G04770.1
CUFF.339.1	Chr4	2429811	2429887		Chr4	2427799	2429850	TAIR10	gene	ID=AT4G04770;Note=protein_coding_gene;Name=AT4G04770
CUFF.339.1	Chr4	2429811	2429887		Chr4	2428331	2429850	TAIR10	exon	Parent=AT4G04770.1
CUFF.340.1	Chr4	2434886	2434935		Chr4	1	18585056	TAIR10	chromosome	ID=Chr4;Name=Chr4
CUFF.340.1	Chr4	2434886	2434935		Chr4	2434907	2435184	TAIR10	exon	Parent=AT4G04790.1
CUFF.340.1	Chr4	2434886	2434935		Chr4	2434907	2439403	TAIR10	mRNA	ID=AT4G04790.1;Parent=AT4G04790;Name=AT4G04790.1;Index=1
CUFF.340.1	Chr4	2434886	2434935		Chr4	2434907	2435006	TAIR10	three_prime_UTR	Parent=AT4G04790.1
CUFF.340.1	Chr4	2434886	2434935		Chr4	2434907	2439403	TAIR10	gene	ID=AT4G04790;Note=protein_coding_gene;Name=AT4G04790
CUFF.341.1	Chr4	2450161	2450222		Chr4	1	18585056	TAIR10	chromosome	ID=Chr4;Name=Chr4
CUFF.341.1	Chr4	2450161	2450222		Chr4	2449560	2451589	TAIR10	gene	ID=AT4G04840;Note=protein_coding_gene;Name=AT4G04840
CUFF.341.1	Chr4	2450161	2450222		Chr4	2449560	2451589	TAIR10	mRNA	ID=AT4G04840.1;Parent=AT4G04840;Name=AT4G04840.1;Index=1
CUFF.341.1	Chr4	2450161	2450222		Chr4	2449659	2451302	TAIR10	protein	ID=AT4G04840.1-Protein;Name=AT4G04840.1;Derives_from=AT4G04840.1
CUFF.342.1	Chr4	2450628	2450663		Chr4	1	18585056	TAIR10	chromosome	ID=Chr4;Name=Chr4
CUFF.342.1	Chr4	2450628	2450663		Chr4	2449560	2451589	TAIR10	gene	ID=AT4G04840;Note=protein_coding_gene;Name=AT4G04840
CUFF.342.1	Chr4	2450628	2450663		Chr4	2449560	2451589	TAIR10	mRNA	ID=AT4G04840.1;Parent=AT4G04840;Name=AT4G04840.1;Index=1
CUFF.342.1	Chr4	2450628	2450663		Chr4	2449659	2451302	TAIR10	protein	ID=AT4G04840.1-Protein;Name=AT4G04840.1;Derives_from=AT4G04840.1
CUFF.343.1	Chr4	2345897	2346002		Chr4	1	18585056	TAIR10	chromosome	ID=Chr4;Name=Chr4
CUFF.343.1	Chr4	2345897	2346002		Chr4	2345933	2346054	TAIR10	transposon_fragment	Parent=AT4TE10895
CUFF.343.1	Chr4	2345897	2346002		Chr4	2345933	2346054	TAIR10	transposable_element	ID=AT4TE10895;Name=AT4TE10895;Alias=META1
CUFF.344.1	Chr4	2471864	2471960		Chr4	1	18585056	TAIR10	chromosome	ID=Chr4;Name=Chr4
CUFF.345.1	Chr4	2484112	2484151		Chr4	1	18585056	TAIR10	chromosome	ID=Chr4;Name=Chr4
CUFF.346.1	Chr4	2497369	2497404		Chr4	1	18585056	TAIR10	chromosome	ID=Chr4;Name=Chr4
CUFF.347.1	Chr4	2497928	2498047		Chr4	1	18585056	TAIR10	chromosome	ID=Chr4;Name=Chr4
CUFF.347.1	Chr4	2497928	2498047		Chr4	2497931	2498268	TAIR10	exon	Parent=AT4G04920.1
CUFF.347.1	Chr4	2497928	2498047		Chr4	2497644	2498268	TAIR10	exon	Parent=AT4G04920.2
CUFF.347.1	Chr4	2497928	2498047		Chr4	2497644	2497930	TAIR10	five_prime_UTR	Parent=AT4G04920.2
CUFF.347.1	Chr4	2497928	2498047		Chr4	2497644	2505535	TAIR10	gene	ID=AT4G04920;Note=protein_coding_gene;Name=AT4G04920
CUFF.347.1	Chr4	2497928	2498047		Chr4	2497644	2505148	TAIR10	mRNA	ID=AT4G04920.2;Parent=AT4G04920;Name=AT4G04920.2;Index=1
CUFF.347.1	Chr4	2497928	2498047		Chr4	2497931	2498268	TAIR10	CDS	Parent=AT4G04920.1,AT4G04920.1-Protein;
CUFF.347.1	Chr4	2497928	2498047		Chr4	2497931	2504996	TAIR10	protein	ID=AT4G04920.2-Protein;Name=AT4G04920.2;Derives_from=AT4G04920.2
CUFF.347.1	Chr4	2497928	2498047		Chr4	2497931	2498268	TAIR10	CDS	Parent=AT4G04920.2,AT4G04920.2-Protein;
CUFF.347.1	Chr4	2497928	2498047		Chr4	2497931	2505535	TAIR10	mRNA	ID=AT4G04920.1;Parent=AT4G04920;Name=AT4G04920.1;Index=1
CUFF.347.1	Chr4	2497928	2498047		Chr4	2497931	2504996	TAIR10	protein	ID=AT4G04920.1-Protein;Name=AT4G04920.1;Derives_from=AT4G04920.1
CUFF.348.1	Chr4	2501957	2501999		Chr4	1	18585056	TAIR10	chromosome	ID=Chr4;Name=Chr4
CUFF.348.1	Chr4	2501957	2501999		Chr4	2497644	2505535	TAIR10	gene	ID=AT4G04920;Note=protein_coding_gene;Name=AT4G04920
CUFF.348.1	Chr4	2501957	2501999		Chr4	2497644	2505148	TAIR10	mRNA	ID=AT4G04920.2;Parent=AT4G04920;Name=AT4G04920.2;Index=1
CUFF.348.1	Chr4	2501957	2501999		Chr4	2497931	2504996	TAIR10	protein	ID=AT4G04920.2-Protein;Name=AT4G04920.2;Derives_from=AT4G04920.2
CUFF.348.1	Chr4	2501957	2501999		Chr4	2497931	2505535	TAIR10	mRNA	ID=AT4G04920.1;Parent=AT4G04920;Name=AT4G04920.1;Index=1
CUFF.348.1	Chr4	2501957	2501999		Chr4	2497931	2504996	TAIR10	protein	ID=AT4G04920.1-Protein;Name=AT4G04920.1;Derives_from=AT4G04920.1
CUFF.349.1	Chr4	2506675	2506840		Chr4	1	18585056	TAIR10	chromosome	ID=Chr4;Name=Chr4
CUFF.349.1	Chr4	2506675	2506840		Chr4	2506163	2506786	TAIR10	exon	Parent=AT4G04925.1
CUFF.349.1	Chr4	2506675	2506840		Chr4	2506163	2506786	TAIR10	gene	ID=AT4G04925;Note=protein_coding_gene;Name=AT4G04925
CUFF.349.1	Chr4	2506675	2506840		Chr4	2506163	2506786	TAIR10	mRNA	ID=AT4G04925.1;Parent=AT4G04925;Name=AT4G04925.1;Index=1
CUFF.349.1	Chr4	2506675	2506840		Chr4	2506473	2506786	TAIR10	three_prime_UTR	Parent=AT4G04925.1
CUFF.350.1	Chr4	2507896	2507951		Chr4	1	18585056	TAIR10	chromosome	ID=Chr4;Name=Chr4
CUFF.351.1	Chr4	2509818	2509897		Chr4	1	18585056	TAIR10	chromosome	ID=Chr4;Name=Chr4
CUFF.351.1	Chr4	2509818	2509897		Chr4	2509133	2511145	TAIR10	mRNA	ID=AT4G04930.1;Parent=AT4G04930;Name=AT4G04930.1;Index=1
CUFF.351.1	Chr4	2509818	2509897		Chr4	2509133	2511145	TAIR10	gene	ID=AT4G04930;Note=protein_coding_gene;Name=AT4G04930
CUFF.351.1	Chr4	2509818	2509897		Chr4	2509236	2510918	TAIR10	protein	ID=AT4G04930.1-Protein;Name=AT4G04930.1;Derives_from=AT4G04930.1
CUFF.352.1	Chr4	2495941	2496012		Chr4	1	18585056	TAIR10	chromosome	ID=Chr4;Name=Chr4
CUFF.353.1	Chr4	2520489	2520534		Chr4	1	18585056	TAIR10	chromosome	ID=Chr4;Name=Chr4
CUFF.353.1	Chr4	2520489	2520534		Chr4	2520123	2520615	TAIR10	transposable_element	ID=AT4TE11770;Name=AT4TE11770;Alias=ATREP1
CUFF.353.1	Chr4	2520489	2520534		Chr4	2520123	2520615	TAIR10	transposon_fragment	Parent=AT4TE11770
CUFF.354.1	Chr4	2523686	2523790		Chr4	1	18585056	TAIR10	chromosome	ID=Chr4;Name=Chr4
CUFF.354.1	Chr4	2523686	2523790		Chr4	2523594	2523733	TAIR10	CDS	Parent=AT4G04955.1,AT4G04955.1-Protein;
CUFF.354.1	Chr4	2523686	2523790		Chr4	2522034	2525280	TAIR10	mRNA	ID=AT4G04955.1;Parent=AT4G04955;Name=AT4G04955.1;Index=1
CUFF.354.1	Chr4	2523686	2523790		Chr4	2522034	2525280	TAIR10	gene	ID=AT4G04955;Note=protein_coding_gene;Name=AT4G04955
CUFF.354.1	Chr4	2523686	2523790		Chr4	2522301	2525259	TAIR10	protein	ID=AT4G04955.1-Protein;Name=AT4G04955.1;Derives_from=AT4G04955.1
CUFF.354.1	Chr4	2523686	2523790		Chr4	2523594	2523733	TAIR10	exon	Parent=AT4G04955.1
CUFF.355.1	Chr4	2508910	2508994		Chr4	1	18585056	TAIR10	chromosome	ID=Chr4;Name=Chr4
CUFF.355.1	Chr4	2508910	2508994		Chr4	2508852	2508938	TAIR10	transposon_fragment	Parent=AT4TE11715
CUFF.355.1	Chr4	2508910	2508994		Chr4	2508547	2508938	TAIR10	transposable_element	ID=AT4TE11715;Name=AT4TE11715;Alias=ATSINE4
CUFF.356.1	Chr4	2534166	2534283		Chr4	1	18585056	TAIR10	chromosome	ID=Chr4;Name=Chr4
CUFF.356.1	Chr4	2534166	2534283		Chr4	2533056	2535386	TAIR10	exon	Parent=AT4G04960.1
CUFF.356.1	Chr4	2534166	2534283		Chr4	2533056	2535386	TAIR10	gene	ID=AT4G04960;Note=protein_coding_gene;Name=AT4G04960
CUFF.356.1	Chr4	2534166	2534283		Chr4	2533056	2535386	TAIR10	mRNA	ID=AT4G04960.1;Parent=AT4G04960;Name=AT4G04960.1;Index=1
CUFF.356.1	Chr4	2534166	2534283		Chr4	2533096	2535156	TAIR10	protein	ID=AT4G04960.1-Protein;Name=AT4G04960.1;Derives_from=AT4G04960.1
CUFF.356.1	Chr4	2534166	2534283		Chr4	2533096	2535156	TAIR10	CDS	Parent=AT4G04960.1,AT4G04960.1-Protein;
CUFF.356.1	Chr4	2534166	2534283		Chr4	2533951	2534177	TAIR10	transposable_element	ID=AT4TE11855;Name=AT4TE11855;Alias=ATCOPIA5
CUFF.356.1	Chr4	2534166	2534283		Chr4	2533951	2534177	TAIR10	transposon_fragment	Parent=AT4TE11855
CUFF.357.1	Chr4	2536948	2537011		Chr4	1	18585056	TAIR10	chromosome	ID=Chr4;Name=Chr4
CUFF.358.1	Chr4	2535477	2535613		Chr4	1	18585056	TAIR10	chromosome	ID=Chr4;Name=Chr4
CUFF.358.1	Chr4	2535477	2535613		Chr4	2535193	2535867	TAIR10	transposable_element	ID=AT4TE11860;Name=AT4TE11860;Alias=HELITRON4
CUFF.358.1	Chr4	2535477	2535613		Chr4	2535193	2535867	TAIR10	transposon_fragment	Parent=AT4TE11860
CUFF.359.1	Chr4	2550502	2550605		Chr4	1	18585056	TAIR10	chromosome	ID=Chr4;Name=Chr4
CUFF.359.1	Chr4	2550502	2550605		Chr4	2549584	2552876	TAIR10	transposable_element	ID=AT4TE11940;Name=AT4TE11940;Alias=HELITRONY1B
CUFF.359.1	Chr4	2550502	2550605		Chr4	2549584	2552876	TAIR10	transposon_fragment	Parent=AT4TE11940
CUFF.360.1	Chr4	2567277	2567330		Chr4	1	18585056	TAIR10	chromosome	ID=Chr4;Name=Chr4
CUFF.361.1	Chr4	2582167	2582209		Chr4	1	18585056	TAIR10	chromosome	ID=Chr4;Name=Chr4
CUFF.362.1	Chr4	2590190	2590230		Chr4	1	18585056	TAIR10	chromosome	ID=Chr4;Name=Chr4
CUFF.362.1	Chr4	2590190	2590230		Chr4	2590065	2592163	TAIR10	gene	ID=AT4G05060;Note=protein_coding_gene;Name=AT4G05060
CUFF.362.1	Chr4	2590190	2590230		Chr4	2590065	2592163	TAIR10	mRNA	ID=AT4G05060.1;Parent=AT4G05060;Name=AT4G05060.1;Index=1
CUFF.362.1	Chr4	2590190	2590230		Chr4	2590065	2590244	TAIR10	three_prime_UTR	Parent=AT4G05060.1
CUFF.362.1	Chr4	2590190	2590230		Chr4	2590065	2590301	TAIR10	exon	Parent=AT4G05060.1
CUFF.363.1	Chr4	2588314	2589045		Chr4	1	18585056	TAIR10	chromosome	ID=Chr4;Name=Chr4
CUFF.363.1	Chr4	2588314	2589045		Chr4	2588004	2589139	TAIR10	mRNA	ID=AT4G05050.2;Parent=AT4G05050;Name=AT4G05050.2;Index=1
CUFF.363.1	Chr4	2588314	2589045		Chr4	2588004	2589184	TAIR10	mRNA	ID=AT4G05050.4;Parent=AT4G05050;Name=AT4G05050.4;Index=1
CUFF.363.1	Chr4	2588314	2589045		Chr4	2588004	2588401	TAIR10	exon	Parent=AT4G05050.4
CUFF.363.1	Chr4	2588314	2589045		Chr4	2588004	2589139	TAIR10	exon	Parent=AT4G05050.2
CUFF.363.1	Chr4	2588314	2589045		Chr4	2588004	2588960	TAIR10	exon	Parent=AT4G05050.3
CUFF.363.1	Chr4	2588314	2589045		Chr4	2588004	2589184	TAIR10	mRNA	ID=AT4G05050.3;Parent=AT4G05050;Name=AT4G05050.3;Index=1
CUFF.363.1	Chr4	2588314	2589045		Chr4	2588271	2588960	TAIR10	protein	ID=AT4G05050.3-Protein;Name=AT4G05050.3;Derives_from=AT4G05050.3
CUFF.363.1	Chr4	2588314	2589045		Chr4	2588271	2588960	TAIR10	protein	ID=AT4G05050.4-Protein;Name=AT4G05050.4;Derives_from=AT4G05050.4
CUFF.363.1	Chr4	2588314	2589045		Chr4	2588004	2588960	TAIR10	exon	Parent=AT4G05050.1
CUFF.363.1	Chr4	2588314	2589045		Chr4	2588004	2589386	TAIR10	gene	ID=AT4G05050;Note=protein_coding_gene;Name=AT4G05050
CUFF.363.1	Chr4	2588314	2589045		Chr4	2588004	2589386	TAIR10	mRNA	ID=AT4G05050.1;Parent=AT4G05050;Name=AT4G05050.1;Index=1
CUFF.363.1	Chr4	2588314	2589045		Chr4	2588271	2588401	TAIR10	CDS	Parent=AT4G05050.4,AT4G05050.4-Protein;
CUFF.363.1	Chr4	2588314	2589045		Chr4	2588271	2588960	TAIR10	CDS	Parent=AT4G05050.3,AT4G05050.3-Protein;
CUFF.363.1	Chr4	2588314	2589045		Chr4	2588271	2588960	TAIR10	protein	ID=AT4G05050.2-Protein;Name=AT4G05050.2;Derives_from=AT4G05050.2
CUFF.363.1	Chr4	2588314	2589045		Chr4	2588271	2588960	TAIR10	CDS	Parent=AT4G05050.2,AT4G05050.2-Protein;
CUFF.363.1	Chr4	2588314	2589045		Chr4	2588271	2588960	TAIR10	CDS	Parent=AT4G05050.1,AT4G05050.1-Protein;
CUFF.363.1	Chr4	2588314	2589045		Chr4	2588630	2588960	TAIR10	CDS	Parent=AT4G05050.4,AT4G05050.4-Protein;
CUFF.363.1	Chr4	2588314	2589045		Chr4	2588271	2588960	TAIR10	protein	ID=AT4G05050.1-Protein;Name=AT4G05050.1;Derives_from=AT4G05050.1
CUFF.363.1	Chr4	2588314	2589045		Chr4	2588630	2588960	TAIR10	exon	Parent=AT4G05050.4
CUFF.363.1	Chr4	2588314	2589045		Chr4	2588961	2589139	TAIR10	five_prime_UTR	Parent=AT4G05050.2
CUFF.364.1	Chr4	2593656	2593742		Chr4	1	18585056	TAIR10	chromosome	ID=Chr4;Name=Chr4
CUFF.364.1	Chr4	2593656	2593742		Chr4	2593595	2594119	TAIR10	gene	ID=AT4G05070;Note=protein_coding_gene;Name=AT4G05070
CUFF.364.1	Chr4	2593656	2593742		Chr4	2593595	2594119	TAIR10	mRNA	ID=AT4G05070.1;Parent=AT4G05070;Name=AT4G05070.1;Index=1
CUFF.364.1	Chr4	2593656	2593742		Chr4	2593595	2594119	TAIR10	exon	Parent=AT4G05070.1
CUFF.364.1	Chr4	2593656	2593742		Chr4	2593595	2593785	TAIR10	three_prime_UTR	Parent=AT4G05070.1
CUFF.365.1	Chr4	2593803	2594079		Chr4	1	18585056	TAIR10	chromosome	ID=Chr4;Name=Chr4
CUFF.365.1	Chr4	2593803	2594079		Chr4	2593786	2594049	TAIR10	protein	ID=AT4G05070.1-Protein;Name=AT4G05070.1;Derives_from=AT4G05070.1
CUFF.365.1	Chr4	2593803	2594079		Chr4	2593786	2594049	TAIR10	CDS	Parent=AT4G05070.1,AT4G05070.1-Protein;
CUFF.365.1	Chr4	2593803	2594079		Chr4	2593595	2594119	TAIR10	gene	ID=AT4G05070;Note=protein_coding_gene;Name=AT4G05070
CUFF.365.1	Chr4	2593803	2594079		Chr4	2593595	2594119	TAIR10	mRNA	ID=AT4G05070.1;Parent=AT4G05070;Name=AT4G05070.1;Index=1
CUFF.365.1	Chr4	2593803	2594079		Chr4	2593595	2594119	TAIR10	exon	Parent=AT4G05070.1
CUFF.365.1	Chr4	2593803	2594079		Chr4	2594050	2594119	TAIR10	five_prime_UTR	Parent=AT4G05070.1
CUFF.366.1	Chr4	2595094	2595246		Chr4	1	18585056	TAIR10	chromosome	ID=Chr4;Name=Chr4
CUFF.366.1	Chr4	2595094	2595246		Chr4	2595056	2595192	TAIR10	transposon_fragment	Parent=AT4TE12165
CUFF.366.1	Chr4	2595094	2595246		Chr4	2595056	2595192	TAIR10	transposable_element	ID=AT4TE12165;Name=AT4TE12165;Alias=RathE3_cons
CUFF.367.1	Chr4	2605952	2606379		Chr4	1	18585056	TAIR10	chromosome	ID=Chr4;Name=Chr4
CUFF.367.1	Chr4	2605952	2606379		Chr4	2606286	2606957	TAIR10	transposable_element	ID=AT4TE12200;Name=AT4TE12200;Alias=ATREP15
CUFF.367.1	Chr4	2605952	2606379		Chr4	2606286	2606957	TAIR10	transposon_fragment	Parent=AT4TE12200
CUFF.368.1	Chr4	2613016	2613054		Chr4	1	18585056	TAIR10	chromosome	ID=Chr4;Name=Chr4
CUFF.368.1	Chr4	2613016	2613054		Chr4	2612955	2613053	TAIR10	transposable_element	ID=AT4TE12220;Name=AT4TE12220;Alias=TAG1
CUFF.368.1	Chr4	2613016	2613054		Chr4	2612955	2613053	TAIR10	transposon_fragment	Parent=AT4TE12220
CUFF.369.1	Chr4	2617988	2618070		Chr4	1	18585056	TAIR10	chromosome	ID=Chr4;Name=Chr4
CUFF.369.1	Chr4	2617988	2618070		Chr4	2617851	2618010	TAIR10	transposon_fragment	Parent=AT4TE12260
CUFF.369.1	Chr4	2617988	2618070		Chr4	2617851	2618010	TAIR10	transposable_element	ID=AT4TE12260;Name=AT4TE12260;Alias=RathE1_cons
CUFF.370.1	Chr4	2613553	2613659		Chr4	1	18585056	TAIR10	chromosome	ID=Chr4;Name=Chr4
CUFF.371.1	Chr4	2620935	2621052		Chr4	1	18585056	TAIR10	chromosome	ID=Chr4;Name=Chr4
CUFF.371.1	Chr4	2620935	2621052		Chr4	2620751	2623348	TAIR10	transposable_element	ID=AT4TE12275;Name=AT4TE12275;Alias=ATREP3
CUFF.371.1	Chr4	2620935	2621052		Chr4	2620751	2623348	TAIR10	transposon_fragment	Parent=AT4TE12275
CUFF.372.1	Chr4	2625318	2625383		Chr4	1	18585056	TAIR10	chromosome	ID=Chr4;Name=Chr4
CUFF.373.1	Chr4	2639299	2639404		Chr4	1	18585056	TAIR10	chromosome	ID=Chr4;Name=Chr4
CUFF.374.1	Chr4	2658690	2658865		Chr4	1	18585056	TAIR10	chromosome	ID=Chr4;Name=Chr4
CUFF.375.1	Chr4	2659620	2659673		Chr4	1	18585056	TAIR10	chromosome	ID=Chr4;Name=Chr4
CUFF.376.1	Chr4	2670089	2670212		Chr4	1	18585056	TAIR10	chromosome	ID=Chr4;Name=Chr4
CUFF.377.1	Chr4	2670294	2670332		Chr4	1	18585056	TAIR10	chromosome	ID=Chr4;Name=Chr4
CUFF.378.1	Chr4	2672410	2672678		Chr4	1	18585056	TAIR10	chromosome	ID=Chr4;Name=Chr4
CUFF.378.1	Chr4	2672410	2672678		Chr4	2671822	2673243	TAIR10	mRNA	ID=AT4G05180.1;Parent=AT4G05180;Name=AT4G05180.1;Index=1
CUFF.378.1	Chr4	2672410	2672678		Chr4	2672093	2673170	TAIR10	protein	ID=AT4G05180.1-Protein;Name=AT4G05180.1;Derives_from=AT4G05180.1
CUFF.378.1	Chr4	2672410	2672678		Chr4	2671822	2673243	TAIR10	gene	ID=AT4G05180;Note=protein_coding_gene;Name=AT4G05180
CUFF.378.1	Chr4	2672410	2672678		Chr4	2672340	2672635	TAIR10	CDS	Parent=AT4G05180.1,AT4G05180.1-Protein;
CUFF.378.1	Chr4	2672410	2672678		Chr4	2672340	2672635	TAIR10	exon	Parent=AT4G05180.1
CUFF.379.1	Chr4	2674570	2674604		Chr4	1	18585056	TAIR10	chromosome	ID=Chr4;Name=Chr4
CUFF.380.1	Chr4	2687982	2688026		Chr4	1	18585056	TAIR10	chromosome	ID=Chr4;Name=Chr4
CUFF.381.1	Chr4	2689171	2689209		Chr4	1	18585056	TAIR10	chromosome	ID=Chr4;Name=Chr4
CUFF.382.1	Chr4	2690147	2690244		Chr4	1	18585056	TAIR10	chromosome	ID=Chr4;Name=Chr4
CUFF.382.1	Chr4	2690147	2690244		Chr4	2690243	2690316	TAIR10	transposon_fragment	Parent=AT4TE12575
CUFF.382.1	Chr4	2690147	2690244		Chr4	2689845	2690153	TAIR10	transposon_fragment	Parent=AT4TE12570
CUFF.382.1	Chr4	2690147	2690244		Chr4	2689496	2690153	TAIR10	transposable_element	ID=AT4TE12570;Name=AT4TE12570;Alias=ATMU6N1
CUFF.382.1	Chr4	2690147	2690244		Chr4	2690243	2690316	TAIR10	transposable_element	ID=AT4TE12575;Name=AT4TE12575;Alias=ATMU6
CUFF.383.1	Chr4	2693184	2693281		Chr4	1	18585056	TAIR10	chromosome	ID=Chr4;Name=Chr4
CUFF.384.1	Chr4	2716461	2716540		Chr4	1	18585056	TAIR10	chromosome	ID=Chr4;Name=Chr4
CUFF.385.1	Chr4	2717708	2717765		Chr4	1	18585056	TAIR10	chromosome	ID=Chr4;Name=Chr4
CUFF.386.1	Chr4	2720697	2720750		Chr4	1	18585056	TAIR10	chromosome	ID=Chr4;Name=Chr4
CUFF.386.1	Chr4	2720697	2720750		Chr4	2720561	2723125	TAIR10	gene	ID=AT4G05330;Note=protein_coding_gene;Name=AT4G05330
CUFF.386.1	Chr4	2720697	2720750		Chr4	2720561	2723125	TAIR10	mRNA	ID=AT4G05330.1;Parent=AT4G05330;Name=AT4G05330.1;Index=1
CUFF.386.1	Chr4	2720697	2720750		Chr4	2720561	2720771	TAIR10	three_prime_UTR	Parent=AT4G05330.1
CUFF.386.1	Chr4	2720697	2720750		Chr4	2720561	2721053	TAIR10	exon	Parent=AT4G05330.1
CUFF.387.1	Chr4	2719236	2719775		Chr4	1	18585056	TAIR10	chromosome	ID=Chr4;Name=Chr4
CUFF.387.1	Chr4	2719236	2719775		Chr4	2719291	2720133	TAIR10	exon	Parent=AT4G05320.1
CUFF.387.1	Chr4	2719236	2719775		Chr4	2718189	2720048	TAIR10	mRNA	ID=AT4G05320.3;Parent=AT4G05320;Name=AT4G05320.3;Index=1
CUFF.387.1	Chr4	2719236	2719775		Chr4	2718170	2720308	TAIR10	gene	ID=AT4G05320;Note=protein_coding_gene;Name=AT4G05320
CUFF.387.1	Chr4	2719236	2719775		Chr4	2718170	2720308	TAIR10	mRNA	ID=AT4G05320.2;Parent=AT4G05320;Name=AT4G05320.2;Index=1
CUFF.387.1	Chr4	2719236	2719775		Chr4	2718170	2720133	TAIR10	mRNA	ID=AT4G05320.5;Parent=AT4G05320;Name=AT4G05320.5;Index=1
CUFF.387.1	Chr4	2719236	2719775		Chr4	2718170	2720133	TAIR10	mRNA	ID=AT4G05320.1;Parent=AT4G05320;Name=AT4G05320.1;Index=1
CUFF.387.1	Chr4	2719236	2719775		Chr4	2718187	2719988	TAIR10	mRNA	ID=AT4G05320.6;Parent=AT4G05320;Name=AT4G05320.6;Index=1
CUFF.387.1	Chr4	2719236	2719775		Chr4	2718565	2720048	TAIR10	exon	Parent=AT4G05320.3
CUFF.387.1	Chr4	2719236	2719775		Chr4	2718559	2719932	TAIR10	protein	ID=AT4G05320.5-Protein;Name=AT4G05320.5;Derives_from=AT4G05320.5
CUFF.387.1	Chr4	2719236	2719775		Chr4	2718212	2720133	TAIR10	mRNA	ID=AT4G05320.4;Parent=AT4G05320;Name=AT4G05320.4;Index=1
CUFF.387.1	Chr4	2719236	2719775		Chr4	2718559	2719932	TAIR10	protein	ID=AT4G05320.6-Protein;Name=AT4G05320.6;Derives_from=AT4G05320.6
CUFF.387.1	Chr4	2719236	2719775		Chr4	2718543	2720133	TAIR10	exon	Parent=AT4G05320.4
CUFF.387.1	Chr4	2719236	2719775		Chr4	2718559	2719932	TAIR10	protein	ID=AT4G05320.1-Protein;Name=AT4G05320.1;Derives_from=AT4G05320.1
CUFF.387.1	Chr4	2719236	2719775		Chr4	2718559	2719932	TAIR10	protein	ID=AT4G05320.2-Protein;Name=AT4G05320.2;Derives_from=AT4G05320.2
CUFF.387.1	Chr4	2719236	2719775		Chr4	2718559	2720308	TAIR10	exon	Parent=AT4G05320.2
CUFF.387.1	Chr4	2719236	2719775		Chr4	2718559	2719932	TAIR10	CDS	Parent=AT4G05320.4,AT4G05320.4-Protein;
CUFF.387.1	Chr4	2719236	2719775		Chr4	2718559	2719932	TAIR10	CDS	Parent=AT4G05320.2,AT4G05320.2-Protein;
CUFF.387.1	Chr4	2719236	2719775		Chr4	2718559	2719932	TAIR10	protein	ID=AT4G05320.4-Protein;Name=AT4G05320.4;Derives_from=AT4G05320.4
CUFF.387.1	Chr4	2719236	2719775		Chr4	2719002	2719932	TAIR10	CDS	Parent=AT4G05320.6,AT4G05320.6-Protein;
CUFF.387.1	Chr4	2719236	2719775		Chr4	2718787	2719932	TAIR10	protein	ID=AT4G05320.3-Protein;Name=AT4G05320.3;Derives_from=AT4G05320.3
CUFF.387.1	Chr4	2719236	2719775		Chr4	2718787	2719932	TAIR10	CDS	Parent=AT4G05320.3,AT4G05320.3-Protein;
CUFF.387.1	Chr4	2719236	2719775		Chr4	2719002	2719988	TAIR10	exon	Parent=AT4G05320.6
CUFF.387.1	Chr4	2719236	2719775		Chr4	2719291	2719932	TAIR10	CDS	Parent=AT4G05320.1,AT4G05320.1-Protein;
CUFF.387.1	Chr4	2719236	2719775		Chr4	2719368	2719932	TAIR10	CDS	Parent=AT4G05320.5,AT4G05320.5-Protein;
CUFF.387.1	Chr4	2719236	2719775		Chr4	2719368	2720133	TAIR10	exon	Parent=AT4G05320.5
CUFF.388.1	Chr4	2718844	2719141		Chr4	1	18585056	TAIR10	chromosome	ID=Chr4;Name=Chr4
CUFF.388.1	Chr4	2718844	2719141		Chr4	2718189	2720048	TAIR10	mRNA	ID=AT4G05320.3;Parent=AT4G05320;Name=AT4G05320.3;Index=1
CUFF.388.1	Chr4	2718844	2719141		Chr4	2718170	2720308	TAIR10	gene	ID=AT4G05320;Note=protein_coding_gene;Name=AT4G05320
CUFF.388.1	Chr4	2718844	2719141		Chr4	2718170	2720308	TAIR10	mRNA	ID=AT4G05320.2;Parent=AT4G05320;Name=AT4G05320.2;Index=1
CUFF.388.1	Chr4	2718844	2719141		Chr4	2718170	2720133	TAIR10	mRNA	ID=AT4G05320.5;Parent=AT4G05320;Name=AT4G05320.5;Index=1
CUFF.388.1	Chr4	2718844	2719141		Chr4	2718170	2720133	TAIR10	mRNA	ID=AT4G05320.1;Parent=AT4G05320;Name=AT4G05320.1;Index=1
CUFF.388.1	Chr4	2718844	2719141		Chr4	2718187	2719988	TAIR10	mRNA	ID=AT4G05320.6;Parent=AT4G05320;Name=AT4G05320.6;Index=1
CUFF.388.1	Chr4	2718844	2719141		Chr4	2718565	2720048	TAIR10	exon	Parent=AT4G05320.3
CUFF.388.1	Chr4	2718844	2719141		Chr4	2718559	2719932	TAIR10	protein	ID=AT4G05320.5-Protein;Name=AT4G05320.5;Derives_from=AT4G05320.5
CUFF.388.1	Chr4	2718844	2719141		Chr4	2718212	2720133	TAIR10	mRNA	ID=AT4G05320.4;Parent=AT4G05320;Name=AT4G05320.4;Index=1
CUFF.388.1	Chr4	2718844	2719141		Chr4	2718559	2719932	TAIR10	protein	ID=AT4G05320.6-Protein;Name=AT4G05320.6;Derives_from=AT4G05320.6
CUFF.388.1	Chr4	2718844	2719141		Chr4	2718543	2720133	TAIR10	exon	Parent=AT4G05320.4
CUFF.388.1	Chr4	2718844	2719141		Chr4	2718559	2718911	TAIR10	exon	Parent=AT4G05320.5
CUFF.388.1	Chr4	2718844	2719141		Chr4	2718559	2718911	TAIR10	CDS	Parent=AT4G05320.5,AT4G05320.5-Protein;
CUFF.388.1	Chr4	2718844	2719141		Chr4	2718559	2719932	TAIR10	protein	ID=AT4G05320.1-Protein;Name=AT4G05320.1;Derives_from=AT4G05320.1
CUFF.388.1	Chr4	2718844	2719141		Chr4	2718559	2719932	TAIR10	protein	ID=AT4G05320.2-Protein;Name=AT4G05320.2;Derives_from=AT4G05320.2
CUFF.388.1	Chr4	2718844	2719141		Chr4	2718559	2720308	TAIR10	exon	Parent=AT4G05320.2
CUFF.388.1	Chr4	2718844	2719141		Chr4	2718559	2719932	TAIR10	CDS	Parent=AT4G05320.4,AT4G05320.4-Protein;
CUFF.388.1	Chr4	2718844	2719141		Chr4	2718559	2719932	TAIR10	CDS	Parent=AT4G05320.2,AT4G05320.2-Protein;
CUFF.388.1	Chr4	2718844	2719141		Chr4	2718559	2719932	TAIR10	protein	ID=AT4G05320.4-Protein;Name=AT4G05320.4;Derives_from=AT4G05320.4
CUFF.388.1	Chr4	2718844	2719141		Chr4	2718559	2719062	TAIR10	exon	Parent=AT4G05320.1
CUFF.388.1	Chr4	2718844	2719141		Chr4	2718559	2719062	TAIR10	CDS	Parent=AT4G05320.1,AT4G05320.1-Protein;
CUFF.388.1	Chr4	2718844	2719141		Chr4	2719002	2719932	TAIR10	CDS	Parent=AT4G05320.6,AT4G05320.6-Protein;
CUFF.388.1	Chr4	2718844	2719141		Chr4	2718787	2719932	TAIR10	protein	ID=AT4G05320.3-Protein;Name=AT4G05320.3;Derives_from=AT4G05320.3
CUFF.388.1	Chr4	2718844	2719141		Chr4	2718787	2719932	TAIR10	CDS	Parent=AT4G05320.3,AT4G05320.3-Protein;
CUFF.388.1	Chr4	2718844	2719141		Chr4	2719002	2719988	TAIR10	exon	Parent=AT4G05320.6
CUFF.389.1	Chr4	2723871	2724027		Chr4	1	18585056	TAIR10	chromosome	ID=Chr4;Name=Chr4
CUFF.389.1	Chr4	2723871	2724027		Chr4	2723308	2724404	TAIR10	transposable_element	ID=AT4TE12695;Name=AT4TE12695;Alias=ATREP9
CUFF.389.1	Chr4	2723871	2724027		Chr4	2723308	2724404	TAIR10	transposon_fragment	Parent=AT4TE12695
CUFF.390.1	Chr4	2728033	2728076		Chr4	1	18585056	TAIR10	chromosome	ID=Chr4;Name=Chr4
CUFF.391.1	Chr4	2733581	2733634		Chr4	1	18585056	TAIR10	chromosome	ID=Chr4;Name=Chr4
CUFF.391.1	Chr4	2733581	2733634		Chr4	2733589	2734901	TAIR10	transposable_element	ID=AT4TE12750;Name=AT4TE12750;Alias=ATREP11
CUFF.391.1	Chr4	2733581	2733634		Chr4	2733589	2734901	TAIR10	transposon_fragment	Parent=AT4TE12750
CUFF.392.1	Chr4	2735669	2735709		Chr4	1	18585056	TAIR10	chromosome	ID=Chr4;Name=Chr4
CUFF.392.1	Chr4	2735669	2735709		Chr4	2735506	2735725	TAIR10	transposon_fragment	Parent=AT4TE12760
CUFF.392.1	Chr4	2735669	2735709		Chr4	2735506	2735725	TAIR10	transposable_element	ID=AT4TE12760;Name=AT4TE12760;Alias=ATENSPM6
CUFF.393.1	Chr4	2738854	2739165		Chr4	1	18585056	TAIR10	chromosome	ID=Chr4;Name=Chr4
CUFF.393.1	Chr4	2738854	2739165		Chr4	2738839	2739338	TAIR10	CDS	Parent=AT4G05390.2,AT4G05390.2-Protein;
CUFF.393.1	Chr4	2738854	2739165		Chr4	2738531	2740667	TAIR10	gene	ID=AT4G05390;Note=protein_coding_gene;Name=AT4G05390
CUFF.393.1	Chr4	2738854	2739165		Chr4	2738531	2740667	TAIR10	mRNA	ID=AT4G05390.2;Parent=AT4G05390;Name=AT4G05390.2;Index=1
CUFF.393.1	Chr4	2738854	2739165		Chr4	2738531	2739338	TAIR10	exon	Parent=AT4G05390.2
CUFF.393.1	Chr4	2738854	2739165		Chr4	2738715	2740655	TAIR10	mRNA	ID=AT4G05390.1;Parent=AT4G05390;Name=AT4G05390.1;Index=1
CUFF.393.1	Chr4	2738854	2739165		Chr4	2738715	2739338	TAIR10	exon	Parent=AT4G05390.1
CUFF.393.1	Chr4	2738854	2739165		Chr4	2738839	2740483	TAIR10	protein	ID=AT4G05390.1-Protein;Name=AT4G05390.1;Derives_from=AT4G05390.1
CUFF.393.1	Chr4	2738854	2739165		Chr4	2738839	2739338	TAIR10	CDS	Parent=AT4G05390.1,AT4G05390.1-Protein;
CUFF.393.1	Chr4	2738854	2739165		Chr4	2738839	2740483	TAIR10	protein	ID=AT4G05390.2-Protein;Name=AT4G05390.2;Derives_from=AT4G05390.2
CUFF.394.1	Chr4	2744488	2744546		Chr4	1	18585056	TAIR10	chromosome	ID=Chr4;Name=Chr4
CUFF.394.1	Chr4	2744488	2744546		Chr4	2744539	2744881	TAIR10	CDS	Parent=AT4G05410.1,AT4G05410.1-Protein;
CUFF.394.1	Chr4	2744488	2744546		Chr4	2744539	2744881	TAIR10	exon	Parent=AT4G05410.1
CUFF.394.1	Chr4	2744488	2744546		Chr4	2742932	2745627	TAIR10	gene	ID=AT4G05410;Note=protein_coding_gene;Name=AT4G05410
CUFF.394.1	Chr4	2744488	2744546		Chr4	2742932	2745627	TAIR10	mRNA	ID=AT4G05410.1;Parent=AT4G05410;Name=AT4G05410.1;Index=1
CUFF.394.1	Chr4	2744488	2744546		Chr4	2743229	2745521	TAIR10	protein	ID=AT4G05410.1-Protein;Name=AT4G05410.1;Derives_from=AT4G05410.1
CUFF.395.1	Chr4	2768213	2768271		Chr4	1	18585056	TAIR10	chromosome	ID=Chr4;Name=Chr4
CUFF.396.1	Chr4	2769894	2769979		Chr4	1	18585056	TAIR10	chromosome	ID=Chr4;Name=Chr4
CUFF.397.1	Chr4	2774350	2774403		Chr4	1	18585056	TAIR10	chromosome	ID=Chr4;Name=Chr4
CUFF.397.1	Chr4	2774350	2774403		Chr4	2774326	2774675	TAIR10	transposable_element	ID=AT4TE12965;Name=AT4TE12965;Alias=ATREP11
CUFF.397.1	Chr4	2774350	2774403		Chr4	2774326	2774675	TAIR10	transposon_fragment	Parent=AT4TE12965
CUFF.398.1	Chr4	2780106	2780144		Chr4	1	18585056	TAIR10	chromosome	ID=Chr4;Name=Chr4
CUFF.399.1	Chr4	2776065	2776145		Chr4	1	18585056	TAIR10	chromosome	ID=Chr4;Name=Chr4
CUFF.400.1	Chr4	2779204	2779244		Chr4	1	18585056	TAIR10	chromosome	ID=Chr4;Name=Chr4
CUFF.401.1	Chr4	2795087	2795170		Chr4	1	18585056	TAIR10	chromosome	ID=Chr4;Name=Chr4
CUFF.401.1	Chr4	2795087	2795170		Chr4	2795034	2795182	TAIR10	transposable_element	ID=AT4TE13090;Name=AT4TE13090;Alias=HELITRONY3
CUFF.401.1	Chr4	2795087	2795170		Chr4	2795034	2795182	TAIR10	transposon_fragment	Parent=AT4TE13090
CUFF.402.1	Chr4	2801000	2801110		Chr4	1	18585056	TAIR10	chromosome	ID=Chr4;Name=Chr4
CUFF.402.1	Chr4	2801000	2801110		Chr4	2800878	2802508	TAIR10	transposable_element	ID=AT4TE13135;Name=AT4TE13135;Alias=HELITRONY3
CUFF.402.1	Chr4	2801000	2801110		Chr4	2800878	2802508	TAIR10	transposon_fragment	Parent=AT4TE13135
CUFF.403.1	Chr4	2808007	2808042		Chr4	1	18585056	TAIR10	chromosome	ID=Chr4;Name=Chr4
CUFF.404.1	Chr4	2809215	2809283		Chr4	1	18585056	TAIR10	chromosome	ID=Chr4;Name=Chr4
CUFF.404.1	Chr4	2809215	2809283		Chr4	2809282	2809451	TAIR10	transposon_fragment	Parent=AT4TE13180
CUFF.404.1	Chr4	2809215	2809283		Chr4	2809282	2809451	TAIR10	transposable_element	ID=AT4TE13180;Name=AT4TE13180;Alias=ATLINE1A
CUFF.405.1	Chr4	2809678	2809741		Chr4	1	18585056	TAIR10	chromosome	ID=Chr4;Name=Chr4
CUFF.406.1	Chr4	2816409	2816479		Chr4	1	18585056	TAIR10	chromosome	ID=Chr4;Name=Chr4
CUFF.406.1	Chr4	2816409	2816479		Chr4	2816392	2818365	TAIR10	gene	ID=AT4G05530;Note=protein_coding_gene;Name=AT4G05530
CUFF.406.1	Chr4	2816409	2816479		Chr4	2816392	2816596	TAIR10	exon	Parent=AT4G05530.1
CUFF.406.1	Chr4	2816409	2816479		Chr4	2816392	2816461	TAIR10	five_prime_UTR	Parent=AT4G05530.1
CUFF.406.1	Chr4	2816409	2816479		Chr4	2816392	2818365	TAIR10	mRNA	ID=AT4G05530.1;Parent=AT4G05530;Name=AT4G05530.1;Index=1
CUFF.406.1	Chr4	2816409	2816479		Chr4	2816462	2816596	TAIR10	CDS	Parent=AT4G05530.1,AT4G05530.1-Protein;
CUFF.406.1	Chr4	2816409	2816479		Chr4	2816462	2818074	TAIR10	protein	ID=AT4G05530.1-Protein;Name=AT4G05530.1;Derives_from=AT4G05530.1
CUFF.407.1	Chr4	2840467	2840508		Chr4	1	18585056	TAIR10	chromosome	ID=Chr4;Name=Chr4
CUFF.407.1	Chr4	2840467	2840508		Chr4	2839612	2840637	TAIR10	mRNA	ID=AT4G05570.1;Parent=AT4G05570;Name=AT4G05570.1;Index=1
CUFF.407.1	Chr4	2840467	2840508		Chr4	2839612	2840637	TAIR10	transposable_element_gene	ID=AT4G05570;Note=transposable_element_gene;Name=AT4G05570;Derives_from=AT4TE13325
CUFF.407.1	Chr4	2840467	2840508		Chr4	2839666	2846533	TAIR10	transposable_element	ID=AT4TE13325;Name=AT4TE13325;Alias=VANDAL4
CUFF.407.1	Chr4	2840467	2840508		Chr4	2839666	2840635	TAIR10	transposon_fragment	Parent=AT4TE13325
CUFF.407.1	Chr4	2840467	2840508		Chr4	2840500	2840637	TAIR10	exon	Parent=AT4G05570.1
CUFF.408.1	Chr4	2842858	2842907		Chr4	1	18585056	TAIR10	chromosome	ID=Chr4;Name=Chr4
CUFF.408.1	Chr4	2842858	2842907		Chr4	2839666	2846533	TAIR10	transposable_element	ID=AT4TE13325;Name=AT4TE13325;Alias=VANDAL4
CUFF.409.1	Chr4	2815274	2815530		Chr4	1	18585056	TAIR10	chromosome	ID=Chr4;Name=Chr4
CUFF.409.1	Chr4	2815274	2815530		Chr4	2815272	2815461	TAIR10	transposable_element	ID=AT4TE13215;Name=AT4TE13215;Alias=ATDNAI27T9C
CUFF.409.1	Chr4	2815274	2815530		Chr4	2815272	2815461	TAIR10	transposon_fragment	Parent=AT4TE13215
CUFF.410.1	Chr4	2999186	2999231		Chr4	1	18585056	TAIR10	chromosome	ID=Chr4;Name=Chr4
CUFF.410.1	Chr4	2999186	2999231		Chr4	2995427	2999908	TAIR10	transposable_element_gene	ID=AT4G05635;Note=transposable_element_gene;Name=AT4G05635
CUFF.410.1	Chr4	2999186	2999231		Chr4	2995427	2999908	TAIR10	mRNA	ID=AT4G05635.1;Parent=AT4G05635;Name=AT4G05635.1;Index=1
CUFF.410.1	Chr4	2999186	2999231		Chr4	2995427	2999908	TAIR10	exon	Parent=AT4G05635.1
CUFF.410.1	Chr4	2999186	2999231		Chr4	2998435	3000865	TAIR10	transposable_element	ID=AT4TE13980;Name=AT4TE13980;Alias=ATHILA4A
CUFF.410.1	Chr4	2999186	2999231		Chr4	2998435	3000865	TAIR10	transposon_fragment	Parent=AT4TE13980
CUFF.411.1	Chr4	2998716	2998765		Chr4	1	18585056	TAIR10	chromosome	ID=Chr4;Name=Chr4
CUFF.411.1	Chr4	2998716	2998765		Chr4	2995427	2999908	TAIR10	transposable_element_gene	ID=AT4G05635;Note=transposable_element_gene;Name=AT4G05635
CUFF.411.1	Chr4	2998716	2998765		Chr4	2995427	2999908	TAIR10	mRNA	ID=AT4G05635.1;Parent=AT4G05635;Name=AT4G05635.1;Index=1
CUFF.411.1	Chr4	2998716	2998765		Chr4	2995427	2999908	TAIR10	exon	Parent=AT4G05635.1
CUFF.411.1	Chr4	2998716	2998765		Chr4	2998435	3000865	TAIR10	transposable_element	ID=AT4TE13980;Name=AT4TE13980;Alias=ATHILA4A
CUFF.411.1	Chr4	2998716	2998765		Chr4	2998435	3000865	TAIR10	transposon_fragment	Parent=AT4TE13980
CUFF.412.1	Chr4	3008435	3008470		Chr4	1	18585056	TAIR10	chromosome	ID=Chr4;Name=Chr4
CUFF.412.1	Chr4	3008435	3008470		Chr4	3007473	3009310	TAIR10	transposon_fragment	Parent=AT4TE14005
CUFF.412.1	Chr4	3008435	3008470		Chr4	3007473	3010869	TAIR10	transposable_element	ID=AT4TE14005;Name=AT4TE14005;Alias=ATHILA3
CUFF.413.1	Chr4	3050142	3050193		Chr4	1	18585056	TAIR10	chromosome	ID=Chr4;Name=Chr4
CUFF.413.1	Chr4	3050142	3050193		Chr4	3047814	3051355	TAIR10	transposable_element	ID=AT4TE14130;Name=AT4TE14130;Alias=ATHILA3
CUFF.413.1	Chr4	3050142	3050193		Chr4	3047814	3050811	TAIR10	transposon_fragment	Parent=AT4TE14130
CUFF.414.1	Chr4	3054303	3054398		Chr4	1	18585056	TAIR10	chromosome	ID=Chr4;Name=Chr4
CUFF.415.1	Chr4	3054669	3054918		Chr4	1	18585056	TAIR10	chromosome	ID=Chr4;Name=Chr4
CUFF.415.1	Chr4	3054669	3054918		Chr4	3054742	3054805	TAIR10	transposon_fragment	Parent=AT4TE14145
CUFF.415.1	Chr4	3054669	3054918		Chr4	3054742	3055303	TAIR10	transposable_element	ID=AT4TE14145;Name=AT4TE14145;Alias=ATDNA12T3_2
CUFF.416.1	Chr4	3055167	3055355		Chr4	1	18585056	TAIR10	chromosome	ID=Chr4;Name=Chr4
CUFF.416.1	Chr4	3055167	3055355		Chr4	3054742	3055303	TAIR10	transposable_element	ID=AT4TE14145;Name=AT4TE14145;Alias=ATDNA12T3_2
CUFF.416.1	Chr4	3055167	3055355		Chr4	3055240	3055303	TAIR10	transposon_fragment	Parent=AT4TE14145
CUFF.417.1	Chr4	3055802	3055853		Chr4	1	18585056	TAIR10	chromosome	ID=Chr4;Name=Chr4
CUFF.418.1	Chr4	3056197	3056401		Chr4	1	18585056	TAIR10	chromosome	ID=Chr4;Name=Chr4
CUFF.418.1	Chr4	3056197	3056401		Chr4	3056236	3056299	TAIR10	transposable_element	ID=AT4TE14155;Name=AT4TE14155;Alias=ATDNA12T3_2
CUFF.418.1	Chr4	3056197	3056401		Chr4	3056236	3056299	TAIR10	transposon_fragment	Parent=AT4TE14155
CUFF.419.1	Chr4	3056772	3056818		Chr4	1	18585056	TAIR10	chromosome	ID=Chr4;Name=Chr4
CUFF.420.1	Chr4	3057160	3057313		Chr4	1	18585056	TAIR10	chromosome	ID=Chr4;Name=Chr4
CUFF.420.1	Chr4	3057160	3057313		Chr4	3057201	3057264	TAIR10	transposable_element	ID=AT4TE14160;Name=AT4TE14160;Alias=ATDNA12T3_2
CUFF.420.1	Chr4	3057160	3057313		Chr4	3057201	3057264	TAIR10	transposon_fragment	Parent=AT4TE14160
CUFF.421.1	Chr4	3057657	3057813		Chr4	1	18585056	TAIR10	chromosome	ID=Chr4;Name=Chr4
CUFF.422.1	Chr4	3058158	3058312		Chr4	1	18585056	TAIR10	chromosome	ID=Chr4;Name=Chr4
CUFF.423.1	Chr4	3058654	3058810		Chr4	1	18585056	TAIR10	chromosome	ID=Chr4;Name=Chr4
CUFF.424.1	Chr4	3059152	3059308		Chr4	1	18585056	TAIR10	chromosome	ID=Chr4;Name=Chr4
CUFF.425.1	Chr4	3060148	3060349		Chr4	1	18585056	TAIR10	chromosome	ID=Chr4;Name=Chr4
CUFF.426.1	Chr4	3059650	3059834		Chr4	1	18585056	TAIR10	chromosome	ID=Chr4;Name=Chr4
CUFF.427.1	Chr4	3061145	3061297		Chr4	1	18585056	TAIR10	chromosome	ID=Chr4;Name=Chr4
CUFF.427.1	Chr4	3061145	3061297		Chr4	3060975	3065294	TAIR10	transposable_element_gene	ID=AT4G06477;Note=transposable_element_gene;Name=AT4G06477;Derives_from=AT4TE14185
CUFF.427.1	Chr4	3061145	3061297		Chr4	3060975	3065294	TAIR10	mRNA	ID=AT4G06477.1;Parent=AT4G06477;Name=AT4G06477.1;Index=1
CUFF.427.1	Chr4	3061145	3061297		Chr4	3060975	3065294	TAIR10	exon	Parent=AT4G06477.1
CUFF.427.1	Chr4	3061145	3061297		Chr4	3061185	3061246	TAIR10	transposable_element	ID=AT4TE14180;Name=AT4TE14180;Alias=ATDNA12T3_2
CUFF.427.1	Chr4	3061145	3061297		Chr4	3061185	3061246	TAIR10	transposon_fragment	Parent=AT4TE14180
CUFF.428.1	Chr4	3060647	3060799		Chr4	1	18585056	TAIR10	chromosome	ID=Chr4;Name=Chr4
CUFF.429.1	Chr4	3138853	3138884		Chr4	1	18585056	TAIR10	chromosome	ID=Chr4;Name=Chr4
CUFF.430.1	Chr4	3157285	3157339		Chr4	1	18585056	TAIR10	chromosome	ID=Chr4;Name=Chr4
CUFF.430.1	Chr4	3157285	3157339		Chr4	3154644	3158594	TAIR10	transposable_element_gene	ID=AT4G06499;Note=transposable_element_gene;Name=AT4G06499
CUFF.430.1	Chr4	3157285	3157339		Chr4	3154644	3158594	TAIR10	mRNA	ID=AT4G06499.1;Parent=AT4G06499;Name=AT4G06499.1;Index=1
CUFF.430.1	Chr4	3157285	3157339		Chr4	3154644	3158594	TAIR10	exon	Parent=AT4G06499.1
CUFF.430.1	Chr4	3157285	3157339		Chr4	3156985	3157716	TAIR10	transposon_fragment	Parent=AT4TE14505
CUFF.430.1	Chr4	3157285	3157339		Chr4	3156471	3157716	TAIR10	transposable_element	ID=AT4TE14505;Name=AT4TE14505;Alias=ATHILA4A
CUFF.431.1	Chr4	3157402	3157455		Chr4	1	18585056	TAIR10	chromosome	ID=Chr4;Name=Chr4
CUFF.431.1	Chr4	3157402	3157455		Chr4	3154644	3158594	TAIR10	transposable_element_gene	ID=AT4G06499;Note=transposable_element_gene;Name=AT4G06499
CUFF.431.1	Chr4	3157402	3157455		Chr4	3154644	3158594	TAIR10	mRNA	ID=AT4G06499.1;Parent=AT4G06499;Name=AT4G06499.1;Index=1
CUFF.431.1	Chr4	3157402	3157455		Chr4	3154644	3158594	TAIR10	exon	Parent=AT4G06499.1
CUFF.431.1	Chr4	3157402	3157455		Chr4	3156985	3157716	TAIR10	transposon_fragment	Parent=AT4TE14505
CUFF.431.1	Chr4	3157402	3157455		Chr4	3156471	3157716	TAIR10	transposable_element	ID=AT4TE14505;Name=AT4TE14505;Alias=ATHILA4A
CUFF.432.1	Chr4	3190331	3190370		Chr4	1	18585056	TAIR10	chromosome	ID=Chr4;Name=Chr4
CUFF.432.1	Chr4	3190331	3190370		Chr4	3190072	3191621	TAIR10	transposable_element	ID=AT4TE14570;Name=AT4TE14570;Alias=ATHILA4A
CUFF.432.1	Chr4	3190331	3190370		Chr4	3190072	3191621	TAIR10	transposon_fragment	Parent=AT4TE14570
CUFF.433.1	Chr4	3200516	3200565		Chr4	1	18585056	TAIR10	chromosome	ID=Chr4;Name=Chr4
CUFF.433.1	Chr4	3200516	3200565		Chr4	3199827	3201028	TAIR10	transposable_element	ID=AT4TE14640;Name=AT4TE14640;Alias=ATREP18
CUFF.433.1	Chr4	3200516	3200565		Chr4	3199827	3201028	TAIR10	transposon_fragment	Parent=AT4TE14640
CUFF.434.1	Chr4	3230251	3230353		Chr4	1	18585056	TAIR10	chromosome	ID=Chr4;Name=Chr4
CUFF.434.1	Chr4	3230251	3230353		Chr4	3230203	3231793	TAIR10	transposable_element	ID=AT4TE14800;Name=AT4TE14800;Alias=ATREP18
CUFF.434.1	Chr4	3230251	3230353		Chr4	3230203	3231257	TAIR10	transposon_fragment	Parent=AT4TE14800
CUFF.435.1	Chr4	3245877	3245996		Chr4	1	18585056	TAIR10	chromosome	ID=Chr4;Name=Chr4
CUFF.435.1	Chr4	3245877	3245996		Chr4	3245685	3245990	TAIR10	transposable_element	ID=AT4TE14865;Name=AT4TE14865;Alias=ATREP18
CUFF.435.1	Chr4	3245877	3245996		Chr4	3245685	3245990	TAIR10	transposon_fragment	Parent=AT4TE14865
CUFF.436.1	Chr4	3240979	3241093		Chr4	1	18585056	TAIR10	chromosome	ID=Chr4;Name=Chr4
CUFF.436.1	Chr4	3240979	3241093		Chr4	3240366	3241093	TAIR10	transposable_element	ID=AT4TE14845;Name=AT4TE14845;Alias=ATREP18
CUFF.436.1	Chr4	3240979	3241093		Chr4	3240366	3241093	TAIR10	transposon_fragment	Parent=AT4TE14845
CUFF.437.1	Chr4	3257967	3258011		Chr4	1	18585056	TAIR10	chromosome	ID=Chr4;Name=Chr4
CUFF.437.1	Chr4	3257967	3258011		Chr4	3256614	3258473	TAIR10	transposable_element	ID=AT4TE14945;Name=AT4TE14945;Alias=ATREP18
CUFF.437.1	Chr4	3257967	3258011		Chr4	3257903	3258473	TAIR10	transposon_fragment	Parent=AT4TE14945
CUFF.438.1	Chr4	3274093	3274143		Chr4	1	18585056	TAIR10	chromosome	ID=Chr4;Name=Chr4
CUFF.438.1	Chr4	3274093	3274143		Chr4	3266373	3288504	TAIR10	transposable_element	ID=AT4TE15005;Name=AT4TE15005;Alias=ATHILA3
CUFF.438.1	Chr4	3274093	3274143		Chr4	3273949	3285542	TAIR10	transposable_element	ID=AT4TE15025;Name=AT4TE15025;Alias=ATHILA0_I
CUFF.438.1	Chr4	3274093	3274143		Chr4	3273949	3274433	TAIR10	transposon_fragment	Parent=AT4TE15025
CUFF.439.1	Chr4	3283418	3283475		Chr4	1	18585056	TAIR10	chromosome	ID=Chr4;Name=Chr4
CUFF.439.1	Chr4	3283418	3283475		Chr4	3266373	3288504	TAIR10	transposable_element	ID=AT4TE15005;Name=AT4TE15005;Alias=ATHILA3
CUFF.439.1	Chr4	3283418	3283475		Chr4	3274434	3285235	TAIR10	transposon_fragment	Parent=AT4TE15030
CUFF.439.1	Chr4	3283418	3283475		Chr4	3273949	3285542	TAIR10	transposable_element	ID=AT4TE15025;Name=AT4TE15025;Alias=ATHILA0_I
CUFF.439.1	Chr4	3283418	3283475		Chr4	3274434	3285235	TAIR10	transposable_element	ID=AT4TE15030;Name=AT4TE15030;Alias=ATHILA6A
CUFF.440.1	Chr4	3371651	3371706		Chr4	1	18585056	TAIR10	chromosome	ID=Chr4;Name=Chr4
CUFF.441.1	Chr4	3393610	3393670		Chr4	1	18585056	TAIR10	chromosome	ID=Chr4;Name=Chr4
CUFF.441.1	Chr4	3393610	3393670		Chr4	3393453	3395560	TAIR10	transposable_element	ID=AT4TE15470;Name=AT4TE15470;Alias=ATHILA3
CUFF.441.1	Chr4	3393610	3393670		Chr4	3393453	3394237	TAIR10	transposon_fragment	Parent=AT4TE15470
CUFF.442.1	Chr4	3449095	3449281		Chr4	1	18585056	TAIR10	chromosome	ID=Chr4;Name=Chr4
CUFF.442.1	Chr4	3449095	3449281		Chr4	3443381	3449415	TAIR10	transposable_element	ID=AT4TE15615;Name=AT4TE15615;Alias=VANDAL21
CUFF.442.1	Chr4	3449095	3449281		Chr4	3446207	3449415	TAIR10	transposon_fragment	Parent=AT4TE15615
CUFF.443.1	Chr4	3522613	3522706		Chr4	1	18585056	TAIR10	chromosome	ID=Chr4;Name=Chr4
CUFF.444.1	Chr4	3525595	3525645		Chr4	1	18585056	TAIR10	chromosome	ID=Chr4;Name=Chr4
CUFF.445.1	Chr4	3648297	3648352		Chr4	1	18585056	TAIR10	chromosome	ID=Chr4;Name=Chr4
CUFF.446.1	Chr4	3657551	3657594		Chr4	1	18585056	TAIR10	chromosome	ID=Chr4;Name=Chr4
CUFF.446.1	Chr4	3657551	3657594		Chr4	3656673	3657566	TAIR10	transposable_element	ID=AT4TE16275;Name=AT4TE16275;Alias=ATLINEIII
CUFF.446.1	Chr4	3657551	3657594		Chr4	3656673	3657566	TAIR10	transposon_fragment	Parent=AT4TE16275
CUFF.446.1	Chr4	3657551	3657594		Chr4	3657588	3658339	TAIR10	transposable_element	ID=AT4TE16280;Name=AT4TE16280;Alias=ATGP5
CUFF.446.1	Chr4	3657551	3657594		Chr4	3657588	3658339	TAIR10	transposon_fragment	Parent=AT4TE16280
CUFF.447.1	Chr4	3663387	3663437		Chr4	1	18585056	TAIR10	chromosome	ID=Chr4;Name=Chr4
CUFF.447.1	Chr4	3663387	3663437		Chr4	3663181	3663446	TAIR10	transposon_fragment	Parent=AT4TE16310
CUFF.447.1	Chr4	3663387	3663437		Chr4	3663181	3663446	TAIR10	transposable_element	ID=AT4TE16310;Name=AT4TE16310;Alias=HELITRONY1E
CUFF.448.1	Chr4	3667280	3667393		Chr4	1	18585056	TAIR10	chromosome	ID=Chr4;Name=Chr4
CUFF.448.1	Chr4	3667280	3667393		Chr4	3665925	3667547	TAIR10	gene	ID=AT4G06599;Note=protein_coding_gene;Name=AT4G06599
CUFF.448.1	Chr4	3667280	3667393		Chr4	3665925	3667547	TAIR10	mRNA	ID=AT4G06599.1;Parent=AT4G06599;Name=AT4G06599.1;Index=1
CUFF.448.1	Chr4	3667280	3667393		Chr4	3666079	3667495	TAIR10	protein	ID=AT4G06599.1-Protein;Name=AT4G06599.1;Derives_from=AT4G06599.1
CUFF.448.1	Chr4	3667280	3667393		Chr4	3667209	3667495	TAIR10	CDS	Parent=AT4G06599.1,AT4G06599.1-Protein;
CUFF.448.1	Chr4	3667280	3667393		Chr4	3667209	3667547	TAIR10	exon	Parent=AT4G06599.1
CUFF.449.1	Chr4	3671839	3671899		Chr4	1	18585056	TAIR10	chromosome	ID=Chr4;Name=Chr4
CUFF.449.1	Chr4	3671839	3671899		Chr4	3671876	3672014	TAIR10	transposable_element	ID=AT4TE16360;Name=AT4TE16360;Alias=ATHILA4A
CUFF.449.1	Chr4	3671839	3671899		Chr4	3671876	3672014	TAIR10	transposon_fragment	Parent=AT4TE16360
CUFF.450.1	Chr4	3672327	3672384		Chr4	1	18585056	TAIR10	chromosome	ID=Chr4;Name=Chr4
CUFF.451.1	Chr4	3677561	3677801		Chr4	1	18585056	TAIR10	chromosome	ID=Chr4;Name=Chr4
CUFF.451.1	Chr4	3677561	3677801		Chr4	3677557	3681531	TAIR10	transposon_fragment	Parent=AT4TE16385
CUFF.451.1	Chr4	3677561	3677801		Chr4	3675894	3693379	TAIR10	transposable_element	ID=AT4TE16380;Name=AT4TE16380;Alias=ATHILA2
CUFF.451.1	Chr4	3677561	3677801		Chr4	3677557	3681531	TAIR10	transposable_element	ID=AT4TE16385;Name=AT4TE16385;Alias=ATLANTYS2
CUFF.452.1	Chr4	3709839	3709885		Chr4	1	18585056	TAIR10	chromosome	ID=Chr4;Name=Chr4
CUFF.453.1	Chr4	3722960	3723005		Chr4	1	18585056	TAIR10	chromosome	ID=Chr4;Name=Chr4
CUFF.454.1	Chr4	3764102	3764169		Chr4	1	18585056	TAIR10	chromosome	ID=Chr4;Name=Chr4
CUFF.455.1	Chr4	3772563	3772681		Chr4	1	18585056	TAIR10	chromosome	ID=Chr4;Name=Chr4
CUFF.456.1	Chr4	3840957	3841251		Chr4	1	18585056	TAIR10	chromosome	ID=Chr4;Name=Chr4
CUFF.456.1	Chr4	3840957	3841251		Chr4	3838638	3843995	TAIR10	transposon_fragment	Parent=AT4TE16900
CUFF.456.1	Chr4	3840957	3841251		Chr4	3838638	3843995	TAIR10	transposable_element	ID=AT4TE16900;Name=AT4TE16900;Alias=ATHILA
CUFF.457.1	Chr4	3880092	3880204		Chr4	1	18585056	TAIR10	chromosome	ID=Chr4;Name=Chr4
CUFF.458.1	Chr4	3896545	3896659		Chr4	1	18585056	TAIR10	chromosome	ID=Chr4;Name=Chr4
CUFF.458.1	Chr4	3896545	3896659		Chr4	3896091	3896726	TAIR10	transposable_element	ID=AT4TE17030;Name=AT4TE17030;Alias=ATREP10D
CUFF.458.1	Chr4	3896545	3896659		Chr4	3896091	3896726	TAIR10	transposon_fragment	Parent=AT4TE17030
CUFF.459.1	Chr4	3906423	3906480		Chr4	1	18585056	TAIR10	chromosome	ID=Chr4;Name=Chr4
CUFF.459.1	Chr4	3906423	3906480		Chr4	3903579	3907337	TAIR10	transposable_element	ID=AT4TE17070;Name=AT4TE17070;Alias=ATHILA2
CUFF.459.1	Chr4	3906423	3906480		Chr4	3906135	3906558	TAIR10	transposon_fragment	Parent=AT4TE17070
CUFF.460.1	Chr4	3924452	3924495		Chr4	1	18585056	TAIR10	chromosome	ID=Chr4;Name=Chr4
CUFF.461.1	Chr4	3951299	3951580		Chr4	1	18585056	TAIR10	chromosome	ID=Chr4;Name=Chr4
CUFF.462.1	Chr4	3953497	3953709		Chr4	1	18585056	TAIR10	chromosome	ID=Chr4;Name=Chr4
CUFF.463.1	Chr4	3961671	3961755		Chr4	1	18585056	TAIR10	chromosome	ID=Chr4;Name=Chr4
CUFF.463.1	Chr4	3961671	3961755		Chr4	3957022	3965575	TAIR10	transposon_fragment	Parent=AT4TE17240
CUFF.463.1	Chr4	3961671	3961755		Chr4	3957022	3965575	TAIR10	transposable_element	ID=AT4TE17240;Name=AT4TE17240;Alias=ATHILA2
CUFF.464.1	Chr4	4027468	4027522		Chr4	1	18585056	TAIR10	chromosome	ID=Chr4;Name=Chr4
CUFF.464.1	Chr4	4027468	4027522		Chr4	4025214	4028757	TAIR10	transposon_fragment	Parent=AT4TE17480
CUFF.464.1	Chr4	4027468	4027522		Chr4	4025214	4028757	TAIR10	transposable_element	ID=AT4TE17480;Name=AT4TE17480;Alias=ATHILA
CUFF.465.1	Chr4	4040969	4041081		Chr4	1	18585056	TAIR10	chromosome	ID=Chr4;Name=Chr4
CUFF.465.1	Chr4	4040969	4041081		Chr4	4035340	4045318	TAIR10	transposon_fragment	Parent=AT4TE17510
CUFF.465.1	Chr4	4040969	4041081		Chr4	4035340	4045318	TAIR10	transposable_element	ID=AT4TE17510;Name=AT4TE17510;Alias=ATHILA2
CUFF.466.1	Chr4	4052047	4052097		Chr4	1	18585056	TAIR10	chromosome	ID=Chr4;Name=Chr4
CUFF.466.1	Chr4	4052047	4052097		Chr4	4051038	4053615	TAIR10	transposon_fragment	Parent=AT4TE17535
CUFF.466.1	Chr4	4052047	4052097		Chr4	4051038	4053615	TAIR10	transposable_element	ID=AT4TE17535;Name=AT4TE17535;Alias=ATHILA4A
CUFF.467.1	Chr4	4051484	4051574		Chr4	1	18585056	TAIR10	chromosome	ID=Chr4;Name=Chr4
CUFF.467.1	Chr4	4051484	4051574		Chr4	4049903	4051750	TAIR10	exon	Parent=AT4G06742.1
CUFF.467.1	Chr4	4051484	4051574		Chr4	4049903	4051750	TAIR10	transposable_element_gene	ID=AT4G06742;Note=transposable_element_gene;Name=AT4G06742
CUFF.467.1	Chr4	4051484	4051574		Chr4	4049903	4051750	TAIR10	mRNA	ID=AT4G06742.1;Parent=AT4G06742;Name=AT4G06742.1;Index=1
CUFF.467.1	Chr4	4051484	4051574		Chr4	4051038	4053615	TAIR10	transposon_fragment	Parent=AT4TE17535
CUFF.467.1	Chr4	4051484	4051574		Chr4	4051038	4053615	TAIR10	transposable_element	ID=AT4TE17535;Name=AT4TE17535;Alias=ATHILA4A
CUFF.468.1	Chr4	4074399	4074539		Chr4	1	18585056	TAIR10	chromosome	ID=Chr4;Name=Chr4
CUFF.468.1	Chr4	4074399	4074539		Chr4	4073962	4074545	TAIR10	gene	ID=AT4G06746;Note=protein_coding_gene;Name=AT4G06746
CUFF.468.1	Chr4	4074399	4074539		Chr4	4073962	4074545	TAIR10	mRNA	ID=AT4G06746.1;Parent=AT4G06746;Name=AT4G06746.1;Index=1
CUFF.468.1	Chr4	4074399	4074539		Chr4	4073962	4074545	TAIR10	exon	Parent=AT4G06746.1
CUFF.468.1	Chr4	4074399	4074539		Chr4	4074093	4074545	TAIR10	protein	ID=AT4G06746.1-Protein;Name=AT4G06746.1;Derives_from=AT4G06746.1
CUFF.468.1	Chr4	4074399	4074539		Chr4	4074093	4074545	TAIR10	CDS	Parent=AT4G06746.1,AT4G06746.1-Protein;
CUFF.469.1	Chr4	4075886	4075928		Chr4	1	18585056	TAIR10	chromosome	ID=Chr4;Name=Chr4
CUFF.469.1	Chr4	4075886	4075928		Chr4	4074937	4077190	TAIR10	transposon_fragment	Parent=AT4TE17655
CUFF.469.1	Chr4	4075886	4075928		Chr4	4074937	4077190	TAIR10	transposable_element	ID=AT4TE17655;Name=AT4TE17655;Alias=ATREP10D
CUFF.470.1	Chr4	4121637	4121711		Chr4	1	18585056	TAIR10	chromosome	ID=Chr4;Name=Chr4
CUFF.470.1	Chr4	4121637	4121711		Chr4	4120790	4121747	TAIR10	transposable_element	ID=AT4TE17855;Name=AT4TE17855;Alias=ATREP1
CUFF.470.1	Chr4	4121637	4121711		Chr4	4120790	4121747	TAIR10	transposon_fragment	Parent=AT4TE17855
CUFF.471.1	Chr4	4145647	4145715		Chr4	1	18585056	TAIR10	chromosome	ID=Chr4;Name=Chr4
CUFF.471.1	Chr4	4145647	4145715		Chr4	4145557	4146126	TAIR10	transposon_fragment	Parent=AT4TE17970
CUFF.471.1	Chr4	4145647	4145715		Chr4	4145557	4155602	TAIR10	transposable_element	ID=AT4TE17970;Name=AT4TE17970;Alias=HELITRON4
CUFF.472.1	Chr4	4140331	4140381		Chr4	1	18585056	TAIR10	chromosome	ID=Chr4;Name=Chr4
CUFF.472.1	Chr4	4140331	4140381		Chr4	4133384	4142040	TAIR10	transposable_element	ID=AT4TE17925;Name=AT4TE17925;Alias=ATHILA4C
CUFF.472.1	Chr4	4140331	4140381		Chr4	4139399	4142040	TAIR10	transposon_fragment	Parent=AT4TE17925
CUFF.473.1	Chr4	4139255	4139318		Chr4	1	18585056	TAIR10	chromosome	ID=Chr4;Name=Chr4
CUFF.473.1	Chr4	4139255	4139318		Chr4	4133384	4142040	TAIR10	transposable_element	ID=AT4TE17925;Name=AT4TE17925;Alias=ATHILA4C
CUFF.473.1	Chr4	4139255	4139318		Chr4	4135467	4139522	TAIR10	transposable_element_gene	ID=AT4G07334;Note=transposable_element_gene;Name=AT4G07334;Derives_from=AT4TE17925
CUFF.473.1	Chr4	4139255	4139318		Chr4	4135467	4139522	TAIR10	mRNA	ID=AT4G07334.1;Parent=AT4G07334;Name=AT4G07334.1;Index=1
CUFF.473.1	Chr4	4139255	4139318		Chr4	4135467	4139522	TAIR10	exon	Parent=AT4G07334.1
CUFF.473.1	Chr4	4139255	4139318		Chr4	4138802	4139334	TAIR10	transposon_fragment	Parent=AT4TE17925
CUFF.474.1	Chr4	4157749	4157793		Chr4	1	18585056	TAIR10	chromosome	ID=Chr4;Name=Chr4
CUFF.474.1	Chr4	4157749	4157793		Chr4	4155603	4158054	TAIR10	transposable_element	ID=AT4TE18010;Name=AT4TE18010;Alias=ATHILA4A
CUFF.474.1	Chr4	4157749	4157793		Chr4	4155603	4158054	TAIR10	transposon_fragment	Parent=AT4TE18010
CUFF.475.1	Chr4	4189215	4189258		Chr4	1	18585056	TAIR10	chromosome	ID=Chr4;Name=Chr4
CUFF.475.1	Chr4	4189215	4189258		Chr4	4187541	4191690	TAIR10	transposable_element	ID=AT4TE18075;Name=AT4TE18075;Alias=ATHILA
CUFF.475.1	Chr4	4189215	4189258		Chr4	4187541	4191690	TAIR10	transposon_fragment	Parent=AT4TE18075
CUFF.476.1	Chr4	4193738	4193853		Chr4	1	18585056	TAIR10	chromosome	ID=Chr4;Name=Chr4
CUFF.476.1	Chr4	4193738	4193853		Chr4	4193308	4195577	TAIR10	transposable_element	ID=AT4TE18080;Name=AT4TE18080;Alias=ATREP10D
CUFF.476.1	Chr4	4193738	4193853		Chr4	4193308	4195577	TAIR10	transposon_fragment	Parent=AT4TE18080
CUFF.477.1	Chr4	4195198	4195313		Chr4	1	18585056	TAIR10	chromosome	ID=Chr4;Name=Chr4
CUFF.477.1	Chr4	4195198	4195313		Chr4	4193308	4195577	TAIR10	transposable_element	ID=AT4TE18080;Name=AT4TE18080;Alias=ATREP10D
CUFF.477.1	Chr4	4195198	4195313		Chr4	4193308	4195577	TAIR10	transposon_fragment	Parent=AT4TE18080
CUFF.478.1	Chr4	4196450	4196503		Chr4	1	18585056	TAIR10	chromosome	ID=Chr4;Name=Chr4
CUFF.478.1	Chr4	4196450	4196503		Chr4	4195680	4197571	TAIR10	gene	ID=AT4G07390;Note=protein_coding_gene;Name=AT4G07390
CUFF.478.1	Chr4	4196450	4196503		Chr4	4195680	4197571	TAIR10	mRNA	ID=AT4G07390.1;Parent=AT4G07390;Name=AT4G07390.1;Index=1
CUFF.478.1	Chr4	4196450	4196503		Chr4	4195750	4197317	TAIR10	protein	ID=AT4G07390.1-Protein;Name=AT4G07390.1;Derives_from=AT4G07390.1
CUFF.479.1	Chr4	4201226	4201347		Chr4	1	18585056	TAIR10	chromosome	ID=Chr4;Name=Chr4
CUFF.479.1	Chr4	4201226	4201347		Chr4	4201249	4201464	TAIR10	three_prime_UTR	Parent=AT4G07410.2
CUFF.479.1	Chr4	4201226	4201347		Chr4	4201249	4201798	TAIR10	exon	Parent=AT4G07410.2
CUFF.479.1	Chr4	4201226	4201347		Chr4	4201249	4201798	TAIR10	exon	Parent=AT4G07410.1
CUFF.479.1	Chr4	4201226	4201347		Chr4	4201249	4205224	TAIR10	mRNA	ID=AT4G07410.2;Parent=AT4G07410;Name=AT4G07410.2;Index=1
CUFF.479.1	Chr4	4201226	4201347		Chr4	4201249	4205224	TAIR10	gene	ID=AT4G07410;Note=protein_coding_gene;Name=AT4G07410
CUFF.479.1	Chr4	4201226	4201347		Chr4	4201249	4205224	TAIR10	mRNA	ID=AT4G07410.1;Parent=AT4G07410;Name=AT4G07410.1;Index=1
CUFF.479.1	Chr4	4201226	4201347		Chr4	4201249	4201464	TAIR10	three_prime_UTR	Parent=AT4G07410.1
CUFF.480.1	Chr4	4219940	4220038		Chr4	1	18585056	TAIR10	chromosome	ID=Chr4;Name=Chr4
CUFF.481.1	Chr4	4254906	4254957		Chr4	1	18585056	TAIR10	chromosome	ID=Chr4;Name=Chr4
CUFF.481.1	Chr4	4254906	4254957		Chr4	4252256	4255321	TAIR10	transposable_element	ID=AT4TE18260;Name=AT4TE18260;Alias=VANDAL3
CUFF.481.1	Chr4	4254906	4254957		Chr4	4254437	4255321	TAIR10	transposon_fragment	Parent=AT4TE18260
CUFF.482.1	Chr4	4259186	4259252		Chr4	1	18585056	TAIR10	chromosome	ID=Chr4;Name=Chr4
CUFF.482.1	Chr4	4259186	4259252		Chr4	4257797	4259253	TAIR10	mRNA	ID=AT4G07460.1;Parent=AT4G07460;Name=AT4G07460.1;Index=1
CUFF.482.1	Chr4	4259186	4259252		Chr4	4255322	4261201	TAIR10	transposable_element	ID=AT4TE18270;Name=AT4TE18270;Alias=ATHILA4A
CUFF.482.1	Chr4	4259186	4259252		Chr4	4257797	4259253	TAIR10	transposable_element_gene	ID=AT4G07460;Note=transposable_element_gene;Name=AT4G07460;Derives_from=AT4TE18270
CUFF.482.1	Chr4	4259186	4259252		Chr4	4257884	4260836	TAIR10	transposon_fragment	Parent=AT4TE18270
CUFF.482.1	Chr4	4259186	4259252		Chr4	4259080	4259253	TAIR10	exon	Parent=AT4G07460.1
CUFF.483.1	Chr4	4259626	4259668		Chr4	1	18585056	TAIR10	chromosome	ID=Chr4;Name=Chr4
CUFF.483.1	Chr4	4259626	4259668		Chr4	4255322	4261201	TAIR10	transposable_element	ID=AT4TE18270;Name=AT4TE18270;Alias=ATHILA4A
CUFF.483.1	Chr4	4259626	4259668		Chr4	4257884	4260836	TAIR10	transposon_fragment	Parent=AT4TE18270
CUFF.484.1	Chr4	4271939	4271977		Chr4	1	18585056	TAIR10	chromosome	ID=Chr4;Name=Chr4
CUFF.484.1	Chr4	4271939	4271977		Chr4	4269500	4279994	TAIR10	transposable_element	ID=AT4TE18315;Name=AT4TE18315;Alias=ATHILA3
CUFF.484.1	Chr4	4271939	4271977		Chr4	4269500	4275020	TAIR10	transposon_fragment	Parent=AT4TE18315
CUFF.485.1	Chr4	4301717	4301770		Chr4	1	18585056	TAIR10	chromosome	ID=Chr4;Name=Chr4
CUFF.485.1	Chr4	4301717	4301770		Chr4	4298674	4303585	TAIR10	transposon_fragment	Parent=AT4TE18365
CUFF.485.1	Chr4	4301717	4301770		Chr4	4297734	4306264	TAIR10	transposable_element	ID=AT4TE18365;Name=AT4TE18365;Alias=ATHILA4C
CUFF.486.1	Chr4	4307707	4307750		Chr4	1	18585056	TAIR10	chromosome	ID=Chr4;Name=Chr4
CUFF.486.1	Chr4	4307707	4307750		Chr4	4307637	4309187	TAIR10	transposable_element	ID=AT4TE18380;Name=AT4TE18380;Alias=ATHILA4A
CUFF.486.1	Chr4	4307707	4307750		Chr4	4307637	4309187	TAIR10	transposon_fragment	Parent=AT4TE18380
CUFF.488.1	Chr4	4310130	4310180		Chr4	1	18585056	TAIR10	chromosome	ID=Chr4;Name=Chr4
CUFF.488.1	Chr4	4310130	4310180		Chr4	4309156	4310671	TAIR10	mRNA	ID=AT4G07507.1;Parent=AT4G07507;Name=AT4G07507.1;Index=1
CUFF.488.1	Chr4	4310130	4310180		Chr4	4309156	4310671	TAIR10	exon	Parent=AT4G07507.1
CUFF.488.1	Chr4	4310130	4310180		Chr4	4309156	4310671	TAIR10	transposable_element_gene	ID=AT4G07507;Note=transposable_element_gene;Name=AT4G07507
CUFF.488.1	Chr4	4310130	4310180		Chr4	4309188	4314013	TAIR10	transposable_element	ID=AT4TE18385;Name=AT4TE18385;Alias=HELITRON5
CUFF.488.1	Chr4	4310130	4310180		Chr4	4310052	4310239	TAIR10	transposable_element	ID=AT4TE18395;Name=AT4TE18395;Alias=VANDAL17
CUFF.488.1	Chr4	4310130	4310180		Chr4	4310052	4310239	TAIR10	transposon_fragment	Parent=AT4TE18395
CUFF.487.1	Chr4	3868995	3869091		Chr4	1	18585056	TAIR10	chromosome	ID=Chr4;Name=Chr4
CUFF.487.1	Chr4	3868995	3869091		Chr4	3864859	3877300	TAIR10	transposon_fragment	Parent=AT4TE16945
CUFF.487.1	Chr4	3868995	3869091		Chr4	3864859	3877300	TAIR10	transposable_element	ID=AT4TE16945;Name=AT4TE16945;Alias=ATHILA
CUFF.489.1	Chr4	4299274	4299345		Chr4	1	18585056	TAIR10	chromosome	ID=Chr4;Name=Chr4
CUFF.489.1	Chr4	4299274	4299345		Chr4	4298674	4303585	TAIR10	transposon_fragment	Parent=AT4TE18365
CUFF.489.1	Chr4	4299274	4299345		Chr4	4297734	4306264	TAIR10	transposable_element	ID=AT4TE18365;Name=AT4TE18365;Alias=ATHILA4C
CUFF.490.1	Chr4	4329945	4329980		Chr4	1	18585056	TAIR10	chromosome	ID=Chr4;Name=Chr4
CUFF.490.1	Chr4	4329945	4329980		Chr4	4320822	4333493	TAIR10	transposable_element	ID=AT4TE18435;Name=AT4TE18435;Alias=ATENSPM6
CUFF.490.1	Chr4	4329945	4329980		Chr4	4329179	4332395	TAIR10	transposon_fragment	Parent=AT4TE18445
CUFF.490.1	Chr4	4329945	4329980		Chr4	4328696	4332395	TAIR10	transposable_element	ID=AT4TE18445;Name=AT4TE18445;Alias=ATHILA
CUFF.491.1	Chr4	4373410	4373505		Chr4	1	18585056	TAIR10	chromosome	ID=Chr4;Name=Chr4
CUFF.491.1	Chr4	4373410	4373505		Chr4	4373289	4373667	TAIR10	transposon_fragment	Parent=AT4TE18565
CUFF.491.1	Chr4	4373410	4373505		Chr4	4373289	4375260	TAIR10	transposable_element	ID=AT4TE18565;Name=AT4TE18565;Alias=ATDNAI27T9C
CUFF.492.1	Chr4	4376258	4376292		Chr4	1	18585056	TAIR10	chromosome	ID=Chr4;Name=Chr4
CUFF.493.1	Chr4	4399310	4399348		Chr4	1	18585056	TAIR10	chromosome	ID=Chr4;Name=Chr4
CUFF.493.1	Chr4	4399310	4399348		Chr4	4394250	4399345	TAIR10	transposable_element	ID=AT4TE18640;Name=AT4TE18640;Alias=VANDAL22
CUFF.493.1	Chr4	4399310	4399348		Chr4	4394695	4399345	TAIR10	transposon_fragment	Parent=AT4TE18640
CUFF.494.1	Chr4	4408880	4408928		Chr4	1	18585056	TAIR10	chromosome	ID=Chr4;Name=Chr4
CUFF.494.1	Chr4	4408880	4408928		Chr4	4407852	4410665	TAIR10	transposon_fragment	Parent=AT4TE18695
[truncated: 63,535 more rows]

## Sheet: Cufflinks and closest feature
AGO4-ncRNA transcripts and its closest non-overlapping genomic feature
Cufflinks assembled transcripts					Closest non-overlapping gene feature
CUFF.1.1	Chr4	15717	15831		Chr4	15892	15964	TAIR10	transposon_fragment		Parent=AT4TE00080
CUFF.2.1	Chr4	41620	41676		Chr4	40861	41383	TAIR10	pseudogene		ID=AT4G00114;Note=pseudogene;Name=AT4G00114
CUFF.3.1	Chr4	47343	47494		Chr4	48265	48413	TAIR10	five_prime_UTR		Parent=AT4G00130.1
CUFF.4.1	Chr4	54270	54454		Chr4	53735	53929	TAIR10	transposon_fragment		Parent=AT4TE00235
CUFF.5.1	Chr4	55826	55871		Chr4	57198	59286	TAIR10	exon		Parent=AT4G00150.1
CUFF.6.1	Chr4	59848	59901		Chr4	59105	59286	TAIR10	five_prime_UTR		Parent=AT4G00150.1
CUFF.7.1	Chr4	60461	60504		Chr4	59105	59286	TAIR10	five_prime_UTR		Parent=AT4G00150.1
CUFF.8.1	Chr4	61283	61333		Chr4	59105	59286	TAIR10	five_prime_UTR		Parent=AT4G00150.1
CUFF.9.1	Chr4	61466	61514		Chr4	63409	63464	TAIR10	five_prime_UTR		Parent=AT4G00160.1
CUFF.10.1	Chr4	62688	62733		Chr4	63409	63464	TAIR10	five_prime_UTR		Parent=AT4G00160.1
CUFF.11.1	Chr4	73799	74038		Chr4	73658	73707	TAIR10	CDS		Parent=AT4G00180.2,AT4G00180.2-Protein;
CUFF.12.1	Chr4	78131	78176		Chr4	78865	78895	TAIR10	transposon_fragment		Parent=AT4TE00370
CUFF.13.1	Chr4	84685	84761		Chr4	83788	84123	TAIR10	exon		Parent=AT4G00200.1
CUFF.14.1	Chr4	111050	111104		Chr4	110997	111050	TAIR10	transposable_element		ID=AT4TE00540;Name=AT4TE00540;Alias=ATREP11
CUFF.15.1	Chr4	117576	117930		Chr4	117151	117476	TAIR10	three_prime_UTR		Parent=AT4G00270.1
CUFF.16.1	Chr4	119281	119322		Chr4	119490	119553	TAIR10	transposon_fragment		Parent=AT4TE00600
CUFF.17.1	Chr4	129395	129584		Chr4	130126	130399	TAIR10	three_prime_UTR		Parent=AT4G00300.2
CUFF.18.1	Chr4	130713	130759		Chr4	128585	130399	TAIR10	exon		Parent=AT4G00300.2
CUFF.19.1	Chr4	136837	136888		Chr4	137403	138300	TAIR10	CDS		Parent=AT4G00315.1,AT4G00315.1-Protein;
CUFF.20.1	Chr4	138985	139020		Chr4	138600	138888	TAIR10	CDS		Parent=AT4G00315.1,AT4G00315.1-Protein;
CUFF.21.1	Chr4	144244	144478		Chr4	144566	144668	TAIR10	transposon_fragment		Parent=AT4TE00740
CUFF.22.1	Chr4	151149	151282		Chr4	148957	151053	TAIR10	CDS		Parent=AT4G00340.1,AT4G00340.1-Protein;
CUFF.23.1	Chr4	162436	162683		Chr4	162778	163023	TAIR10	three_prime_UTR		Parent=AT4G00360.1
CUFF.24.1	Chr4	162213	162378		Chr4	162778	163023	TAIR10	three_prime_UTR		Parent=AT4G00360.1
CUFF.25.1	Chr4	182636	182673		Chr4	182575	182629	TAIR10	CDS		Parent=AT4G00420.1,AT4G00420.1-Protein;
CUFF.26.1	Chr4	184425	184470		Chr4	184249	184387	TAIR10	exon		Parent=AT4G00420.1
CUFF.27.1	Chr4	185178	185255		Chr4	185449	186238	TAIR10	exon		Parent=AT4G00430.1
CUFF.28.1	Chr4	188136	188182		Chr4	188255	188283	TAIR10	transposon_fragment		Parent=AT4TE00965
CUFF.29.1	Chr4	213813	213843		Chr4	213493	213697	TAIR10	exon		Parent=AT4G00460.1
CUFF.30.1	Chr4	221624	221682		Chr4	222319	222421	TAIR10	five_prime_UTR		Parent=AT4G00490.1
CUFF.31.1	Chr4	242616	242726		Chr4	242816	242888	TAIR10	CDS		Parent=AT4G00570.1,AT4G00570.1-Protein;
CUFF.32.1	Chr4	240202	240265		Chr4	239731	240038	TAIR10	exon		Parent=AT4G00550.1
CUFF.33.1	Chr4	244884	244986		Chr4	245086	245170	TAIR10	exon		Parent=AT4G00570.1
CUFF.34.1	Chr4	248819	248857		Chr4	248712	248812	TAIR10	exon		Parent=AT4G00580.1
CUFF.35.1	Chr4	260462	260513		Chr4	260129	260455	TAIR10	CDS		Parent=AT4G00620.1,AT4G00620.1-Protein;
CUFF.36.1	Chr4	284932	284982		Chr4	284776	284786	TAIR10	CDS		Parent=AT4G00695.2,AT4G00695.2-Protein;
CUFF.37.1	Chr4	293861	293906		Chr4	294115	294192	TAIR10	CDS		Parent=AT4G00720.1,AT4G00720.1-Protein;
CUFF.38.1	Chr4	299468	299623		Chr4	299740	300112	TAIR10	CDS		Parent=AT4G00730.1,AT4G00730.1-Protein;
CUFF.39.1	Chr4	305847	305978		Chr4	304642	305036	TAIR10	transposable_element		ID=AT4TE01580;Name=AT4TE01580;Alias=ATREP10C
CUFF.40.1	Chr4	308758	308801		Chr4	308374	308749	TAIR10	CDS		Parent=AT4G00740.1,AT4G00740.1-Protein;
CUFF.41.1	Chr4	321090	321130		Chr4	320793	320895	TAIR10	five_prime_UTR		Parent=AT4G00752.1
CUFF.42.1	Chr4	320274	320356		Chr4	319750	320255	TAIR10	CDS		Parent=AT4G00752.1,AT4G00752.1-Protein;
CUFF.43.1	Chr4	323085	323123		Chr4	322363	323033	TAIR10	pseudogene		ID=AT4G00753;Note=pseudogene;Name=AT4G00753
CUFF.44.1	Chr4	321726	321839		Chr4	322363	323033	TAIR10	pseudogenic_exon		Parent=AT4G00753.1
CUFF.45.1	Chr4	324875	325000		Chr4	325064	325293	TAIR10	five_prime_UTR		Parent=AT4G00755.1
CUFF.46.1	Chr4	351335	351374		Chr4	350530	351307	TAIR10	CDS		Parent=AT4G00820.1,AT4G00820.1-Protein;
CUFF.47.1	Chr4	352683	353042		Chr4	353300	353453	TAIR10	CDS		Parent=AT4G00830.4,AT4G00830.4-Protein;
CUFF.48.1	Chr4	367955	367998		Chr4	367060	367274	TAIR10	five_prime_UTR		Parent=AT4G00880.1
CUFF.49.1	Chr4	363920	364037		Chr4	364146	364416	TAIR10	exon		Parent=AT4G00872.1
CUFF.50.1	Chr4	375857	375898		Chr4	376002	376409	TAIR10	transposon_fragment		Parent=AT4TE01955
CUFF.51.1	Chr4	381110	381159		Chr4	379970	381042	TAIR10	CDS		Parent=AT4G00893.1,AT4G00893.1-Protein;
CUFF.52.1	Chr4	392865	392958		Chr4	393766	393884	TAIR10	CDS		Parent=AT4G00920.1,AT4G00920.1-Protein;
CUFF.53.1	Chr4	393889	393966		Chr4	393766	393884	TAIR10	CDS		Parent=AT4G00920.1,AT4G00920.1-Protein;
CUFF.54.1	Chr4	404612	404710		Chr4	404755	404810	TAIR10	exon		Parent=AT4G00940.1
CUFF.55.1	Chr4	407063	407169		Chr4	405983	406046	TAIR10	CDS		Parent=AT4G00950.1,AT4G00950.1-Protein;
CUFF.56.1	Chr4	410802	411045		Chr4	410105	410200	TAIR10	transposable_element		ID=AT4TE02130;Name=AT4TE02130;Alias=RathE3_cons
CUFF.57.1	Chr4	413327	413382		Chr4	412117	413327	TAIR10	gene		ID=AT4G00955;Note=protein_coding_gene;Name=AT4G00955
CUFF.58.1	Chr4	414343	414453		Chr4	414488	414622	TAIR10	CDS		Parent=AT4G00960.1,AT4G00960.1-Protein;
CUFF.59.1	Chr4	425919	425962		Chr4	425196	425452	TAIR10	transposable_element		ID=AT4TE02200;Name=AT4TE02200;Alias=ATHATN9
CUFF.60.1	Chr4	427000	427160		Chr4	427425	427562	TAIR10	CDS		Parent=AT4G00990.1,AT4G00990.1-Protein;
CUFF.61.1	Chr4	435464	435811		Chr4	434931	435326	TAIR10	CDS		Parent=AT4G01010.1,AT4G01010.1-Protein;
CUFF.62.1	Chr4	437167	437218		Chr4	436564	437087	TAIR10	CDS		Parent=AT4G01010.1,AT4G01010.1-Protein;
CUFF.63.1	Chr4	437333	437503		Chr4	437213	437242	TAIR10	CDS		Parent=AT4G01010.1,AT4G01010.1-Protein;
CUFF.64.1	Chr4	451616	451827		Chr4	451250	451443	TAIR10	three_prime_UTR		Parent=AT4G01037.1
CUFF.65.1	Chr4	458269	458425		Chr4	458127	458175	TAIR10	CDS		Parent=AT4G01050.1,AT4G01050.1-Protein;
CUFF.66.1	Chr4	461984	462129		Chr4	461849	461881	TAIR10	CDS		Parent=AT4G01070.2,AT4G01070.2-Protein;
CUFF.67.1	Chr4	463261	463406		Chr4	463850	464066	TAIR10	transposon_fragment		Parent=AT4TE02405
CUFF.68.1	Chr4	464017	464069		Chr4	463386	463850	TAIR10	transposable_element		ID=AT4TE02400;Name=AT4TE02400;Alias=ATREP6
CUFF.69.1	Chr4	468878	468963		Chr4	468999	469173	TAIR10	transposon_fragment		Parent=AT4TE02435
CUFF.70.1	Chr4	474589	474633		Chr4	474244	474382	TAIR10	transposable_element		ID=AT4TE02465;Name=AT4TE02465;Alias=ATHATN2
CUFF.71.1	Chr4	488947	489102		Chr4	489298	489323	TAIR10	transposon_fragment		Parent=AT4TE02550
CUFF.72.1	Chr4	497583	497659		Chr4	496998	497145	TAIR10	transposable_element		ID=AT4TE02590;Name=AT4TE02590;Alias=ATREP5
CUFF.73.1	Chr4	507720	508173		Chr4	506510	507626	TAIR10	exon		Parent=AT4G01200.1
CUFF.74.1	Chr4	512743	512795		Chr4	511909	512362	TAIR10	CDS		Parent=AT4G01210.1,AT4G01210.1-Protein;
CUFF.75.1	Chr4	522777	522949		Chr4	521766	522390	TAIR10	transposable_element		ID=AT4TE02735;Name=AT4TE02735;Alias=HELITRONY3
CUFF.76.1	Chr4	523898	524372		Chr4	523476	523587	TAIR10	CDS		Parent=AT4G01250.1,AT4G01250.1-Protein;
CUFF.77.1	Chr4	525992	526037		Chr4	525704	525738	TAIR10	transposable_element		ID=AT4TE02745;Name=AT4TE02745;Alias=ATREP3
CUFF.78.1	Chr4	532873	532929		Chr4	532562	532830	TAIR10	exon		Parent=AT4G01270.1
CUFF.79.1	Chr4	538060	538122		Chr4	538212	538379	TAIR10	CDS		Parent=AT4G01290.2,AT4G01290.2-Protein;
CUFF.80.1	Chr4	551074	551325		Chr4	551569	551674	TAIR10	CDS		Parent=AT4G01330.2,AT4G01330.2-Protein;
CUFF.81.1	Chr4	557903	557966		Chr4	558391	558432	TAIR10	transposon_fragment		Parent=AT4TE02915
CUFF.82.1	Chr4	571086	571130		Chr4	570728	571011	TAIR10	CDS		Parent=AT4G01390.1,AT4G01390.1-Protein;
CUFF.83.1	Chr4	583471	583532		Chr4	582268	582438	TAIR10	transposon_fragment		Parent=AT4TE03040
CUFF.84.1	Chr4	584872	584994		Chr4	585597	585706	TAIR10	five_prime_UTR		Parent=AT4G01430.1
CUFF.85.1	Chr4	598625	598690		Chr4	598331	598512	TAIR10	CDS		Parent=AT4G01440.1,AT4G01440.1-Protein;
CUFF.86.1	Chr4	604723	604783		Chr4	604397	604685	TAIR10	transposable_element		ID=AT4TE03160;Name=AT4TE03160;Alias=ATHATN3
CUFF.87.1	Chr4	607168	607205		Chr4	608026	608454	TAIR10	transposon_fragment		Parent=AT4TE03175
CUFF.88.1	Chr4	611932	611976		Chr4	611865	611932	TAIR10	gene		ID=AT4G01455;Note=tRNA;Name=AT4G01455
CUFF.89.1	Chr4	630308	630352		Chr4	631135	636899	TAIR10	exon		Parent=AT4G01490.1
CUFF.90.1	Chr4	637586	637618		Chr4	637281	637314	TAIR10	transposon_fragment		Parent=AT4TE03300
CUFF.91.1	Chr4	651060	651109		Chr4	650891	650998	TAIR10	transposable_element		ID=AT4TE03365;Name=AT4TE03365;Alias=HELITRONY1D
CUFF.92.1	Chr4	645527	645633		Chr4	645875	645970	TAIR10	transposon_fragment		Parent=AT4TE03350
CUFF.93.1	Chr4	658896	659027		Chr4	658368	658640	TAIR10	CDS		Parent=AT4G01520.1,AT4G01520.1-Protein;
CUFF.94.1	Chr4	665981	666044		Chr4	664776	665102	TAIR10	exon		Parent=AT4G01530.1
CUFF.95.1	Chr4	659446	659579		Chr4	659021	659178	TAIR10	CDS		Parent=AT4G01520.1,AT4G01520.1-Protein;
CUFF.96.1	Chr4	661691	661758		Chr4	661840	662975	TAIR10	transposon_fragment		Parent=AT4TE03420
CUFF.97.1	Chr4	670425	670689		Chr4	670801	670951	TAIR10	exon		Parent=AT4G01540.1
CUFF.98.1	Chr4	672490	672865		Chr4	672096	672368	TAIR10	CDS		Parent=AT4G01540.2,AT4G01540.2-Protein;
CUFF.99.1	Chr4	672945	672998		Chr4	672472	672789	TAIR10	exon		Parent=AT4G01540.1
CUFF.100.1	Chr4	673182	673239		Chr4	672472	672789	TAIR10	exon		Parent=AT4G01540.1
CUFF.101.1	Chr4	677318	677356		Chr4	677265	677304	TAIR10	CDS		Parent=AT4G01560.1,AT4G01560.1-Protein;
CUFF.102.1	Chr4	682617	682750		Chr4	681861	682601	TAIR10	gene		ID=AT4G01575;Note=protein_coding_gene;Name=AT4G01575
CUFF.103.1	Chr4	696515	696590		Chr4	696678	696714	TAIR10	CDS		Parent=AT4G01610.2,AT4G01610.2-Protein;
CUFF.104.1	Chr4	706030	706188		Chr4	705374	705866	TAIR10	CDS		Parent=AT4G01650.1,AT4G01650.1-Protein;
CUFF.105.1	Chr4	711344	711463		Chr4	711463	711561	TAIR10	CDS		Parent=AT4G01670.1,AT4G01670.1-Protein;
CUFF.106.1	Chr4	716150	716205		Chr4	716221	716969	TAIR10	CDS		Parent=AT4G01680.2,AT4G01680.2-Protein;
CUFF.107.1	Chr4	719237	719334		Chr4	717415	717579	TAIR10	five_prime_UTR		Parent=AT4G01680.3
CUFF.108.1	Chr4	714871	714943		Chr4	716003	716463	TAIR10	exon		Parent=AT4G01680.3
CUFF.109.1	Chr4	726698	726755		Chr4	724862	726596	TAIR10	transposon_fragment		Parent=AT4TE03735
CUFF.110.1	Chr4	728175	728229		Chr4	728325	728533	TAIR10	transposon_fragment		Parent=AT4TE03740
CUFF.111.1	Chr4	733322	733507		Chr4	732412	732782	TAIR10	CDS		Parent=AT4G01700.1,AT4G01700.1-Protein;
CUFF.112.1	Chr4	737937	738042		Chr4	738416	738650	TAIR10	transposon_fragment		Parent=AT4TE03790
CUFF.113.1	Chr4	738312	738361		Chr4	738416	738650	TAIR10	transposon_fragment		Parent=AT4TE03790
CUFF.114.1	Chr4	737342	737410		Chr4	736941	737127	TAIR10	transposon_fragment		Parent=AT4TE03785
CUFF.115.1	Chr4	739577	739620		Chr4	738416	738650	TAIR10	transposable_element		ID=AT4TE03790;Name=AT4TE03790;Alias=ATHATN1
CUFF.116.1	Chr4	790054	790087		Chr4	790088	790143	TAIR10	exon		Parent=AT4G01830.1
CUFF.117.1	Chr4	793456	793512		Chr4	793260	793402	TAIR10	five_prime_UTR		Parent=AT4G01840.1
CUFF.118.1	Chr4	795181	795231		Chr4	794933	795139	TAIR10	three_prime_UTR		Parent=AT4G01840.1
CUFF.119.1	Chr4	800452	800494		Chr4	801031	801544	TAIR10	exon		Parent=AT4G01860.2
CUFF.120.1	Chr4	816173	816220		Chr4	816703	816871	TAIR10	CDS		Parent=AT4G01890.1,AT4G01890.1-Protein;
CUFF.121.1	Chr4	819894	819934		Chr4	819956	820379	TAIR10	CDS		Parent=AT4G01895.1,AT4G01895.1-Protein;
CUFF.122.1	Chr4	846181	846482		Chr4	846710	846787	TAIR10	five_prime_UTR		Parent=AT4G01950.1
CUFF.123.1	Chr4	845659	845818		Chr4	844596	845478	TAIR10	CDS		Parent=AT4G01950.1,AT4G01950.1-Protein;
CUFF.124.1	Chr4	846598	846797		Chr4	844596	845478	TAIR10	CDS		Parent=AT4G01950.1,AT4G01950.1-Protein;
CUFF.125.1	Chr4	848937	849034		Chr4	850521	850663	TAIR10	transposon_fragment		Parent=AT4TE04360
CUFF.126.1	Chr4	850218	850260		Chr4	850521	850663	TAIR10	transposon_fragment		Parent=AT4TE04360
CUFF.127.1	Chr4	852243	852442		Chr4	852974	853165	TAIR10	exon		Parent=AT4G01960.1
CUFF.128.1	Chr4	853187	853369		Chr4	851209	853165	TAIR10	gene		ID=AT4G01960;Note=protein_coding_gene;Name=AT4G01960
CUFF.129.1	Chr4	860959	861081		Chr4	860200	860652	TAIR10	transposable_element		ID=AT4TE04410;Name=AT4TE04410;Alias=ATMU1
CUFF.130.1	Chr4	866847	866991		Chr4	866235	866386	TAIR10	three_prime_UTR		Parent=AT4G01985.1
CUFF.131.1	Chr4	867362	867620		Chr4	867787	868042	TAIR10	transposon_fragment		Parent=AT4TE04430
CUFF.132.1	Chr4	867860	867945		Chr4	868690	869627	TAIR10	transposon_fragment		Parent=AT4TE04435
CUFF.133.1	Chr4	881014	881140		Chr4	881456	881487	TAIR10	CDS		Parent=AT4G02010.1,AT4G02010.1-Protein;
CUFF.134.1	Chr4	886738	886794		Chr4	886692	886728	TAIR10	CDS		Parent=AT4G02020.1,AT4G02020.1-Protein;
CUFF.135.1	Chr4	900590	900807		Chr4	901175	901247	TAIR10	exon		Parent=AT4G02055.1
CUFF.136.1	Chr4	905309	905339		Chr4	901483	905297	TAIR10	protein		ID=AT4G02060.1-Protein;Name=AT4G02060.1;Derives_from=AT4G02060.1
CUFF.137.1	Chr4	913491	913536		Chr4	913554	913641	TAIR10	CDS		Parent=AT4G02075.1,AT4G02075.1-Protein;
CUFF.138.1	Chr4	916435	916492		Chr4	916285	916414	TAIR10	CDS		Parent=AT4G02075.1,AT4G02075.1-Protein;
CUFF.139.1	Chr4	916066	916125		Chr4	916127	916199	TAIR10	exon		Parent=AT4G02075.1
CUFF.140.1	Chr4	917533	917616		Chr4	917632	917933	TAIR10	transposon_fragment		Parent=AT4TE04680
CUFF.141.1	Chr4	925512	925546		Chr4	923099	923916	TAIR10	exon		Parent=AT4G02090.1
CUFF.142.1	Chr4	930092	930167		Chr4	930227	930275	TAIR10	CDS		Parent=AT4G02100.1,AT4G02100.1-Protein;
CUFF.143.1	Chr4	935803	935850		Chr4	935886	935971	TAIR10	CDS		Parent=AT4G02110.1,AT4G02110.1-Protein;
CUFF.144.1	Chr4	941693	941774		Chr4	941798	941863	TAIR10	CDS		Parent=AT4G02120.1,AT4G02120.1-Protein;
CUFF.145.1	Chr4	943443	943474		Chr4	943578	943627	TAIR10	CDS		Parent=AT4G02120.1,AT4G02120.1-Protein;
CUFF.146.1	Chr4	985485	985532		Chr4	985450	985475	TAIR10	CDS		Parent=AT4G02260.1,AT4G02260.1-Protein;
CUFF.147.1	Chr4	987003	987276		Chr4	987383	987485	TAIR10	CDS		Parent=AT4G02260.3,AT4G02260.3-Protein;
CUFF.148.1	Chr4	984982	985089		Chr4	985231	985450	TAIR10	five_prime_UTR		Parent=AT4G02260.2
CUFF.149.1	Chr4	999729	999771		Chr4	999818	999907	TAIR10	transposon_fragment		Parent=AT4TE05100
CUFF.150.1	Chr4	1003334	1003368		Chr4	1003442	1003554	TAIR10	exon		Parent=AT4G02290.1
CUFF.151.1	Chr4	1003552	1003589		Chr4	1003628	1003790	TAIR10	exon		Parent=AT4G02290.1
CUFF.152.1	Chr4	1024834	1024881		Chr4	1025414	1026118	TAIR10	exon		Parent=AT4G02320.1
CUFF.153.1	Chr4	1029073	1029104		Chr4	1029681	1029780	TAIR10	exon		Parent=AT4G02325.1
CUFF.154.1	Chr4	1030523	1030571		Chr4	1029798	1030386	TAIR10	transposable_element		ID=AT4TE05220;Name=AT4TE05220;Alias=HELITRONY3
CUFF.155.1	Chr4	1033196	1033291		Chr4	1033530	1033585	TAIR10	transposon_fragment		Parent=AT4TE05230
CUFF.156.1	Chr4	1040674	1040750		Chr4	1038156	1040571	TAIR10	protein		ID=AT4G02350.1-Protein;Name=AT4G02350.1;Derives_from=AT4G02350.1
CUFF.157.1	Chr4	1046263	1046711		Chr4	1046729	1046993	TAIR10	exon		Parent=AT4G02380.2
CUFF.158.1	Chr4	1054212	1054290		Chr4	1053867	1054065	TAIR10	exon		Parent=AT4G02390.1
CUFF.159.1	Chr4	1063600	1063646		Chr4	1064362	1066372	TAIR10	exon		Parent=AT4G02420.1
CUFF.160.1	Chr4	1074561	1074668		Chr4	1074320	1074456	TAIR10	exon		Parent=AT4G02450.1
CUFF.161.1	Chr4	1082010	1082168		Chr4	1082278	1082383	TAIR10	exon		Parent=AT4G02480.1
CUFF.162.1	Chr4	1085144	1085376		Chr4	1084881	1085055	TAIR10	exon		Parent=AT4G02480.1
CUFF.163.1	Chr4	1086289	1086327		Chr4	1086513	1086638	TAIR10	exon		Parent=AT4G02480.1
CUFF.164.1	Chr4	1089853	1089899		Chr4	1088876	1089644	TAIR10	transposon_fragment		Parent=AT4TE05540
CUFF.165.1	Chr4	1090688	1090726		Chr4	1091112	1091942	TAIR10	transposon_fragment		Parent=AT4TE05550
CUFF.166.1	Chr4	1090904	1091044		Chr4	1091112	1091942	TAIR10	transposon_fragment		Parent=AT4TE05550
CUFF.167.1	Chr4	1091738	1091823		Chr4	1092001	1092110	TAIR10	CDS		Parent=AT4G02482.1,AT4G02482.1-Protein;
CUFF.168.1	Chr4	1104060	1104113		Chr4	1102970	1103610	TAIR10	exon		Parent=AT4G02500.1
CUFF.169.1	Chr4	1105199	1105724		Chr4	1104765	1104829	TAIR10	exon		Parent=AT4G02510.1
CUFF.170.1	Chr4	1106213	1106350		Chr4	1104765	1104829	TAIR10	exon		Parent=AT4G02510.1
CUFF.171.1	Chr4	1108331	1108431		Chr4	1109360	1109600	TAIR10	three_prime_UTR		Parent=AT4G02510.1
CUFF.172.1	Chr4	1113678	1113843		Chr4	1114005	1114029	TAIR10	five_prime_UTR		Parent=AT4G02530.1
CUFF.173.1	Chr4	1114263	1114291		Chr4	1114005	1114029	TAIR10	five_prime_UTR		Parent=AT4G02530.1
CUFF.174.1	Chr4	1141783	1141884		Chr4	1140508	1141010	TAIR10	transposable_element		ID=AT4TE05810;Name=AT4TE05810;Alias=HELITRONY2
CUFF.175.1	Chr4	1156416	1156474		Chr4	1156538	1157223	TAIR10	CDS		Parent=AT4G02650.1,AT4G02650.1-Protein;
CUFF.176.1	Chr4	1177289	1177344		Chr4	1177666	1178066	TAIR10	exon		Parent=AT4G02670.1
CUFF.177.1	Chr4	1178268	1178307		Chr4	1177666	1178066	TAIR10	CDS		Parent=AT4G02670.1,AT4G02670.1-Protein;
CUFF.178.1	Chr4	1194263	1194392		Chr4	1194575	1196857	TAIR10	exon		Parent=AT4G02710.1
CUFF.179.1	Chr4	1200494	1200545		Chr4	1199925	1200002	TAIR10	transposable_element		ID=AT4TE06145;Name=AT4TE06145;Alias=ATREP5
CUFF.180.1	Chr4	1205062	1205786		Chr4	1205813	1205866	TAIR10	five_prime_UTR		Parent=AT4G02720.1
CUFF.181.1	Chr4	1215248	1215287		Chr4	1214814	1214992	TAIR10	transposable_element		ID=AT4TE06210;Name=AT4TE06210;Alias=ATCOPIA75
CUFF.182.1	Chr4	1216678	1216727		Chr4	1217590	1217942	TAIR10	exon		Parent=AT4G02740.1
CUFF.183.1	Chr4	1230069	1230120		Chr4	1229873	1229945	TAIR10	five_prime_UTR		Parent=AT4G02770.1
CUFF.184.1	Chr4	1233193	1233238		Chr4	1233441	1233635	TAIR10	transposon_fragment		Parent=AT4TE06315
CUFF.185.1	Chr4	1234830	1234868		Chr4	1233441	1233635	TAIR10	transposable_element		ID=AT4TE06315;Name=AT4TE06315;Alias=ATREP3
CUFF.186.1	Chr4	1237224	1237275		Chr4	1237766	1238087	TAIR10	exon		Parent=AT4G02780.1
CUFF.187.1	Chr4	1239837	1239895		Chr4	1240092	1240347	TAIR10	exon		Parent=AT4G02780.1
CUFF.188.1	Chr4	1244323	1244429		Chr4	1244669	1244813	TAIR10	exon		Parent=AT4G02780.1
CUFF.189.1	Chr4	1254747	1254801		Chr4	1254130	1254180	TAIR10	transposon_fragment		Parent=AT4TE06410
CUFF.190.1	Chr4	1256831	1256929		Chr4	1257068	1257212	TAIR10	three_prime_UTR		Parent=AT4G02810.1
CUFF.191.1	Chr4	1272880	1272936		Chr4	1271653	1272746	TAIR10	mRNA		ID=AT4G02870.1;Parent=AT4G02870;Name=AT4G02870.1;Index=1
CUFF.192.1	Chr4	1278864	1279411		Chr4	1278576	1278746	TAIR10	three_prime_UTR		Parent=AT4G02890.1
CUFF.193.1	Chr4	1279570	1279876		Chr4	1279961	1280031	TAIR10	exon		Parent=AT4G02890.4
CUFF.194.1	Chr4	1291525	1291626		Chr4	1291165	1291327	TAIR10	transposon_fragment		Parent=AT4TE06595
CUFF.195.1	Chr4	1294474	1294609		Chr4	1294670	1294861	TAIR10	three_prime_UTR		Parent=AT4G02920.2
CUFF.196.1	Chr4	1307003	1307158		Chr4	1307226	1308323	TAIR10	transposon_fragment		Parent=AT4TE06680
CUFF.197.1	Chr4	1319008	1319184		Chr4	1319655	1320007	TAIR10	exon		Parent=AT4G02980.1
CUFF.198.1	Chr4	1326309	1326405		Chr4	1326814	1327348	TAIR10	CDS		Parent=AT4G03000.2,AT4G03000.2-Protein;
CUFF.199.1	Chr4	1327116	1327156		Chr4	1327348	1327520	TAIR10	three_prime_UTR		Parent=AT4G03000.2
CUFF.200.1	Chr4	1331551	1331597		Chr4	1331703	1331895	TAIR10	CDS		Parent=AT4G03020.2,AT4G03020.2-Protein;
CUFF.201.1	Chr4	1336075	1336548		Chr4	1335728	1335941	TAIR10	three_prime_UTR		Parent=AT4G03030.1
CUFF.202.1	Chr4	1338498	1338537		Chr4	1339275	1339694	TAIR10	transposon_fragment		Parent=AT4TE06830
CUFF.203.1	Chr4	1340785	1340819		Chr4	1340114	1340696	TAIR10	exon		Parent=AT4G03038.1
CUFF.204.1	Chr4	1345259	1345299		Chr4	1344786	1345226	TAIR10	CDS		Parent=AT4G03050.2,AT4G03050.2-Protein;
CUFF.205.1	Chr4	1347144	1347185		Chr4	1347195	1347839	TAIR10	transposon_fragment		Parent=AT4TE06865
CUFF.206.1	Chr4	1354329	1354369		Chr4	1351979	1353854	TAIR10	pseudogene		ID=AT4G03060;Note=pseudogene;Name=AT4G03060
CUFF.207.1	Chr4	1356244	1356295		Chr4	1355666	1356018	TAIR10	pseudogene		ID=AT4G03063;Note=pseudogene;Name=AT4G03063
CUFF.208.1	Chr4	1356362	1356464		Chr4	1355666	1356018	TAIR10	pseudogene		ID=AT4G03063;Note=pseudogene;Name=AT4G03063
CUFF.209.1	Chr4	1376404	1376438		Chr4	1375913	1376231	TAIR10	three_prime_UTR		Parent=AT4G03100.1
CUFF.210.1	Chr4	1379040	1379101		Chr4	1378845	1378928	TAIR10	exon		Parent=AT4G03110.2
CUFF.211.1	Chr4	1379256	1379450		Chr4	1378845	1378928	TAIR10	exon		Parent=AT4G03110.2
CUFF.212.1	Chr4	1378718	1378859		Chr4	1379097	1379420	TAIR10	exon		Parent=AT4G03110.2
CUFF.213.1	Chr4	1404460	1404504		Chr4	1404663	1404937	TAIR10	three_prime_UTR		Parent=AT4G03180.1
CUFF.214.1	Chr4	1429507	1429592		Chr4	1429091	1429142	TAIR10	CDS		Parent=AT4G03260.1,AT4G03260.1-Protein;
CUFF.215.1	Chr4	1434434	1434475		Chr4	1434013	1434266	TAIR10	transposable_element		ID=AT4TE07310;Name=AT4TE07310;Alias=ATTIRTA1
CUFF.216.1	Chr4	1438915	1439098		Chr4	1440145	1440313	TAIR10	five_prime_UTR		Parent=AT4G03280.1
CUFF.217.1	Chr4	1439428	1439480		Chr4	1440145	1440313	TAIR10	five_prime_UTR		Parent=AT4G03280.1
CUFF.218.1	Chr4	1439207	1439246		Chr4	1440145	1440313	TAIR10	five_prime_UTR		Parent=AT4G03280.1
CUFF.219.1	Chr4	1437727	1437796		Chr4	1435292	1436200	TAIR10	transposable_element		ID=AT4TE07320;Name=AT4TE07320;Alias=ATREP15
CUFF.220.1	Chr4	1445705	1446086		Chr4	1444671	1445220	TAIR10	mRNA		ID=AT4G03292.1;Parent=AT4G03292;Name=AT4G03292.1;Index=1
CUFF.221.1	Chr4	1443605	1443696		Chr4	1442633	1443499	TAIR10	gene		ID=AT4G03290;Note=protein_coding_gene;Name=AT4G03290
CUFF.222.1	Chr4	1454362	1454402		Chr4	1454618	1454830	TAIR10	transposon_fragment		Parent=AT4TE07400
CUFF.223.1	Chr4	1463812	1463856		Chr4	1462468	1463389	TAIR10	transposable_element		ID=AT4TE07440;Name=AT4TE07440;Alias=VANDAL2
CUFF.224.1	Chr4	1464371	1464493		Chr4	1464528	1464587	TAIR10	CDS		Parent=AT4G03320.1,AT4G03320.1-Protein;
CUFF.225.1	Chr4	1463509	1463627		Chr4	1462468	1463389	TAIR10	transposable_element		ID=AT4TE07440;Name=AT4TE07440;Alias=VANDAL2
CUFF.226.1	Chr4	1484530	1484575		Chr4	1485048	1485090	TAIR10	exon		Parent=AT4G03380.1
CUFF.227.1	Chr4	1488227	1488285		Chr4	1488351	1488605	TAIR10	transposon_fragment		Parent=AT4TE07570
CUFF.228.1	Chr4	1490767	1490814		Chr4	1490911	1491013	TAIR10	CDS		Parent=AT4G03390.1,AT4G03390.1-Protein;
CUFF.229.1	Chr4	1492220	1492392		Chr4	1491790	1492062	TAIR10	CDS		Parent=AT4G03390.1,AT4G03390.1-Protein;
CUFF.230.1	Chr4	1497256	1497298		Chr4	1497535	1498213	TAIR10	exon		Parent=AT4G03400.1
CUFF.231.1	Chr4	1497804	1497934		Chr4	1497535	1497674	TAIR10	three_prime_UTR		Parent=AT4G03400.1
CUFF.232.1	Chr4	1300058	1300168		Chr4	1299028	1299259	TAIR10	transposable_element		ID=AT4TE06640;Name=AT4TE06640;Alias=ATHATN4
CUFF.233.1	Chr4	1501880	1502119		Chr4	1501606	1501678	TAIR10	gene		ID=AT4G03405;Note=tRNA;Name=AT4G03405
CUFF.234.1	Chr4	1504820	1505209		Chr4	1505246	1505692	TAIR10	exon		Parent=AT4G03415.2
CUFF.235.1	Chr4	1505281	1505507		Chr4	1505510	1505692	TAIR10	five_prime_UTR		Parent=AT4G03415.2
CUFF.236.1	Chr4	1516423	1516464		Chr4	1517133	1520563	TAIR10	exon		Parent=AT4G03430.1
CUFF.237.1	Chr4	1517796	1517926		Chr4	1517133	1517410	TAIR10	three_prime_UTR		Parent=AT4G03430.1
CUFF.238.1	Chr4	1518497	1519289		Chr4	1517133	1517410	TAIR10	three_prime_UTR		Parent=AT4G03430.1
CUFF.239.1	Chr4	1519697	1520110		Chr4	1520500	1520563	TAIR10	five_prime_UTR		Parent=AT4G03430.1
CUFF.240.1	Chr4	1532636	1532679		Chr4	1531736	1531780	TAIR10	five_prime_UTR		Parent=AT4G03450.1
CUFF.241.1	Chr4	1547688	1547779		Chr4	1547065	1547399	TAIR10	CDS		Parent=AT4G03480.1,AT4G03480.1-Protein;
CUFF.242.1	Chr4	1561722	1561755		Chr4	1562358	1562901	TAIR10	exon		Parent=AT4G03520.1
CUFF.243.1	Chr4	1564671	1564816		Chr4	1564873	1564946	TAIR10	transposon_fragment		Parent=AT4TE07970
CUFF.244.1	Chr4	1568454	1568851		Chr4	1568874	1569443	TAIR10	transposon_fragment		Parent=AT4TE07995
CUFF.245.1	Chr4	1575214	1575246		Chr4	1575543	1577566	TAIR10	CDS		Parent=AT4G03550.1,AT4G03550.1-Protein;
CUFF.246.1	Chr4	1586686	1586766		Chr4	1586456	1586590	TAIR10	transposable_element		ID=AT4TE08070;Name=AT4TE08070;Alias=ATTIRX1B
CUFF.247.1	Chr4	1585575	1585701		Chr4	1585473	1585511	TAIR10	CDS		Parent=AT4G03560.1,AT4G03560.1-Protein;
CUFF.248.1	Chr4	1590832	1590874		Chr4	1590954	1591065	TAIR10	exon		Parent=AT4G03570.1
CUFF.249.1	Chr4	1595398	1595439		Chr4	1595478	1595578	TAIR10	transposon_fragment		Parent=AT4TE08115
CUFF.250.1	Chr4	1596113	1596162		Chr4	1595840	1595962	TAIR10	transposon_fragment		Parent=AT4TE08125
CUFF.251.1	Chr4	1596383	1596531		Chr4	1595840	1595962	TAIR10	transposon_fragment		Parent=AT4TE08125
CUFF.252.1	Chr4	1595542	1595724		Chr4	1594476	1595478	TAIR10	transposable_element		ID=AT4TE08110;Name=AT4TE08110;Alias=AT9TSD1
CUFF.253.1	Chr4	1600500	1600564		Chr4	1600779	1600974	TAIR10	exon		Parent=AT4G03590.1
CUFF.254.1	Chr4	1626458	1626579		Chr4	1626628	1626649	TAIR10	exon		Parent=AT4G03670.1
CUFF.255.1	Chr4	1625112	1625145		Chr4	1625145	1625280	TAIR10	exon		Parent=AT4G03660.1
CUFF.256.1	Chr4	1664219	1664264		Chr4	1664535	1665733	TAIR10	transposon_fragment		Parent=AT4TE08435
CUFF.257.1	Chr4	1659799	1659951		Chr4	1660614	1660660	TAIR10	transposon_fragment		Parent=AT4TE08415
CUFF.258.1	Chr4	1673137	1673185		Chr4	1670637	1673055	TAIR10	mRNA		ID=AT4G03760.1;Parent=AT4G03760;Name=AT4G03760.1;Index=1
CUFF.260.1	Chr4	1731985	1732055		Chr4	1742384	1743785	TAIR10	transposon_fragment		Parent=AT4TE08720
CUFF.259.1	Chr4	1025190	1025276		Chr4	1025414	1026118	TAIR10	exon		Parent=AT4G02320.1
CUFF.261.1	Chr4	1767244	1767386		Chr4	1767610	1768501	TAIR10	transposon_fragment		Parent=AT4TE08870
CUFF.262.1	Chr4	1756386	1756459		Chr4	1756583	1756789	TAIR10	exon		Parent=AT4G03811.1
CUFF.263.1	Chr4	1775419	1775506		Chr4	1774380	1774422	TAIR10	five_prime_UTR		Parent=AT4G03820.2
CUFF.264.1	Chr4	1778643	1778688		Chr4	1778339	1778553	TAIR10	transposon_fragment		Parent=AT4TE08920
CUFF.265.1	Chr4	1818086	1818143		Chr4	1816901	1817369	TAIR10	transposon_fragment		Parent=AT4TE09025
CUFF.266.1	Chr4	1838737	1838786		Chr4	1838790	1842694	TAIR10	exon		Parent=AT4G03900.1
CUFF.267.1	Chr4	1847562	1847687		Chr4	1843446	1846903	TAIR10	transposon_fragment		Parent=AT4TE09085
CUFF.268.1	Chr4	1860985	1861031		Chr4	1861625	1862192	TAIR10	transposon_fragment		Parent=AT4TE09140
CUFF.269.1	Chr4	1862715	1862774		Chr4	1862823	1862847	TAIR10	transposon_fragment		Parent=AT4TE09150
CUFF.270.1	Chr4	1872762	1872888		Chr4	1872415	1872632	TAIR10	transposon_fragment		Parent=AT4TE09210
CUFF.271.1	Chr4	1874561	1874678		Chr4	1874749	1874861	TAIR10	CDS		Parent=AT4G03940.1,AT4G03940.1-Protein;
CUFF.272.1	Chr4	1901769	1901834		Chr4	1901901	1902816	TAIR10	transposon_fragment		Parent=AT4TE09295
CUFF.273.1	Chr4	1931382	1931414		Chr4	1930925	1930969	TAIR10	transposable_element		ID=AT4TE09325;Name=AT4TE09325;Alias=ARNOLD1
CUFF.274.1	Chr4	1935162	1935203		Chr4	1933231	1933950	TAIR10	exon		Parent=AT4G04020.1
CUFF.275.1	Chr4	1936611	1936666		Chr4	1937107	1937112	TAIR10	CDS		Parent=AT4G04030.1,AT4G04030.1-Protein;
CUFF.276.1	Chr4	1925034	1925092		Chr4	1920422	1925005	TAIR10	exon		Parent=AT4G04000.1
CUFF.277.1	Chr4	1960923	1960965		Chr4	1961138	1961892	TAIR10	exon		Parent=AT4G04077.1
CUFF.278.1	Chr4	1961882	1961992		Chr4	1961639	1961747	TAIR10	protein		ID=AT4G04078.1-Protein;Name=AT4G04078.1;Derives_from=AT4G04078.1
CUFF.279.1	Chr4	1973783	1973820		Chr4	1973197	1973731	TAIR10	CDS		Parent=AT4G04110.1,AT4G04110.1-Protein;
CUFF.280.1	Chr4	2008308	2008352		Chr4	2008367	2009678	TAIR10	exon		Parent=AT4G04165.1
CUFF.281.1	Chr4	2020303	2020339		Chr4	2020435	2020470	TAIR10	five_prime_UTR		Parent=AT4G04180.1
CUFF.282.1	Chr4	2025388	2025425		Chr4	2025179	2025329	TAIR10	exon		Parent=AT4G04190.1
CUFF.283.1	Chr4	2052306	2052339		Chr4	2052862	2054092	TAIR10	transposon_fragment		Parent=AT4TE09760
CUFF.284.1	Chr4	2052794	2052830		Chr4	2052862	2054092	TAIR10	transposon_fragment		Parent=AT4TE09760
CUFF.285.1	Chr4	2064319	2064424		Chr4	2063723	2064128	TAIR10	exon		Parent=AT4G04276.1
CUFF.286.1	Chr4	2078025	2078067		Chr4	2078303	2078331	TAIR10	transposon_fragment		Parent=AT4TE09860
CUFF.287.1	Chr4	2078635	2078671		Chr4	2078890	2079096	TAIR10	transposon_fragment		Parent=AT4TE09870
CUFF.288.1	Chr4	2106233	2106459		Chr4	2106460	2109688	TAIR10	exon		Parent=AT4G04316.1
CUFF.289.1	Chr4	2111910	2111951		Chr4	2111957	2112137	TAIR10	transposon_fragment		Parent=AT4TE10000
CUFF.290.1	Chr4	2113192	2113274		Chr4	2113403	2113564	TAIR10	five_prime_UTR		Parent=AT4G04320.1
CUFF.291.1	Chr4	2119645	2119691		Chr4	2119756	2119904	TAIR10	transposon_fragment		Parent=AT4TE10055
CUFF.292.1	Chr4	2120535	2120580		Chr4	2119756	2119904	TAIR10	transposable_element		ID=AT4TE10055;Name=AT4TE10055;Alias=ATREP11
CUFF.293.1	Chr4	2121922	2121978		Chr4	2122010	2122472	TAIR10	transposon_fragment		Parent=AT4TE10080
CUFF.294.1	Chr4	2133640	2133732		Chr4	2133562	2133586	TAIR10	exon		Parent=AT4G04360.1
CUFF.295.1	Chr4	2180424	2180479		Chr4	2180014	2180050	TAIR10	transposable_element		ID=AT4TE10275;Name=AT4TE10275;Alias=ATREP4
CUFF.296.1	Chr4	2184754	2184809		Chr4	2184419	2184717	TAIR10	pseudogenic_exon		Parent=AT4G04409.1
CUFF.297.1	Chr4	2205365	2205425		Chr4	2205874	2208275	TAIR10	transposon_fragment		Parent=AT4TE10345
CUFF.298.1	Chr4	2216397	2216455		Chr4	2214961	2214994	TAIR10	transposon_fragment		Parent=AT4TE10365
CUFF.299.1	Chr4	2217628	2217674		Chr4	2216229	2216975	TAIR10	transposon_fragment		Parent=AT4TE10370
CUFF.300.1	Chr4	2218638	2218741		Chr4	2218378	2218615	TAIR10	CDS		Parent=AT4G04450.1,AT4G04450.1-Protein;
CUFF.301.1	Chr4	2218319	2218391		Chr4	2218640	2218840	TAIR10	transposon_fragment		Parent=AT4TE10375
CUFF.302.1	Chr4	2221152	2221285		Chr4	2221113	2221114	TAIR10	three_prime_UTR		Parent=AT4G04450.1
CUFF.303.1	Chr4	2222279	2222323		Chr4	2221400	2221475	TAIR10	transposon_fragment		Parent=AT4TE10385
CUFF.304.1	Chr4	2235247	2235289		Chr4	2231956	2234638	TAIR10	mRNA		ID=AT4G04490.1;Parent=AT4G04490;Name=AT4G04490.1;Index=1
CUFF.305.1	Chr4	2235443	2235572		Chr4	2236003	2237046	TAIR10	exon		Parent=AT4G04495.1
CUFF.306.1	Chr4	2237772	2237815		Chr4	2235063	2237772	TAIR10	transposon_fragment		Parent=AT4TE10450
CUFF.307.1	Chr4	2242070	2242104		Chr4	2242121	2242953	TAIR10	CDS		Parent=AT4G04510.1,AT4G04510.1-Protein;
CUFF.308.1	Chr4	2251586	2251752		Chr4	2250848	2251449	TAIR10	transposable_element_gene		ID=AT4G04525;Note=transposable_element_gene;Name=AT4G04525;Derives_from=AT4TE10490
CUFF.309.1	Chr4	2258223	2258267		Chr4	2258297	2258644	TAIR10	transposon_fragment		Parent=AT4TE10495
CUFF.310.1	Chr4	2269178	2269304		Chr4	2268952	2269149	TAIR10	transposable_element		ID=AT4TE10565;Name=AT4TE10565;Alias=ATCOPIA94
CUFF.311.1	Chr4	2290000	2290248		Chr4	2290911	2290998	TAIR10	transposon_fragment		Parent=AT4TE10615
CUFF.312.1	Chr4	2291024	2291150		Chr4	2290911	2290998	TAIR10	transposable_element		ID=AT4TE10615;Name=AT4TE10615;Alias=ATLINE1A
CUFF.313.1	Chr4	2291422	2291607		Chr4	2291234	2291368	TAIR10	CDS		Parent=AT4G04570.2,AT4G04570.2-Protein;
CUFF.314.1	Chr4	2297435	2297580		Chr4	2297639	2297850	TAIR10	transposon_fragment		Parent=AT4TE10675
CUFF.315.1	Chr4	2308707	2308758		Chr4	2309412	2309571	TAIR10	exon		Parent=AT4G04601.1
CUFF.316.1	Chr4	2312919	2312977		Chr4	2311804	2312437	TAIR10	transposable_element		ID=AT4TE10725;Name=AT4TE10725;Alias=HELITRONY1D
CUFF.317.1	Chr4	2314958	2315003		Chr4	2315114	2315357	TAIR10	transposon_fragment		Parent=AT4TE10735
CUFF.318.1	Chr4	2315966	2316063		Chr4	2315114	2315357	TAIR10	transposable_element		ID=AT4TE10735;Name=AT4TE10735;Alias=ATIS112A
CUFF.319.1	Chr4	2316540	2316597		Chr4	2315816	2316042	TAIR10	transposable_element		ID=AT4TE10740;Name=AT4TE10740;Alias=HELITRONY1D
CUFF.320.1	Chr4	2322101	2322161		Chr4	2321010	2322025	TAIR10	transposable_element		ID=AT4TE10765;Name=AT4TE10765;Alias=ATREP5
CUFF.321.1	Chr4	2325556	2326430		Chr4	2326718	2327013	TAIR10	three_prime_UTR		Parent=AT4G04610.1
CUFF.322.1	Chr4	2335071	2335118		Chr4	2336930	2337231	TAIR10	transposon_fragment		Parent=AT4TE10840
CUFF.323.1	Chr4	2337683	2337720		Chr4	2338168	2338380	TAIR10	transposon_fragment		Parent=AT4TE10850
CUFF.324.1	Chr4	2342494	2342606		Chr4	2342412	2342453	TAIR10	transposable_element		ID=AT4TE10870;Name=AT4TE10870;Alias=ATREP7
CUFF.325.1	Chr4	2343438	2343480		Chr4	2342412	2342453	TAIR10	transposable_element		ID=AT4TE10870;Name=AT4TE10870;Alias=ATREP7
CUFF.326.1	Chr4	2348965	2349087		Chr4	2347997	2348963	TAIR10	transposable_element		ID=AT4TE10925;Name=AT4TE10925;Alias=HARBINGER
CUFF.327.1	Chr4	2347096	2347227		Chr4	2346632	2346943	TAIR10	transposable_element		ID=AT4TE10910;Name=AT4TE10910;Alias=VANDAL20
CUFF.328.1	Chr4	2354134	2354191		Chr4	2353988	2354112	TAIR10	CDS		Parent=AT4G04650.1,AT4G04650.1-Protein;
CUFF.329.1	Chr4	2393014	2393056		Chr4	2392754	2392887	TAIR10	exon		Parent=AT4G04710.1
CUFF.330.1	Chr4	2395738	2395850		Chr4	2395425	2395593	TAIR10	CDS		Parent=AT4G04720.1,AT4G04720.1-Protein;
CUFF.331.1	Chr4	2397263	2397433		Chr4	2397631	2397759	TAIR10	five_prime_UTR		Parent=AT4G04720.1
CUFF.332.1	Chr4	2403166	2403198		Chr4	2402565	2402757	TAIR10	transposon_fragment		Parent=AT4TE11205
CUFF.333.1	Chr4	2408150	2408328		Chr4	2408493	2408737	TAIR10	five_prime_UTR		Parent=AT4G04740.2
CUFF.334.1	Chr4	2412580	2412628		Chr4	2412753	2413328	TAIR10	exon		Parent=AT4G04745.1
CUFF.335.1	Chr4	2416740	2416791		Chr4	2417887	2417931	TAIR10	five_prime_UTR		Parent=AT4G04750.1
CUFF.336.1	Chr4	2417723	2417786		Chr4	2417887	2417931	TAIR10	five_prime_UTR		Parent=AT4G04750.1
CUFF.337.1	Chr4	2416987	2417036		Chr4	2417887	2417931	TAIR10	five_prime_UTR		Parent=AT4G04750.1
CUFF.338.1	Chr4	2423059	2423157		Chr4	2423220	2423779	TAIR10	transposon_fragment		Parent=AT4TE11300
CUFF.339.1	Chr4	2429811	2429887		Chr4	2428330	2429785	TAIR10	CDS		Parent=AT4G04770.1,AT4G04770.1-Protein;
CUFF.340.1	Chr4	2434886	2434935		Chr4	2435006	2435184	TAIR10	CDS		Parent=AT4G04790.1,AT4G04790.1-Protein;
CUFF.341.1	Chr4	2450161	2450222		Chr4	2450003	2450160	TAIR10	CDS		Parent=AT4G04840.1,AT4G04840.1-Protein;
CUFF.342.1	Chr4	2450628	2450663		Chr4	2450346	2450564	TAIR10	transposable_element		ID=AT4TE11410;Name=AT4TE11410;Alias=ATLINE1_1
CUFF.343.1	Chr4	2345897	2346002		Chr4	2345526	2345865	TAIR10	transposon_fragment		Parent=AT4TE10890
CUFF.344.1	Chr4	2471864	2471960		Chr4	2471971	2472082	TAIR10	five_prime_UTR		Parent=AT4G04885.1
CUFF.345.1	Chr4	2484112	2484151		Chr4	2484192	2484571	TAIR10	transposon_fragment		Parent=AT4TE11600
CUFF.346.1	Chr4	2497369	2497404		Chr4	2497643	2497930	TAIR10	five_prime_UTR		Parent=AT4G04920.2
CUFF.347.1	Chr4	2497928	2498047		Chr4	2498345	2498414	TAIR10	CDS		Parent=AT4G04920.2,AT4G04920.2-Protein;
CUFF.348.1	Chr4	2501957	2501999		Chr4	2502167	2502404	TAIR10	CDS		Parent=AT4G04920.2,AT4G04920.2-Protein;
CUFF.349.1	Chr4	2506675	2506840		Chr4	2506241	2506472	TAIR10	CDS		Parent=AT4G04925.1,AT4G04925.1-Protein;
CUFF.350.1	Chr4	2507896	2507951		Chr4	2508546	2508851	TAIR10	transposon_fragment		Parent=AT4TE11715
CUFF.351.1	Chr4	2509818	2509897		Chr4	2510099	2510918	TAIR10	CDS		Parent=AT4G04930.1,AT4G04930.1-Protein;
CUFF.352.1	Chr4	2495941	2496012		Chr4	2495490	2495766	TAIR10	exon		Parent=AT4G04910.1
CUFF.353.1	Chr4	2520489	2520534		Chr4	2520615	2520852	TAIR10	transposon_fragment		Parent=AT4TE11775
CUFF.354.1	Chr4	2523686	2523790		Chr4	2523832	2523892	TAIR10	exon		Parent=AT4G04955.1
CUFF.355.1	Chr4	2508910	2508994		Chr4	2508546	2508851	TAIR10	transposon_fragment		Parent=AT4TE11715
CUFF.356.1	Chr4	2534166	2534283		Chr4	2535156	2535386	TAIR10	three_prime_UTR		Parent=AT4G04960.1
CUFF.357.1	Chr4	2536948	2537011		Chr4	2537038	2538049	TAIR10	CDS		Parent=AT4G04970.1,AT4G04970.1-Protein;
CUFF.358.1	Chr4	2535477	2535613		Chr4	2533055	2535386	TAIR10	gene		ID=AT4G04960;Note=protein_coding_gene;Name=AT4G04960
CUFF.359.1	Chr4	2550502	2550605		Chr4	2549556	2549583	TAIR10	transposable_element		ID=AT4TE11935;Name=AT4TE11935;Alias=BRODYAGA2
CUFF.360.1	Chr4	2567277	2567330		Chr4	2567473	2567689	TAIR10	CDS		Parent=AT4G05010.1,AT4G05010.1-Protein;
CUFF.361.1	Chr4	2582167	2582209		Chr4	2582309	2582430	TAIR10	transposon_fragment		Parent=AT4TE12090
CUFF.362.1	Chr4	2590190	2590230		Chr4	2590244	2590301	TAIR10	CDS		Parent=AT4G05060.1,AT4G05060.1-Protein;
CUFF.363.1	Chr4	2588314	2589045		Chr4	2588003	2588270	TAIR10	three_prime_UTR		Parent=AT4G05050.2
CUFF.364.1	Chr4	2593656	2593742		Chr4	2593785	2594049	TAIR10	CDS		Parent=AT4G05070.1,AT4G05070.1-Protein;
CUFF.365.1	Chr4	2593803	2594079		Chr4	2593594	2593785	TAIR10	three_prime_UTR		Parent=AT4G05070.1
CUFF.366.1	Chr4	2595094	2595246		Chr4	2594948	2595049	TAIR10	transposon_fragment		Parent=AT4TE12160
CUFF.367.1	Chr4	2605952	2606379		Chr4	2605726	2605796	TAIR10	transposable_element		ID=AT4TE12195;Name=AT4TE12195;Alias=BOMZH1
CUFF.368.1	Chr4	2613016	2613054		Chr4	2612255	2612954	TAIR10	transposable_element		ID=AT4TE12215;Name=AT4TE12215;Alias=ATREP15
CUFF.369.1	Chr4	2617988	2618070		Chr4	2618453	2618556	TAIR10	five_prime_UTR		Parent=AT4G05100.1
CUFF.370.1	Chr4	2613553	2613659		Chr4	2613797	2614214	TAIR10	exon		Parent=AT4G05095.1
CUFF.371.1	Chr4	2620935	2621052		Chr4	2620716	2620750	TAIR10	transposable_element		ID=AT4TE12270;Name=AT4TE12270;Alias=ATREP15
CUFF.372.1	Chr4	2625318	2625383		Chr4	2625949	2626056	TAIR10	exon		Parent=AT4G05105.1
CUFF.373.1	Chr4	2639299	2639404		Chr4	2639585	2641302	TAIR10	transposon_fragment		Parent=AT4TE12345
CUFF.374.1	Chr4	2658690	2658865		Chr4	2660337	2660338	TAIR10	five_prime_UTR		Parent=AT4G05150.1
CUFF.375.1	Chr4	2659620	2659673		Chr4	2660337	2660338	TAIR10	five_prime_UTR		Parent=AT4G05150.1
CUFF.376.1	Chr4	2670089	2670212		Chr4	2669187	2669364	TAIR10	five_prime_UTR		Parent=AT4G05170.1
CUFF.377.1	Chr4	2670294	2670332		Chr4	2669187	2669364	TAIR10	five_prime_UTR		Parent=AT4G05170.1
CUFF.378.1	Chr4	2672410	2672678		Chr4	2672872	2673243	TAIR10	exon		Parent=AT4G05180.1
CUFF.379.1	Chr4	2674570	2674604		Chr4	2675100	2675337	TAIR10	five_prime_UTR		Parent=AT4G05190.1
CUFF.380.1	Chr4	2687982	2688026		Chr4	2688198	2688623	TAIR10	transposon_fragment		Parent=AT4TE12560
CUFF.381.1	Chr4	2689171	2689209		Chr4	2688624	2689018	TAIR10	exon		Parent=AT4G05240.1
CUFF.382.1	Chr4	2690147	2690244		Chr4	2690338	2690684	TAIR10	transposon_fragment		Parent=AT4TE12580
CUFF.383.1	Chr4	2693184	2693281		Chr4	2693679	2694459	TAIR10	CDS		Parent=AT4G05260.1,AT4G05260.1-Protein;
CUFF.384.1	Chr4	2716461	2716540		Chr4	2716942	2717240	TAIR10	transposon_fragment		Parent=AT4TE12660
CUFF.385.1	Chr4	2717708	2717765		Chr4	2718169	2718254	TAIR10	five_prime_UTR		Parent=AT4G05320.5
CUFF.386.1	Chr4	2720697	2720750		Chr4	2720771	2721053	TAIR10	CDS		Parent=AT4G05330.1,AT4G05330.1-Protein;
CUFF.387.1	Chr4	2719236	2719775		Chr4	2719932	2719988	TAIR10	three_prime_UTR		Parent=AT4G05320.6
CUFF.388.1	Chr4	2718844	2719141		Chr4	2718564	2718786	TAIR10	five_prime_UTR		Parent=AT4G05320.3
CUFF.389.1	Chr4	2723871	2724027		Chr4	2724404	2724433	TAIR10	transposon_fragment		Parent=AT4TE12700
CUFF.390.1	Chr4	2728033	2728076		Chr4	2728203	2728264	TAIR10	CDS		Parent=AT4G05360.1,AT4G05360.1-Protein;
CUFF.391.1	Chr4	2733581	2733634		Chr4	2732244	2732337	TAIR10	exon		Parent=AT4G05360.1
CUFF.392.1	Chr4	2735669	2735709		Chr4	2736134	2736584	TAIR10	CDS		Parent=AT4G05370.1,AT4G05370.1-Protein;
CUFF.393.1	Chr4	2738854	2739165		Chr4	2738530	2738838	TAIR10	three_prime_UTR		Parent=AT4G05390.2
CUFF.394.1	Chr4	2744488	2744546		Chr4	2744221	2744446	TAIR10	CDS		Parent=AT4G05410.1,AT4G05410.1-Protein;
CUFF.395.1	Chr4	2768213	2768271		Chr4	2765961	2767957	TAIR10	gene		ID=AT4G05475;Note=protein_coding_gene;Name=AT4G05475
CUFF.396.1	Chr4	2769894	2769979		Chr4	2768641	2768870	TAIR10	transposable_element		ID=AT4TE12930;Name=AT4TE12930;Alias=ATLINE2
CUFF.397.1	Chr4	2774350	2774403		Chr4	2774169	2774325	TAIR10	transposable_element		ID=AT4TE12960;Name=AT4TE12960;Alias=ATREP10B
CUFF.398.1	Chr4	2780106	2780144		Chr4	2780169	2782675	TAIR10	pseudogenic_exon		Parent=AT4G05500.1
CUFF.399.1	Chr4	2776065	2776145		Chr4	2776206	2776365	TAIR10	exon		Parent=AT4G05494.1
CUFF.400.1	Chr4	2779204	2779244		Chr4	2778448	2778801	TAIR10	exon		Parent=AT4G05497.1
CUFF.401.1	Chr4	2795087	2795170		Chr4	2795182	2796070	TAIR10	transposon_fragment		Parent=AT4TE13095
CUFF.402.1	Chr4	2801000	2801110		Chr4	2800705	2800877	TAIR10	transposable_element		ID=AT4TE13130;Name=AT4TE13130;Alias=HELITRONY3
CUFF.403.1	Chr4	2808007	2808042		Chr4	2808053	2808126	TAIR10	exon		Parent=AT4G05523.1
CUFF.404.1	Chr4	2809215	2809283		Chr4	2808679	2809025	TAIR10	exon		Parent=AT4G05523.1
CUFF.405.1	Chr4	2809678	2809741		Chr4	2809281	2809451	TAIR10	transposable_element		ID=AT4TE13180;Name=AT4TE13180;Alias=ATLINE1A
CUFF.406.1	Chr4	2816409	2816479		Chr4	2815800	2816230	TAIR10	transposable_element		ID=AT4TE13220;Name=AT4TE13220;Alias=HELITRONY1D
CUFF.407.1	Chr4	2840467	2840508		Chr4	2840354	2840430	TAIR10	exon		Parent=AT4G05570.1
CUFF.408.1	Chr4	2842858	2842907		Chr4	2841647	2841998	TAIR10	transposable_element_gene		ID=AT4G05580;Note=transposable_element_gene;Name=AT4G05580
CUFF.409.1	Chr4	2815274	2815530		Chr4	2815800	2816230	TAIR10	transposon_fragment		Parent=AT4TE13220
CUFF.410.1	Chr4	2999186	2999231		Chr4	2996026	2998434	TAIR10	transposable_element		ID=AT4TE13975;Name=AT4TE13975;Alias=ATHILA4
CUFF.411.1	Chr4	2998716	2998765		Chr4	2996026	2998434	TAIR10	transposable_element		ID=AT4TE13975;Name=AT4TE13975;Alias=ATHILA4
CUFF.412.1	Chr4	3008435	3008470		Chr4	3009310	3009523	TAIR10	transposon_fragment		Parent=AT4TE14010
CUFF.413.1	Chr4	3050142	3050193		Chr4	3050779	3051355	TAIR10	transposon_fragment		Parent=AT4TE14130
CUFF.414.1	Chr4	3054303	3054398		Chr4	3054741	3054805	TAIR10	transposon_fragment		Parent=AT4TE14145
CUFF.415.1	Chr4	3054669	3054918		Chr4	3055239	3055303	TAIR10	transposon_fragment		Parent=AT4TE14145
CUFF.416.1	Chr4	3055167	3055355		Chr4	3054741	3054805	TAIR10	transposon_fragment		Parent=AT4TE14145
CUFF.417.1	Chr4	3055802	3055853		Chr4	3055737	3055801	TAIR10	transposable_element		ID=AT4TE14150;Name=AT4TE14150;Alias=ATDNA12T3_2
CUFF.418.1	Chr4	3056197	3056401		Chr4	3055737	3055801	TAIR10	transposable_element		ID=AT4TE14150;Name=AT4TE14150;Alias=ATDNA12T3_2
CUFF.419.1	Chr4	3056772	3056818		Chr4	3057200	3057264	TAIR10	transposon_fragment		Parent=AT4TE14160
CUFF.420.1	Chr4	3057160	3057313		Chr4	3056235	3056299	TAIR10	transposon_fragment		Parent=AT4TE14155
CUFF.421.1	Chr4	3057657	3057813		Chr4	3057200	3057264	TAIR10	transposon_fragment		Parent=AT4TE14160
CUFF.422.1	Chr4	3058158	3058312		Chr4	3057200	3057264	TAIR10	transposon_fragment		Parent=AT4TE14160
CUFF.423.1	Chr4	3058654	3058810		Chr4	3057200	3057264	TAIR10	transposon_fragment		Parent=AT4TE14160
CUFF.424.1	Chr4	3059152	3059308		Chr4	3060974	3065294	TAIR10	exon		Parent=AT4G06477.1
CUFF.425.1	Chr4	3060148	3060349		Chr4	3060974	3065294	TAIR10	exon		Parent=AT4G06477.1
CUFF.426.1	Chr4	3059650	3059834		Chr4	3060974	3065294	TAIR10	exon		Parent=AT4G06477.1
CUFF.427.1	Chr4	3061145	3061297		Chr4	3061550	3063988	TAIR10	transposon_fragment		Parent=AT4TE14185
CUFF.428.1	Chr4	3060647	3060799		Chr4	3060974	3065294	TAIR10	exon		Parent=AT4G06477.1
CUFF.429.1	Chr4	3138853	3138884		Chr4	3138928	3144238	TAIR10	exon		Parent=AT4G06497.1
CUFF.430.1	Chr4	3157285	3157339		Chr4	3156470	3156993	TAIR10	transposon_fragment		Parent=AT4TE14505
CUFF.431.1	Chr4	3157402	3157455		Chr4	3157716	3158612	TAIR10	transposon_fragment		Parent=AT4TE14510
CUFF.432.1	Chr4	3190331	3190370		Chr4	3186650	3190088	TAIR10	transposable_element_gene		ID=AT4G06509;Note=transposable_element_gene;Name=AT4G06509
CUFF.433.1	Chr4	3200516	3200565		Chr4	3199531	3199826	TAIR10	transposon_fragment		Parent=AT4TE14635
CUFF.434.1	Chr4	3230251	3230353		Chr4	3230140	3230202	TAIR10	transposable_element		ID=AT4TE14795;Name=AT4TE14795;Alias=ATREP18
CUFF.435.1	Chr4	3245877	3245996		Chr4	3244702	3245684	TAIR10	transposon_fragment		Parent=AT4TE14860
CUFF.436.1	Chr4	3240979	3241093		Chr4	3237538	3240365	TAIR10	transposable_element		ID=AT4TE14840;Name=AT4TE14840;Alias=ATREP18
CUFF.437.1	Chr4	3257967	3258011		Chr4	3257099	3257535	TAIR10	transposable_element		ID=AT4TE14950;Name=AT4TE14950;Alias=ATREP18
CUFF.438.1	Chr4	3274093	3274143		Chr4	3273216	3273969	TAIR10	transposable_element_gene		ID=AT4G06515;Note=transposable_element_gene;Name=AT4G06515
CUFF.439.1	Chr4	3283418	3283475		Chr4	3283783	3284823	TAIR10	exon		Parent=AT4G06615.1
CUFF.440.1	Chr4	3371651	3371706		Chr4	3371976	3374649	TAIR10	exon		Parent=AT4G06539.1
CUFF.441.1	Chr4	3393610	3393670		Chr4	3392801	3393575	TAIR10	mRNA		ID=AT4G06623.1;Parent=AT4G06623;Name=AT4G06623.1;Index=1
CUFF.442.1	Chr4	3449095	3449281		Chr4	3449450	3449643	TAIR10	transposon_fragment		Parent=AT4TE15635
CUFF.443.1	Chr4	3522613	3522706		Chr4	3523006	3523398	TAIR10	transposon_fragment		Parent=AT4TE15880
CUFF.444.1	Chr4	3525595	3525645		Chr4	3525669	3529554	TAIR10	transposon_fragment		Parent=AT4TE15890
CUFF.445.1	Chr4	3648297	3648352		Chr4	3647686	3648128	TAIR10	transposable_element		ID=AT4TE16235;Name=AT4TE16235;Alias=ATGP5
CUFF.446.1	Chr4	3657551	3657594		Chr4	3656667	3657409	TAIR10	exon		Parent=AT4G06635.1
CUFF.447.1	Chr4	3663387	3663437		Chr4	3663484	3663616	TAIR10	five_prime_UTR		Parent=AT4G06598.1
CUFF.448.1	Chr4	3667280	3667393		Chr4	3667495	3667547	TAIR10	five_prime_UTR		Parent=AT4G06599.1
CUFF.449.1	Chr4	3671839	3671899		Chr4	3671189	3671429	TAIR10	transposable_element		ID=AT4TE16355;Name=AT4TE16355;Alias=ATHILA4C
CUFF.450.1	Chr4	3672327	3672384		Chr4	3672531	3672848	TAIR10	transposon_fragment		Parent=AT4TE16365
CUFF.451.1	Chr4	3677561	3677801		Chr4	3675893	3677556	TAIR10	transposon_fragment		Parent=AT4TE16380
CUFF.452.1	Chr4	3709839	3709885		Chr4	3705452	3709736	TAIR10	pseudogenic_exon		Parent=AT4G06608.1
CUFF.453.1	Chr4	3722960	3723005		Chr4	3721429	3722077	TAIR10	mRNA		ID=AT4G06612.1;Parent=AT4G06612;Name=AT4G06612.1;Index=1
CUFF.454.1	Chr4	3764102	3764169		Chr4	3763863	3764088	TAIR10	pseudogenic_transcript		ID=AT4G06641.1;Parent=AT4G06641;Name=AT4G06641.1;Index=1
CUFF.455.1	Chr4	3772563	3772681		Chr4	3772117	3772167	TAIR10	transposable_element		ID=AT4TE16680;Name=AT4TE16680;Alias=ATREP10D
CUFF.456.1	Chr4	3840957	3841251		Chr4	3841926	3850392	TAIR10	exon		Parent=AT4G06656.1
CUFF.457.1	Chr4	3880092	3880204		Chr4	3880966	3881187	TAIR10	transposon_fragment		Parent=AT4TE16965
CUFF.458.1	Chr4	3896545	3896659		Chr4	3896726	3897856	TAIR10	transposon_fragment		Parent=AT4TE17035
CUFF.459.1	Chr4	3906423	3906480		Chr4	3906556	3907337	TAIR10	transposon_fragment		Parent=AT4TE17070
CUFF.460.1	Chr4	3924452	3924495		Chr4	3924205	3924437	TAIR10	CDS		Parent=AT4G06688.1,AT4G06688.1-Protein;
CUFF.461.1	Chr4	3951299	3951580		Chr4	3949132	3950602	TAIR10	mRNA		ID=AT4G06700.1;Parent=AT4G06700;Name=AT4G06700.1;Index=1
CUFF.462.1	Chr4	3953497	3953709		Chr4	3949132	3950602	TAIR10	mRNA		ID=AT4G06700.1;Parent=AT4G06700;Name=AT4G06700.1;Index=1
CUFF.463.1	Chr4	3961671	3961755		Chr4	3959688	3961611	TAIR10	mRNA		ID=AT4G06704.1;Parent=AT4G06704;Name=AT4G06704.1;Index=1
CUFF.464.1	Chr4	4027468	4027522		Chr4	4026263	4026602	TAIR10	mRNA		ID=AT4G06724.1;Parent=AT4G06724;Name=AT4G06724.1;Index=1
CUFF.465.1	Chr4	4040969	4041081		Chr4	4041129	4043094	TAIR10	exon		Parent=AT4G06736.1
CUFF.466.1	Chr4	4052047	4052097		Chr4	4049902	4051750	TAIR10	transposable_element_gene		ID=AT4G06742;Note=transposable_element_gene;Name=AT4G06742
CUFF.467.1	Chr4	4051484	4051574		Chr4	4050164	4051037	TAIR10	transposon_fragment		Parent=AT4TE17530
CUFF.468.1	Chr4	4074399	4074539		Chr4	4073961	4074092	TAIR10	three_prime_UTR		Parent=AT4G06746.1
CUFF.469.1	Chr4	4075886	4075928		Chr4	4074882	4074936	TAIR10	transposon_fragment		Parent=AT4TE17650
CUFF.470.1	Chr4	4121637	4121711		Chr4	4121747	4121790	TAIR10	transposon_fragment		Parent=AT4TE17860
CUFF.471.1	Chr4	4145647	4145715		Chr4	4145359	4145556	TAIR10	transposon_fragment		Parent=AT4TE17965
CUFF.472.1	Chr4	4140331	4140381		Chr4	4135466	4139522	TAIR10	mRNA		ID=AT4G07334.1;Parent=AT4G07334;Name=AT4G07334.1;Index=1
CUFF.473.1	Chr4	4139255	4139318		Chr4	4139334	4139378	TAIR10	transposon_fragment		Parent=AT4TE17930
CUFF.474.1	Chr4	4157749	4157793		Chr4	4157879	4160875	TAIR10	exon		Parent=AT4G07339.1
CUFF.475.1	Chr4	4189215	4189258		Chr4	4186040	4188335	TAIR10	mRNA		ID=AT4G07370.1;Parent=AT4G07370;Name=AT4G07370.1;Index=1
CUFF.476.1	Chr4	4193738	4193853		Chr4	4192428	4193016	TAIR10	mRNA		ID=AT4G07380.1;Parent=AT4G07380;Name=AT4G07380.1;Index=1
CUFF.477.1	Chr4	4195198	4195313		Chr4	4195679	4195749	TAIR10	five_prime_UTR		Parent=AT4G07390.1
CUFF.478.1	Chr4	4196450	4196503		Chr4	4196524	4196584	TAIR10	CDS		Parent=AT4G07390.1,AT4G07390.1-Protein;
CUFF.479.1	Chr4	4201226	4201347		Chr4	4201004	4201193	TAIR10	CDS		Parent=AT4G07408.1,AT4G07408.1-Protein;
CUFF.480.1	Chr4	4219940	4220038		Chr4	4218838	4219565	TAIR10	transposon_fragment		Parent=AT4TE18195
CUFF.481.1	Chr4	4254906	4254957		Chr4	4255321	4255637	TAIR10	transposon_fragment		Parent=AT4TE18270
CUFF.482.1	Chr4	4259186	4259252		Chr4	4258437	4258573	TAIR10	exon		Parent=AT4G07460.1
CUFF.483.1	Chr4	4259626	4259668		Chr4	4259079	4259253	TAIR10	exon		Parent=AT4G07460.1
CUFF.484.1	Chr4	4271939	4271977		Chr4	4270746	4271691	TAIR10	transposable_element_gene		ID=AT4G07485;Note=transposable_element_gene;Name=AT4G07485;Derives_from=AT4TE18315
CUFF.485.1	Chr4	4301717	4301770		Chr4	4301902	4305955	TAIR10	exon		Parent=AT4G07502.1
CUFF.486.1	Chr4	4307707	4307750		Chr4	4306231	4307692	TAIR10	exon		Parent=AT4G07504.1
CUFF.488.1	Chr4	4310130	4310180		Chr4	4309680	4309896	TAIR10	transposable_element		ID=AT4TE18390;Name=AT4TE18390;Alias=ATENSPM3
CUFF.487.1	Chr4	3868995	3869091		Chr4	3869798	3871808	TAIR10	exon		Parent=AT4G06664.1
CUFF.489.1	Chr4	4299274	4299345		Chr4	4297733	4298677	TAIR10	transposon_fragment		Parent=AT4TE18365
CUFF.490.1	Chr4	4329945	4329980		Chr4	4328695	4329185	TAIR10	transposon_fragment		Parent=AT4TE18445
CUFF.491.1	Chr4	4373410	4373505		Chr4	4373071	4373281	TAIR10	transposon_fragment		Parent=AT4TE18500
CUFF.492.1	Chr4	4376258	4376292		Chr4	4375262	4375377	TAIR10	transposable_element		ID=AT4TE18570;Name=AT4TE18570;Alias=ATLANTYS1
CUFF.493.1	Chr4	4399310	4399348		Chr4	4399485	4401020	TAIR10	transposon_fragment		Parent=AT4TE18645
CUFF.494.1	Chr4	4408880	4408928		Chr4	4407954	4408606	TAIR10	exon		Parent=AT4G07595.1
CUFF.495.1	Chr4	4402417	4402481		Chr4	4401023	4402351	TAIR10	transposable_element		ID=AT4TE18650;Name=AT4TE18650;Alias=ATHILA4B_LTR
CUFF.496.1	Chr4	4443884	4443939		Chr4	4444417	4445033	TAIR10	transposon_fragment		Parent=AT4TE18790
CUFF.497.1	Chr4	4444013	4444053		Chr4	4444417	4445033	TAIR10	transposon_fragment		Parent=AT4TE18790
CUFF.498.1	Chr4	4496422	4496538		Chr4	4494937	4496399	TAIR10	mRNA		ID=AT4G07706.1;Parent=AT4G07706;Name=AT4G07706.1;Index=1
CUFF.499.1	Chr4	3989964	3990054		Chr4	3988848	3989259	TAIR10	mRNA		ID=AT4G06710.1;Parent=AT4G06710;Name=AT4G06710.1;Index=1
CUFF.500.1	Chr4	4535115	4535181		Chr4	4532242	4534148	TAIR10	transposable_element		ID=AT4TE19050;Name=AT4TE19050;Alias=ATHILA4C
CUFF.501.1	Chr4	4535783	4535824		Chr4	4532889	4535493	TAIR10	transposable_element_gene		ID=AT4G07738;Note=transposable_element_gene;Name=AT4G07738
CUFF.502.1	Chr4	4548766	4548816		Chr4	4548882	4549006	TAIR10	transposon_fragment		Parent=AT4TE19120
CUFF.503.1	Chr4	4577179	4577253		Chr4	4571943	4572009	TAIR10	transposon_fragment		Parent=AT4TE19210
CUFF.504.1	Chr4	4574743	4574819		Chr4	4571943	4572009	TAIR10	transposon_fragment		Parent=AT4TE19210
CUFF.505.1	Chr4	4547811	4548089		Chr4	4548159	4548669	TAIR10	transposon_fragment		Parent=AT4TE19115
CUFF.506.1	Chr4	4578139	4578215		Chr4	4571943	4572009	TAIR10	transposon_fragment		Parent=AT4TE19210
CUFF.507.1	Chr4	4579103	4579164		Chr4	4571943	4572009	TAIR10	transposon_fragment		Parent=AT4TE19210
CUFF.508.1	Chr4	4580599	4580672		Chr4	4587668	4588455	TAIR10	transposon_fragment		Parent=AT4TE19290
CUFF.509.1	Chr4	4581559	4581626		Chr4	4587668	4588455	TAIR10	transposon_fragment		Parent=AT4TE19290
CUFF.510.1	Chr4	4586706	4586755		Chr4	4587668	4588455	TAIR10	transposon_fragment		Parent=AT4TE19290
CUFF.511.1	Chr4	4584955	4585023		Chr4	4587668	4588455	TAIR10	transposon_fragment		Parent=AT4TE19290
CUFF.512.1	Chr4	4585905	4585978		Chr4	4587668	4588455	TAIR10	transposon_fragment		Parent=AT4TE19290
CUFF.513.1	Chr4	4591918	4591987		Chr4	4592075	4592753	TAIR10	transposon_fragment		Parent=AT4TE19300
CUFF.514.1	Chr4	4610362	4610407		Chr4	4610572	4610745	TAIR10	transposon_fragment		Parent=AT4TE19380
CUFF.515.1	Chr4	4623168	4623222		Chr4	4623490	4628221	TAIR10	transposon_fragment		Parent=AT4TE19450
CUFF.516.1	Chr4	4648845	4648956		Chr4	4645309	4648816	TAIR10	transposable_element		ID=AT4TE19530;Name=AT4TE19530;Alias=ATGP1
[truncated: 18,437 more rows]
