# Supplementary material for: Analysis of Argonaute 4-Associated Long Non-Coding RNA in Arabidopsis thaliana Sheds Novel Insights into Gene Regulation through RNA-Directed DNA Methylation
Source: Genes (Basel). 2017 Aug 7;8(8):198. doi: 10.3390/genes8080198 (PMC5575662; doi:10.3390/genes8080198)
Supplement: Supplementary file 1 [file genes-08-00198-s001.zip › Supplementary materials/Supplemental Tables.xls]

## Sheet: Table S1
Table S1: 5699 annotated genes with 50 or more reads in genebody or 2 kb flanking regions.
Feature	GeneLen	TransLen	CDS	5'UTR	3'UTR	Introns	5'upstream	3'downstream	Total reads
AT1G20390.1	6068	6068	0	332759	0	0	0	622865	955624
AT2G19360.1	4711	1281	0	0	0	374	493160	0	493534
AT4G02320.1	3394	1557	8	0	0	376269	6	0	376283
AT2G23640.1	1555	687	0	0	0	2	0	341340	341342
AT2G22830.1	2591	2025	2	0	0	3	309509	0	309514
AT3G27510.1	2123	2123	4	0	0	0	275199	0	275203
AT1G32337.1	308	159	0	0	0	1	226665	0	226666
AT5G63087.1	396	298	0	1	0	0	154746	41	154788
AT4G20730.1	2798	2649	0	0	6	0	261	150681	150948
AT5G32197.1	1947	1947	0	0	0	0	0	149536	149536
AT3G43307.1	2969	2969	0	1	0	0	0	139778	139779
AT3G49510.1	2667	2038	0	0	0	9	3	135827	135839
AT1G52080.1	2935	2319	19	10	0	0	125901	0	125930
AT3G50810.1	1234	736	0	0	0	4	122194	0	122198
AT2G25090.1	2187	1528	0	0	0	0	118097	130	118227
AT1G10095.1	3120	1507	1	0	116531	5	14	0	116551
AT5G66090.1	1437	945	0	1	52514	0	60578	0	113093
AT5G54560.1	1083	1083	1	0	0	0	0	112953	112954
AT4G11950.1	984	984	3	0	0	0	0	111095	111098
AT5G35798.1	572	572	0	0	0	0	108748	7	108755
AT4G02930.1	2996	1757	0	0	7	5	102664	1	102677
AT2G03080.1	2358	2358	0	2	0	0	101941	16	101959
AT3G30820.1	1393	1218	0	0	0	0	100368	0	100368
AT5G52055.1	911	911	0	1	0	0	99091	3	99095
AT4G38760.1	11259	6023	6	0	0	98072	25	0	98103
AT3G50925.1	426	273	1	0	0	2	95897	0	95900
AT3G43850.1	2068	813	0	0	0	94065	4	0	94069
AT3G16840.1	5259	2717	36	0	1	146	92075	0	92258
AT5G34851.1	5181	5181	0	91599	0	0	0	0	91599
AT2G36800.1	1637	1637	5	0	0	0	91485	0	91490
AT1G10870.1	7149	2769	2	0	5	90152	133	0	90292
AT3G20640.1	2893	1712	0	0	0	30	87062	0	87092
AT5G54510.1	2586	2181	4	0	1	4	6	86574	86589
AT1G16760.1	3074	2277	1	0	0	0	85952	0	85953
AT1G15530.1	1971	1971	26	0	0	0	76995	0	77021
AT4G37110.1	2152	1551	0	0	3	0	74584	0	74587
AT4G08949.1	144	144	3	0	0	0	13	72458	72474
AT2G47540.1	739	657	0	0	1	0	72411	0	72412
AT2G15765.1	338	338	0	0	0	0	71945	44	71989
AT4G20250.1	2539	168	0	0	0	12	0	71595	71607
AT4G35070.2	1529	1350	1	1	2	0	64477	0	64481
AT4G31330.1	1136	1058	2	0	2	0	63181	0	63185
AT3G46960.1	7195	4175	11	0	1	63111	4	0	63127
AT2G05380.2	1222	561	0	0	1	1	62920	0	62922
AT2G34880.1	4755	2421	1	0	0	61078	15	0	61094
AT1G73310.1	2363	1326	1	0	0	60935	0	0	60936
AT3G25800.1	3457	2097	2	0	2	60764	0	0	60768
AT5G61330.1	3874	1584	52	0	0	60251	2	0	60305
AT2G34655.1	910	910	0	0	41	0	20	59279	59340
AT5G51900.1	774	729	0	0	0	0	56942	0	56942
AT3G10090.1	1217	449	1	0	0	4	55742	0	55747
AT5G05560.1	13305	5108	0	0	0	55226	2	0	55228
AT3G18770.1	3176	2343	4	2	14766	7	39684	0	54463
AT5G49490.1	858	858	3	0	0	0	2	53694	53699
AT5G03590.1	1587	696	0	0	0	53333	87	1	53421
AT5G32228.1	1941	1941	0	0	0	0	0	52999	52999
AT3G28830.1	2117	1949	0	967	0	5	0	51632	52604
AT1G18930.1	376	376	0	2	0	0	52503	0	52505
AT1G47860.1	9594	9594	0	0	52410	0	6	0	52416
AT1G10160.1	4500	4500	0	90	0	0	0	51014	51104
AT1G62800.1	3761	1490	5	2	1	49764	0	9	49781
AT2G01990.1	1724	907	2	0	1	1	48491	9	48504
AT2G36830.1	1150	1059	1	0	0	0	50	47526	47577
AT3G23460.1	2001	918	219	0	0	47258	19	0	47496
AT2G41790.1	6881	3136	14	0	0	46257	0	0	46271
AT5G37930.1	1470	1107	1	0	0	0	42984	0	42985
AT5G38435.1	612	612	0	0	0	0	41569	0	41569
AT5G39770.1	8309	3819	13	0	0	40956	0	19	40988
AT1G43030.1	4370	4370	0	3	0	0	40923	2	40928
AT2G41090.1	1132	912	0	0	0	1	39210	0	39211
AT4G35710.1	852	852	0	0	0	0	39065	0	39065
AT4G20180.1	3302	3302	0	0	0	0	38251	10	38261
AT2G34680.1	12508	5739	11	0	1	38137	13	0	38162
AT1G73360.1	3826	3067	3	24	1	6	34846	0	34880
AT2G29790.1	1572	367	1	101	0	34558	64	8	34732
AT5G18350.1	4501	3738	2	0	0	17	34090	0	34109
AT5G66830.1	1185	1185	0	0	0	0	0	33938	33938
AT4G32620.1	5765	4925	12	0	0	3	33392	0	33407
AT3G54366.1	865	865	0	32667	0	0	31	0	32698
AT3G06520.1	1672	1401	0	0	0	32584	0	0	32584
AT3G02515.1	886	886	0	32469	0	0	0	0	32469
AT1G10640.1	2524	1793	3	0	0	0	32129	0	32132
AT4G09830.1	2087	937	0	0	0	1	31451	0	31452
AT5G53510.1	3234	2226	4	0	0	2	31435	0	31441
AT3G29153.1	4501	4501	0	0	0	0	31015	0	31015
AT2G46670.1	820	727	0	0	22	0	0	29900	29922
AT5G23908.1	210	210	0	0	0	0	29808	0	29808
AT5G38383.1	8937	8937	0	10	0	0	29586	1	29597
AT5G34940.2	3011	1815	3	83	0	29170	3	0	29259
AT1G67500.1	9231	5805	6	0	0	28252	0	0	28258
AT4G13445.1	73	73	0	0	0	0	28117	0	28117
AT1G24470.1	2353	1070	1	0	0	27413	26	0	27440
AT2G12510.1	3488	3488	0	1	0	0	26921	0	26922
AT4G37740.1	2394	1925	4	14	0	1	25611	0	25630
AT1G16420.1	1718	1338	7	0	0	25466	0	1	25474
AT1G21850.1	2728	1656	1	0	0	25435	0	0	25436
AT3G24460.1	7233	1976	5	4	721	24499	8	12	25249
AT5G47040.1	5564	2908	12	0	0	13	25106	0	25131
AT3G10140.1	2545	1629	0	0	0	0	24689	0	24689
AT4G19240.1	1293	1101	1	0	0	0	24552	0	24553
AT3G13130.1	839	839	0	3	0	0	1	24024	24028
AT1G32010.1	2700	2508	0	0	0	23990	1	0	23991
AT3G44090.1	1637	1350	0	0	0	0	23937	3	23940
AT5G33330.1	1214	623	0	0	0	39	23657	0	23696
AT4G15340.1	6110	2491	1	0	0	23010	7	0	23018
AT3G13380.1	4367	4274	1	4	0	0	22950	0	22955
AT3G11810.1	1236	1236	14	0	9	0	72	22339	22434
AT1G38416.1	834	834	0	0	0	0	12	21914	21926
AT3G42434.1	5199	5199	0	3	0	0	21791	0	21794
AT3G45253.1	5332	5332	0	0	14	0	21551	78	21643
AT2G33670.1	2902	1666	1	12	0	2	21406	0	21421
AT2G36540.1	1213	750	0	0	0	7	21306	0	21313
AT3G32043.1	5189	5189	0	0	4	0	21286	6	21296
AT1G80420.3	2509	1408	4	21191	0	6	0	0	21201
AT2G01029.1	10188	10188	0	19519	0	0	0	947	20466
AT3G51750.2	832	560	13	0	19961	0	0	0	19974
AT2G46560.1	10486	7741	27	0	2	19835	89	0	19953
AT2G13940.1	4506	4506	0	0	0	0	19891	0	19891
AT1G64210.1	1831	1764	0	0	0	0	19733	0	19733
AT5G42170.1	2922	1110	0	0	0	3	19248	0	19251
AT1G66553.1	111	111	0	0	0	0	19206	1	19207
AT3G28840.1	1538	1448	0	18024	0	0	822	98	18944
AT3G02180.3	921	667	1	0	0	0	18540	0	18541
AT5G10100.2	3729	1639	0	0	18512	6	0	23	18541
AT5G54280.2	6910	4343	2	6	2	17923	4	0	17937
AT3G10850.1	2026	1036	7	0	0	17399	0	0	17406
AT4G11140.1	1018	1018	3	0	0	0	17275	2	17280
AT2G41850.1	2507	1667	3	3	0	16867	2	0	16875
AT3G11900.1	1927	1645	2	3	0	0	3	16694	16702
AT5G60970.1	1478	1248	0	0	0	1	1	16084	16086
AT5G11320.1	2115	1418	0	0	0	1	0	16022	16023
AT4G16740.2	2153	1315	3	0	0	15965	6	0	15974
AT3G41762.1	863	560	33	0	1	9	15838	0	15881
AT5G46510.1	6563	4708	0	0	15	15	15515	0	15545
AT1G63730.1	3363	2901	1	0	0	0	15432	0	15433
AT4G37409.1	2143	1522	14	0	0	1	15371	0	15386
AT1G60450.1	1989	999	0	0	0	24	14753	0	14777
AT2G07440.1	930	411	2	0	0	0	0	14619	14621
AT1G20290.1	4151	1149	0	0	0	448	43	14112	14603
AT1G60835.1	248	248	0	1	0	0	14574	0	14575
AT4G32810.1	3258	2019	0	3	0	13929	5	0	13937
AT4G13660.1	2222	1206	0	10	0	13	13684	0	13707
AT1G05385.1	1048	746	1	0	0	13497	7	0	13505
AT2G19830.1	2013	1071	5	2	2	7	14	13275	13305
AT4G12426.1	2871	2871	0	0	0	0	13294	0	13294
AT1G63720.1	1674	1524	0	0	7	0	12757	0	12764
AT1G48090.1	26435	12995	33	0	1	12627	2	0	12663
AT3G23590.1	6179	4277	2	0	11885	1	571	0	12459
AT1G07380.1	3478	2340	9	0	0	12072	17	0	12098
AT3G66658.1	4033	2155	2	0	1	4	0	11930	11937
AT4G23980.2	4070	2835	3	8	11851	0	5	0	11867
AT2G40440.1	2081	585	0	0	0	11673	48	0	11721
AT1G18835.1	299	299	0	0	0	0	11698	21	11719
AT3G59690.1	2920	2006	3	1	0	4	11571	0	11579
AT2G38070.1	2204	2204	1	1	0	0	11435	130	11567
AT1G27880.1	5166	2940	2	0	0	3	11373	0	11378
AT5G58390.1	1759	1220	2	0	0	3	11359	0	11364
AT5G18610.1	3311	2005	4	26	11261	0	21	0	11312
AT2G21790.1	4573	2972	1	1	0	0	11290	0	11292
AT4G12460.2	4158	2241	4	0	4	9	0	11251	11268
AT4G32860.1	749	749	0	0	0	0	25	11151	11176
AT4G32020.1	1507	1507	23	4	4	0	11040	0	11071
AT4G19520.1	7811	5463	75	0	0	21	10783	0	10879
AT2G01021.1	102	102	26	0	0	0	10200	538	10764
AT1G69360.1	3971	3259	5	14	0	9857	511	0	10387
AT4G04930.1	2013	1329	1	6	1	9	10370	0	10387
AT2G14610.1	760	760	0	1	0	0	10365	5	10371
AT3G07980.1	7610	4514	22	0	4	10282	2	0	10310
AT5G52680.1	1051	717	11	0	0	1	10231	7	10250
AT2G22780.1	2740	1876	5	0	69	4	10137	11	10226
AT2G38300.1	2033	1551	53	0	0	5	10144	0	10202
AT3G49000.1	3286	1914	1	0	2	3	0	10081	10087
AT5G07190.1	1101	864	1	0	0	0	0	10033	10034
AT3G59340.1	2807	1325	12	0	0	14	9997	0	10023
AT5G16280.2	8552	4318	7	487	0	8	5511	3819	9832
AT3G07130.1	2296	1676	0	0	0	1	9800	0	9801
AT4G22260.1	2763	1435	0	0	0	2	9782	0	9784
AT5G43060.1	2658	1716	24	0	0	5	9671	0	9700
AT2G31920.1	2336	1779	0	0	0	9680	1	0	9681
AT3G49310.1	3203	1678	8	0	9587	1	1	0	9597
AT2G35800.1	4559	3115	0	0	1	2	9484	0	9487
AT5G49940.1	2003	946	1	0	0	1	9464	0	9466
AT1G20840.1	3205	2499	5	0	9330	2	5	0	9342
AT1G06148.2	2644	1046	0	0	9254	58	4	0	9316
AT5G35180.1	8601	2688	0	0	1	9275	0	0	9276
AT5G54360.1	813	813	1	0	0	0	9178	0	9179
AT4G08692.1	664	664	0	0	1	0	9120	0	9121
AT5G43065.1	4215	4215	0	9090	0	0	25	0	9115
AT3G23970.1	1242	1242	5	0	0	0	8756	332	9093
AT4G08953.1	462	462	0	0	0	0	0	9010	9010
AT4G04000.1	4583	4583	0	4	0	0	0	8937	8941
AT5G52820.1	3037	1678	27	1	0	26	48	8818	8920
AT4G07334.1	4056	4056	0	8114	0	0	0	745	8859
AT3G28345.1	5023	3891	8	0	0	69	8749	13	8839
AT2G21640.1	1167	536	0	3	1	0	1	8807	8812
AT4G09770.1	1532	1100	1	0	8794	0	2	0	8797
AT3G53720.1	4435	2762	21	1	0	29	8726	0	8777
AT3G03855.1	3791	3791	0	3	0	0	8757	0	8760
AT1G78470.1	1422	1224	5	0	0	0	8699	0	8704
AT5G15940.1	2075	1255	0	0	1	0	8399	0	8400
AT5G35860.1	540	540	0	0	6	0	8359	2	8367
AT5G40610.1	2494	1509	44	0	0	0	425	7870	8339
AT2G03330.1	5663	1158	4	0	0	8322	0	0	8326
AT3G31720.1	2187	2187	0	4721	0	0	1	3579	8301
AT3G17750.1	4954	3936	2	0	0	5	8262	0	8269
AT1G47606.1	702	702	0	0	1	0	8	8099	8108
AT2G47040.1	2302	2215	3	27	1	0	8075	0	8106
AT3G55734.1	160	160	0	0	0	0	7964	0	7964
AT1G36915.1	1302	1302	0	0	0	0	7869	0	7869
AT5G47540.1	2670	1638	0	9	7750	0	1	1	7761
AT3G44042.1	982	982	0	0	15	0	7745	0	7760
AT2G24000.1	4568	1395	0	0	0	7743	6	0	7749
AT2G29220.1	1884	1884	0	0	0	0	7701	0	7701
AT3G11590.1	3358	2218	14	0	0	6	7652	0	7672
AT3G29640.1	516	516	0	0	0	0	7643	0	7643
AT5G49240.1	1418	879	1	0	0	0	7626	0	7627
AT1G75550.1	504	504	406	0	0	0	0	7213	7619
AT1G79910.2	2287	1467	0	7586	0	10	1	0	7597
AT3G44410.1	720	720	0	0	0	0	7538	9	7547
AT1G05440.1	1842	1527	0	0	0	0	7491	0	7491
AT1G69960.1	1977	1281	2	1	0	0	7437	0	7440
AT2G23890.1	3327	2046	0	0	0	1	7422	0	7423
AT3G05680.1	11971	6833	15	1	0	7320	0	0	7336
AT1G43650.2	3014	947	0	0	7276	4	20	0	7300
AT3G47910.1	7349	5462	39	2	3	7241	2	0	7287
AT2G32790.1	839	750	0	0	1	0	1	7222	7224
AT5G13810.1	1687	1585	7	11	32	0	0	7096	7146
AT1G11175.1	798	798	0	51	0	0	7034	0	7085
AT4G08650.1	4110	4110	0	3	0	0	7001	0	7004
AT5G49320.1	1290	932	0	0	0	9	6987	0	6996
AT2G44810.1	1145	1145	0	0	0	0	1	6988	6989
AT4G30110.1	4344	2875	1	0	0	16	6889	0	6906
AT1G24210.1	1608	801	0	0	1	6880	10	0	6891
AT1G32350.1	1714	1338	1	6	2	11	6809	0	6829
AT2G16110.1	972	972	0	0	0	0	6726	4	6730
AT5G61520.2	1866	1791	4	20	0	0	6682	0	6706
AT5G19660.1	4527	3343	13	0	0	3	6603	0	6619
AT5G39820.1	1192	1014	0	0	0	0	6603	0	6603
AT4G08030.1	3288	3288	0	6579	0	0	1	6	6586
AT1G68470.1	1894	1539	2	0	0	0	39	6513	6554
AT3G02270.1	2031	2031	3	0	0	0	6494	0	6497
AT4G19820.1	1179	1101	0	0	0	0	6473	0	6473
AT4G34400.1	2566	1486	0	57	0	0	0	6361	6418
AT1G09300.2	4719	2129	2	3895	0	2483	0	0	6380
AT3G18035.1	2635	1903	27	6295	2	16	17	0	6357
AT5G11190.1	1076	570	0	0	0	0	6327	0	6327
AT4G05526.1	3274	3274	0	0	0	0	6320	0	6320
AT3G13235.2	3235	1511	0	0	6298	0	0	0	6298
AT2G23700.1	3864	2762	2	7	3	1	6195	25	6233
AT2G18140.1	1295	1014	0	0	0	2	3	6226	6231
AT5G65460.1	7171	3795	5	0	0	6191	12	9	6217
AT2G37780.1	861	861	0	0	0	0	5991	0	5991
AT1G16980.1	4178	2466	0	0	0	5974	14	0	5988
AT2G20300.1	4298	3162	1	0	1	6	5960	0	5968
AT1G55760.1	2147	1746	0	362	0	0	5515	0	5877
AT3G28480.2	2265	1243	260	0	0	5588	0	0	5848
AT4G21210.2	1798	1343	0	5848	0	0	0	0	5848
AT1G36630.1	7481	7481	0	0	5623	0	5	175	5803
AT4G37130.1	2544	1879	0	0	18	2	0	5693	5713
AT2G22620.2	5824	2204	2	0	1	5686	13	0	5702
AT2G15380.1	5826	5826	0	18	0	0	5	5623	5646
AT3G29615.1	8174	8174	0	3	0	0	5617	14	5634
AT5G37476.1	884	884	0	0	0	0	3	5612	5615
AT1G70390.1	1112	999	0	0	0	0	5503	0	5503
AT4G20006.1	123	123	0	0	0	0	5496	0	5496
AT3G45680.1	2098	1861	0	0	0	0	5450	6	5456
AT3G42806.1	4660	4660	0	9	0	0	5441	0	5450
AT1G79440.1	5203	2039	8	0	8	5419	1	5	5441
AT2G45230.1	4125	4125	0	0	0	0	0	5430	5430
AT3G30360.1	541	378	0	0	0	0	5365	0	5365
AT4G06710.1	411	411	0	0	0	0	5361	1	5362
AT5G44800.1	10034	7295	29	21	0	12	32	5264	5358
AT1G71230.1	1936	1317	0	0	0	0	5339	0	5339
AT4G01520.1	2772	909	0	0	0	710	4562	10	5282
AT3G06480.1	4699	3605	20	0	19	0	5208	0	5247
AT2G05160.1	3353	2436	0	1	20	5200	5	4	5230
AT4G35240.2	6128	3210	17	4982	39	100	3	0	5141
AT1G02780.1	1658	1031	14	0	1	12	5104	0	5131
AT4G24730.1	4819	2031	2	0	3	5126	0	0	5131
AT3G29480.1	3805	3805	0	2	0	0	2	5077	5081
AT3G59400.1	994	994	20	0	5060	0	1	0	5081
AT4G19720.1	1388	1147	1	0	0	0	3	4993	4997
AT3G13480.1	1006	860	12	4	1	0	4479	500	4996
AT5G41710.1	1990	1990	0	0	0	0	0	4980	4980
AT3G62475.1	1581	1581	0	4964	0	0	0	0	4964
AT1G76130.1	2796	1491	0	0	0	1	2	4943	4946
AT4G19250.1	687	687	1	0	0	0	4936	0	4937
AT5G02220.1	440	440	22	0	4	0	4906	0	4932
AT5G65860.2	1423	1066	11	1	0	0	4880	0	4892
AT1G09370.1	540	540	0	0	0	0	4878	2	4880
AT3G46260.1	1830	1305	0	0	0	4847	0	14	4861
AT3G54150.1	2172	1203	5	0	0	4706	134	0	4845
AT5G60460.1	499	499	0	0	245	0	4407	176	4828
AT5G59630.1	2493	2493	0	0	4784	0	2	0	4786
AT4G26370.1	2507	1358	4	95	0	0	4686	0	4785
AT1G01480.1	2619	1920	0	177	2	4560	4	0	4743
AT2G11670.1	2069	2069	0	4709	0	0	2	0	4711
AT3G60120.1	3006	1809	1	0	0	4645	50	0	4696
AT3G59450.1	2084	447	3	0	0	2	4670	0	4675
AT3G47030.1	1427	1427	0	4672	0	0	1	0	4673
AT2G39750.1	3581	2370	60	0	5	33	4568	0	4666
AT5G03260.1	2404	1937	0	0	0	0	4659	0	4659
AT5G43030.1	1695	1695	0	0	0	0	4657	0	4657
AT2G13930.1	4053	4053	0	0	2	0	4651	3	4656
AT5G41030.1	732	732	0	0	0	0	4602	0	4602
AT1G34405.1	1286	1286	0	0	0	0	4585	0	4585
AT5G66140.1	1595	1115	3	11	0	0	2995	1573	4582
AT4G31640.1	1333	1090	1	0	0	0	4563	0	4564
AT3G31005.1	8361	398	0	4438	1	117	0	0	4556
AT4G03310.1	3986	3986	0	4546	0	0	2	0	4548
AT1G58340.1	2432	2075	4	0	1	0	4506	32	4543
AT1G68320.1	1255	1073	1	0	0	39	3	4500	4543
AT3G23410.1	3344	2420	2	0	0	4	4531	0	4537
AT3G57660.1	9069	5013	4	0	0	17	2	4504	4527
AT5G66658.1	551	551	0	0	0	0	4521	0	4521
AT2G43580.1	1380	981	0	0	411	0	4104	0	4515
AT2G31500.1	2773	2213	0	4489	0	3	4	0	4496
AT5G62690.1	2315	1726	4	0	8	0	4481	0	4493
AT2G02290.1	909	909	0	0	0	0	4478	0	4478
AT1G09995.1	1348	724	0	2	1	0	4473	0	4476
AT4G08140.1	468	255	0	0	0	0	6	4467	4473
AT4G11945.1	201	201	0	0	9	0	4456	0	4465
AT2G40990.1	1677	1236	4	0	0	0	4453	1	4458
AT3G31161.1	224	224	0	4438	0	0	1	0	4439
AT5G50810.1	979	582	2	0	1	2	4348	0	4353
AT5G57530.1	1285	1062	0	0	8	0	0	4317	4325
AT2G04140.1	282	282	0	0	0	0	4303	0	4303
AT4G01525.1	889	889	0	10	0	0	4291	0	4301
AT2G40510.1	1456	740	0	17	0	0	4264	0	4281
AT2G40920.1	1701	1585	2	0	4224	0	0	0	4226
AT4G08405.1	2065	2065	0	9	0	0	4206	0	4215
AT4G08780.1	4050	1041	2	0	0	22	4138	0	4162
AT5G28410.1	1066	321	0	0	0	3703	434	0	4137
AT4G25940.1	3241	2138	31	0	6	4	4061	0	4102
AT3G63470.1	2587	1794	0	0	0	0	4100	0	4100
AT5G45200.1	6366	3786	1	0	0	7	4089	0	4097
AT5G50450.1	1444	1275	23	0	18	0	491	3549	4081
AT3G23440.1	327	327	2	0	0	0	44	4029	4075
AT5G39245.1	3795	3795	0	0	0	0	3955	81	4036
AT1G17420.1	4070	2957	3	0	0	24	3916	0	3943
AT2G05335.1	486	306	0	0	0	0	5	3888	3893
AT3G01250.1	801	801	0	3846	0	0	0	0	3846
AT1G68370.1	2994	1745	12	3	0	0	3822	4	3841
AT3G45190.1	6606	2808	12	338	3	6	3468	7	3834
AT4G36220.1	2292	1819	10	0	49	7	3706	47	3819
AT1G53165.1	5761	2595	2	2	6	4	3803	0	3817
AT2G34540.2	1572	1100	1	0	0	2	0	3756	3759
AT4G11485.1	664	309	0	0	0	0	3692	34	3726
AT1G06890.3	3239	1551	2	0	3696	22	0	0	3720
AT2G34480.1	1532	823	5	0	1	6	3703	0	3715
AT4G13490.1	1148	681	1	0	0	1	3637	70	3709
AT1G65490.1	581	464	0	0	0	0	3695	6	3701
AT1G35540.1	3067	1818	2	0	1	3691	3	0	3697
AT1G79110.1	1534	1369	17	61	1	0	0	3616	3695
AT3G59890.1	2389	1444	0	0	3	15	3672	0	3690
AT1G08035.1	748	578	0	3630	0	26	31	0	3687
AT3G59070.1	2151	1401	3675	0	0	4	2	0	3681
AT3G59068.1	359	359	3675	0	0	0	0	0	3675
AT4G04635.1	1254	855	0	54	0	0	3614	2	3670
AT1G61224.1	107	107	0	0	0	0	3658	0	3658
AT4G22890.4	2535	1410	8	3643	0	0	0	0	3651
AT1G80170.1	2306	1603	1	0	0	1	3633	1	3636
AT5G61960.1	6200	3886	16	94	26	3333	150	0	3619
AT2G04622.1	334	246	0	0	0	0	3605	0	3605
AT2G05755.1	2878	1342	1	0	0	1	3582	0	3584
AT4G05105.1	107	107	0	0	0	0	3580	0	3580
AT1G34390.1	3078	1797	5	0	0	3561	0	4	3570
AT1G31163.1	1508	1031	0	0	3533	0	5	30	3568
AT1G02970.1	3073	1856	0	0	0	6	3560	0	3566
AT1G51880.1	3876	2643	0	0	0	3562	0	1	3563
AT1G56030.1	1453	1116	0	0	0	1	3530	28	3559
AT4G18910.1	2323	1239	2	4	0	0	3540	0	3546
AT5G65050.1	4073	922	0	3511	0	11	4	0	3526
AT3G45810.1	4687	2739	1	0	0	17	3500	0	3518
AT5G47160.1	1248	1248	0	0	0	0	3512	0	3512
AT5G11510.1	5070	3406	0	0	1	1	3499	0	3501
AT3G59510.1	1260	1260	1	0	0	0	3481	0	3482
AT5G49525.1	447	447	0	4	0	0	3465	8	3477
AT1G51440.1	1782	1782	0	3464	0	0	3	0	3467
AT2G12480.1	2944	1667	1	0	0	3451	1	0	3453
AT1G53460.1	2143	1136	0	0	0	0	3435	0	3435
AT3G32032.1	1797	1797	0	1	0	0	4	3412	3417
AT2G41225.1	459	459	0	0	6	0	3328	81	3415
AT3G52510.1	727	651	1	0	0	0	3414	0	3415
AT1G77750.1	1371	691	0	0	0	0	12	3330	3342
AT2G34710.1	4951	3064	7	16	0	11	3268	29	3331
AT1G35710.1	3742	3658	3	0	10	0	3306	0	3319
AT1G43840.1	2143	2143	0	0	0	0	3314	0	3314
AT5G66850.1	3718	2674	9	8	3286	2	8	0	3313
AT3G56870.1	3125	2439	3	0	0	0	0	3306	3309
AT5G20690.1	2099	1980	2	0	0	0	1	3304	3307
AT5G45240.1	5384	2439	21	0	0	3120	122	1	3264
AT4G36648.1	2203	2105	0	0	280	0	2979	0	3259
AT5G56380.1	2344	2014	0	2	2	0	3240	0	3244
AT1G79280.1	13803	6451	61	1	0	3136	1	0	3199
AT3G11325.1	1891	1395	0	0	1	3185	0	0	3186
AT5G51760.1	2273	1527	0	0	0	3146	36	0	3182
AT4G24460.2	2648	1422	0	0	3172	2	0	0	3174
AT2G09870.1	4908	4908	0	0	0	0	3172	0	3172
AT4G08720.1	3651	3651	0	0	5	0	3165	0	3170
AT3G52527.1	349	349	0	0	0	0	3127	20	3147
AT4G20510.1	3143	1242	0	0	0	3143	3	0	3146
AT1G12070.1	1194	672	0	0	0	0	3144	0	3144
AT2G17460.1	1057	1057	0	7	0	0	3134	0	3141
AT1G01250.1	840	840	0	0	1	0	5	3110	3116
AT2G17820.1	5297	4040	21	0	0	2	3093	0	3116
AT1G09020.1	4902	2302	6	1	2952	3	149	0	3111
AT3G44006.1	180	180	0	0	0	0	3058	0	3058
AT4G12380.1	959	483	2	0	0	3038	0	0	3040
AT2G12083.1	2276	2276	0	0	0	0	3033	0	3033
AT5G46930.1	537	537	1	0	0	0	2998	0	2999
AT2G05950.1	906	552	0	1	0	13	2945	34	2993
AT1G61560.1	3348	1942	6	2228	0	0	749	0	2983
AT4G08876.1	334	192	0	0	0	0	66	2914	2980
AT1G20570.1	4542	2931	6	0	0	2937	4	0	2947
AT1G70290.1	3709	3019	49	4	4	22	2866	1	2946
AT1G65360.1	815	681	0	0	0	0	4	2938	2942
AT3G03480.1	1601	1502	1	0	0	2921	3	0	2925
AT1G71880.1	2162	1937	2	2899	15	0	8	0	2924
AT5G39640.1	231	231	2	0	0	0	2922	0	2924
AT2G34440.1	740	740	2	0	0	0	2904	0	2906
AT1G59950.1	2556	963	34	0	0	33	2830	0	2897
AT4G22600.1	822	822	0	0	0	0	9	2869	2878
AT1G14270.1	2374	1339	2	1	0	2864	0	0	2867
AT2G47750.1	3065	2155	1	7	2831	1	3	0	2843
AT5G23380.1	3561	1110	0	0	2815	5	5	0	2825
AT2G44995.1	1577	621	0	2	0	0	2821	0	2823
AT4G00872.1	590	495	0	0	0	0	2823	0	2823
AT4G36740.1	1816	801	0	0	0	2773	48	0	2821
AT3G52810.1	2773	1535	1	0	1	2811	0	0	2813
AT3G28120.1	207	207	0	0	0	0	2806	0	2806
AT1G18970.1	810	810	0	0	0	0	1	2793	2794
AT1G42924.1	3178	3178	0	1	0	0	2779	8	2788
AT5G59210.2	3030	1514	1	0	1	1309	1472	3	2786
AT3G30839.1	963	963	0	0	0	0	2773	1	2774
AT2G45950.1	3491	1716	2	3	4	2719	41	0	2769
AT5G24430.1	3959	2220	22	6	1	2	2722	0	2753
AT5G01720.1	3761	2485	27	10	2714	1	0	0	2752
AT4G00550.1	2534	1891	1	0	0	2748	0	0	2749
AT4G32570.1	2627	1443	1	1	2710	30	0	0	2742
AT5G14400.1	2862	1263	2	0	0	1779	961	0	2742
AT1G36010.1	3630	3630	0	0	0	0	1	2740	2741
AT3G14185.1	543	298	0	0	0	2739	1	0	2740
AT1G11150.1	2654	2654	0	2704	0	0	13	0	2717
AT3G59926.1	72	72	0	0	1	0	2709	0	2710
AT4G32560.2	2812	1168	0	0	2710	0	0	0	2710
AT4G35020.3	2580	1113	0	2710	0	0	0	0	2710
AT3G48640.1	675	675	21	0	0	0	29	2659	2709
AT3G48750.1	3106	1417	0	1	5	0	2681	0	2687
AT2G26840.2	1753	1208	3	5	0	2658	0	0	2666
AT5G07410.1	1740	1401	0	2653	1	1	3	0	2658
AT1G49100.1	3959	2667	3	0	0	2608	5	38	2654
AT3G11700.1	2655	1970	12	2	2611	9	7	0	2641
AT1G78095.1	2432	2432	0	33	0	0	8	2585	2626
AT4G24590.1	1681	1021	2	0	0	2	2617	0	2621
AT3G44704.1	156	156	1	0	0	0	2613	1	2615
AT2G16870.1	3610	3330	25	0	0	2	2580	0	2607
AT2G15420.1	4236	2874	48	0	0	2540	7	0	2595
AT3G05660.1	3159	3043	12	0	3	0	2557	0	2572
AT3G42057.1	3963	3963	0	0	0	0	0	2567	2567
AT4G16748.1	3592	3592	0	0	16	0	1	2522	2539
AT4G11170.1	6004	3288	3	0	0	15	2512	0	2530
AT1G63020.1	7548	4948	1	80	0	209	2234	0	2524
AT4G37970.1	2599	1217	0	1	0	2517	1	0	2519
AT4G16760.2	4193	2389	6	2479	0	30	1	0	2516
AT4G13580.1	955	955	2	0	0	0	2496	0	2498
AT2G42110.1	582	497	0	0	0	0	0	2462	2462
AT3G55370.1	2229	1522	1	86	0	0	2374	0	2461
AT3G61480.1	6601	3351	3	0	0	69	2361	0	2433
AT4G06742.1	1848	1848	0	2291	0	0	0	142	2433
AT3G25650.1	584	534	0	0	0	0	1	2421	2422
AT5G43800.1	7641	7641	0	2381	0	0	5	35	2421
AT5G35830.1	1104	849	1	0	0	2400	17	0	2418
AT3G13510.1	2592	1886	2	0	0	1	2408	2	2413
AT1G79000.2	8182	5832	24	2	2351	23	0	0	2400
AT5G03050.1	1293	802	0	0	1	0	2397	0	2398
AT2G15430.1	2110	1248	0	0	0	0	2375	18	2393
AT3G05790.1	5029	2829	1	0	0	6	2346	0	2353
AT5G55110.1	492	492	0	0	0	0	2328	0	2328
AT3G23125.1	86	86	0	0	0	0	2311	5	2316
AT4G13170.1	1651	862	4	0	0	2299	0	2	2305
AT5G44255.1	560	560	0	0	0	0	2	2300	2302
AT1G76790.1	1488	1316	61	0	0	2208	32	0	2301
AT3G57586.1	6794	6794	0	8	0	0	0	2287	2295
AT5G46600.1	3168	1894	2	0	0	4	2274	0	2280
AT5G36210.1	5383	2505	5	3	0	11	2222	0	2241
AT4G13455.1	627	627	0	5	0	0	2173	61	2239
AT4G31130.1	1906	1063	1	0	2222	3	2	0	2228
AT5G59840.1	2037	967	3	0	15	1	2208	0	2227
AT5G05070.1	1690	1386	0	0	2	3	2218	0	2223
AT5G19640.1	2131	1830	2	0	0	0	2197	0	2199
AT4G13572.1	1199	555	1	0	0	0	769	1422	2192
AT1G14540.1	1639	1219	1	0	0	2031	158	0	2190
AT2G46020.1	8466	6579	43	0	0	3	2140	0	2186
AT1G34410.1	3103	1821	0	0	0	2172	5	0	2177
AT3G46400.1	4133	2652	1	0	0	0	2172	0	2173
AT3G45530.1	2234	2110	1	0	0	640	0	1530	2171
AT5G51410.2	2964	2109	18	0	2131	10	0	0	2159
AT3G50920.1	1210	919	0	0	0	0	2158	0	2158
AT4G12360.1	1201	746	0	0	0	2	2145	1	2148
AT3G04280.3	1151	718	0	24	0	0	2112	0	2136
AT5G49330.1	2427	1309	24	1	1	0	1969	134	2129
AT1G47783.1	414	414	0	0	0	0	2124	0	2124
AT2G19806.1	1369	1369	0	2106	0	0	6	12	2124
AT5G01730.1	4730	3700	12	0	0	2090	16	0	2118
AT2G18070.1	1138	471	0	0	0	0	2104	12	2116
AT3G23130.1	1071	1071	11	0	0	0	10	2095	2116
AT3G56600.2	2470	2242	2	2111	3	0	0	0	2116
AT2G24760.1	2495	2495	0	2103	0	0	0	0	2103
AT1G59760.1	5731	3158	5	0	0	2093	3	0	2101
AT4G05080.1	1176	1176	0	0	0	0	1826	253	2079
AT1G52415.1	723	553	5	0	1	0	2067	0	2073
AT3G27040.1	3016	1077	3	0	0	2061	1	0	2065
AT1G03930.1	3602	2338	2	2055	0	3	1	0	2061
AT4G13330.1	1708	1405	3	0	0	0	2055	0	2058
AT3G50450.1	721	570	0	0	0	3	2045	6	2054
AT1G38410.1	1200	1200	0	2	0	0	1	2044	2047
AT5G29565.1	3807	3807	0	5	0	0	2042	0	2047
AT3G05960.1	1748	1524	0	0	0	0	2034	0	2034
AT4G20210.1	4670	1803	2	0	0	2029	0	3	2034
AT2G15750.1	1195	843	0	0	0	0	3	2025	2028
AT2G06255.1	2239	703	0	1	0	3	1008	1015	2027
AT3G23620.1	2133	1351	0	0	0	4	0	2021	2025
AT4G07747.1	231	231	0	0	1	0	2006	0	2007
AT5G04470.1	792	792	1	3	4	0	1986	2	1996
AT1G65550.1	3107	1626	1	0	0	1873	120	0	1994
AT3G06410.1	2550	1881	103	4	2	1859	19	0	1987
AT3G05430.1	3448	3053	6	0	0	0	1979	0	1985
AT2G22760.1	1485	1219	1	0	0	0	24	1956	1981
AT2G11070.1	3495	3495	0	0	7	0	1967	0	1974
AT3G44325.1	3351	3351	0	0	1970	0	3	0	1973
AT3G55960.1	2577	1399	6	29	2	0	1083	850	1970
AT2G03370.1	2336	1439	1	0	0	14	1951	0	1966
AT2G39310.2	2743	1520	19	550	1	1387	0	0	1957
AT2G01008.1	1786	1239	5	0	19	43	371	1503	1941
AT1G78630.1	1703	1019	0	2	0	0	0	1938	1940
AT3G62528.1	174	174	0	0	0	0	1910	0	1910
AT2G23180.1	1688	1688	1	0	0	0	1903	0	1904
AT3G51120.1	6111	4129	19	0	3	2	1876	0	1900
AT1G65880.1	2110	1748	0	0	0	0	1871	3	1874
AT3G06490.1	3232	1764	1	63	2	9	1796	2	1873
AT3G03120.1	2163	1172	0	0	2	2	0	1867	1871
AT2G40910.1	1790	1523	0	0	0	1864	5	0	1869
AT1G51355.1	750	750	1	1	0	0	1866	0	1868
AT4G06664.1	2010	2010	0	0	11	0	1	1850	1862
AT5G39690.1	2017	885	0	0	0	3	1850	3	1856
AT1G05800.1	1416	1416	2	0	0	0	1851	0	1853
AT3G31904.1	6437	6437	0	0	7	0	0	1843	1850
AT4G08150.1	3267	1822	1	32	40	17	1737	6	1833
AT2G09838.1	189	189	0	0	0	0	0	1828	1828
AT5G39863.1	450	450	0	0	1823	0	0	0	1823
AT5G41400.1	801	801	8	0	629	0	1141	37	1815
AT3G02130.1	3680	3680	9	0	0	0	1804	0	1813
AT3G50220.1	1306	1306	0	0	1809	0	1	0	1810
AT3G29130.1	1563	704	0	0	1	1	1804	0	1806
AT2G28790.1	1002	1002	29	0	0	0	1	1771	1801
AT3G61470.1	1630	1107	9	0	1	0	1780	7	1797
AT5G25620.2	3719	2111	2	65	229	1494	0	4	1794
AT1G76490.1	3034	2557	24	5	5	0	55	1701	1790
AT3G44096.1	3799	3799	0	0	5	0	2	1772	1779
AT5G28040.1	1733	1733	23	0	4	0	2	1747	1776
AT1G14720.1	2010	1348	7	0	0	1	1766	0	1774
AT3G59620.1	1239	727	2	0	0	0	1768	3	1773
AT1G06000.1	1587	1587	11	1	1	0	1757	0	1770
AT3G55440.1	2871	1351	6	0	2	13	1746	0	1767
AT5G57690.1	2407	1464	0	0	0	5	3	1758	1766
AT1G17830.1	2630	1589	6	0	5	7	1743	0	1761
AT5G02770.1	2222	1707	19	0	1	0	1740	0	1760
AT3G47760.1	4853	2619	1	0	0	6	1747	0	1754
AT5G28610.1	488	488	42	0	0	0	1710	0	1752
AT2G16405.1	3221	1797	11	2	0	1726	12	0	1751
AT4G10370.1	2085	2085	2	0	0	0	1	1735	1738
AT5G26300.1	1708	1050	1	0	0	1718	3	16	1738
AT1G22360.2	2734	1684	8	0	1	3	1720	0	1732
AT1G26558.1	1946	483	0	9	0	1708	15	0	1732
AT2G46760.1	2139	1812	0	0	0	0	1723	5	1728
AT1G15460.1	4094	2352	2	0	36	1688	0	0	1726
AT2G46040.1	3147	2228	5	0	18	5	1692	0	1720
AT3G63240.1	3721	2799	8	45	0	606	1055	0	1714
AT1G64770.3	2499	1746	25	1587	2	95	0	0	1709
AT2G26720.1	621	621	1	0	0	0	1704	4	1709
AT2G44770.1	3062	1607	0	1	3	2	1699	1	1706
AT3G49725.1	3183	2096	1	0	3	1701	0	0	1705
AT5G24320.1	3604	2570	28	0	18	1590	61	0	1697
AT2G14140.1	4310	2544	0	7	0	0	1686	0	1693
AT1G15680.1	1233	1233	0	0	0	0	1	1688	1689
AT3G17070.1	2239	1141	0	0	0	130	1559	0	1689
AT5G60680.1	832	832	1	0	1	0	1614	72	1688
AT1G77990.1	5454	2203	22	0	0	1418	246	0	1686
AT2G16720.1	1052	980	0	0	39	0	1403	233	1675
AT4G12270.1	2123	1383	1	0	0	2	1671	0	1674
AT1G58250.1	14480	8247	23	46	0	1594	2	0	1665
AT2G23770.1	1839	1839	15	0	0	0	2	1648	1665
AT5G49640.1	680	680	0	0	0	0	1665	0	1665
AT4G22150.1	1764	1339	588	987	0	1	87	0	1663
AT5G18930.1	1599	1599	1	0	77	0	1585	0	1663
AT2G37630.1	1819	1490	12	2	1559	1	81	0	1655
AT1G11572.1	597	597	0	0	0	0	0	1654	1654
AT5G66030.2	4968	2510	8	0	0	1641	4	0	1653
AT1G53645.1	2489	1907	1649	0	1	0	0	0	1650
AT5G06600.2	8839	3897	2	0	20	1625	0	0	1647
AT5G45860.1	486	486	1	0	0	0	1646	0	1647
AT5G63530.1	2681	1413	10	7	0	11	1613	0	1641
AT1G20460.1	1633	465	0	0	0	0	1636	0	1636
AT1G09932.1	2660	1131	1	2	108	1522	2	0	1635
AT2G42990.1	1533	1441	0	0	1	0	1634	0	1635
AT5G20840.1	8117	3678	7	4	9	1587	20	8	1635
AT5G34843.1	1905	1905	0	0	0	0	1	1621	1622
AT2G30230.1	815	815	0	1	1601	0	14	0	1616
AT3G41761.1	162	162	10	0	0	0	1605	0	1615
AT1G64400.1	4186	2304	1	0	0	1538	67	1	1607
AT4G07960.1	3307	2622	7	18	0	78	1499	1	1603
AT3G01060.2	2171	1563	0	0	1	1592	0	0	1593
AT2G18610.1	967	261	1	0	0	1	1587	0	1589
AT2G28490.1	2416	1780	1567	0	1	0	18	0	1586
AT2G32930.2	3200	1998	1567	5	1	10	0	0	1583
AT5G66840.1	2375	1656	4	0	0	210	0	1367	1581
AT1G32670.1	313	135	1572	0	0	1	4	0	1577
AT1G14970.1	2969	1825	11	0	1	5	1557	0	1574
AT5G54390.1	2020	1588	6	42	0	1	1524	0	1573
AT2G25290.3	2949	2723	23	0	1539	0	0	0	1562
AT5G32616.1	2658	2658	0	1	0	0	1561	0	1562
AT3G61120.1	2233	915	0	0	1529	1	21	0	1551
AT3G44440.1	275	225	1547	0	0	0	1	0	1548
AT3G52700.1	6208	871	1517	0	3	24	0	3	1547
AT1G10470.1	1631	1275	1	3	0	3	1538	0	1545
AT5G62230.2	6194	3253	0	6	0	4	1533	0	1543
AT2G26920.1	2748	2260	0	0	11	0	1522	0	1533
AT2G30910.3	4244	1617	1	1523	0	8	0	0	1532
AT5G36720.1	264	264	0	0	0	0	5	1521	1526
AT1G21210.1	2936	2588	1	63	0	0	0	1460	1524
AT3G15534.1	207	207	0	0	0	0	1524	0	1524
AT4G39235.1	1164	544	0	1	0	1522	0	0	1523
AT5G36805.1	264	264	0	0	0	0	2	1515	1517
AT1G49330.1	996	996	0	0	0	0	1509	0	1509
AT1G66740.1	1427	1055	0	364	0	1	1144	0	1509
AT5G47750.1	2659	2277	1	0	0	1	1504	0	1506
AT3G55665.1	528	528	7	0	0	0	1	1496	1504
AT2G45480.1	2194	1565	1	1	0	1	1498	0	1501
AT5G05980.1	5003	2015	5	2	0	5	1480	0	1492
AT5G23010.1	3805	1729	0	2	0	19	1461	10	1492
AT3G42466.1	5021	789	0	0	0	20	2	1459	1481
AT5G37820.1	1282	852	1	0	0	6	4	1462	1473
AT1G01790.1	6485	3892	3	0	0	2	1464	0	1469
AT3G07030.1	2254	1218	113	0	0	1355	1	0	1469
AT1G18710.1	2521	1119	6	0	0	15	985	459	1465
AT5G59000.1	2054	1354	9	1430	19	2	1	3	1464
AT1G66950.1	6415	4557	0	0	0	327	1131	0	1458
AT5G43415.1	5802	5802	0	0	0	0	3	1454	1457
AT3G28865.1	9302	9302	0	0	1419	0	2	31	1452
AT3G01330.1	2457	1312	1	2	0	11	1437	0	1451
AT1G52190.1	4463	2284	3	1	4	2	1435	5	1450
AT5G28880.1	607	607	0	0	0	0	1443	5	1448
AT1G03475.1	2161	1448	29	0	14	1	1399	0	1443
AT1G67820.1	1712	1447	0	0	0	2	1436	0	1438
AT2G01480.1	4268	2610	0	0	7	0	1430	0	1437
AT2G13900.1	2166	2166	1	0	0	0	1425	4	1430
AT5G01770.1	7672	4448	6	0	0	81	1343	0	1430
AT3G22880.1	3134	1376	0	0	0	2	1423	2	1427
AT4G13730.1	3975	1568	0	0	0	1422	3	0	1425
AT3G46620.1	1371	1371	174	0	1	0	2	1233	1410
AT2G41220.1	11088	5523	3	0	0	2	1	1401	1407
AT1G71710.2	7456	2374	1	3	2	1388	8	0	1402
AT2G13851.1	1122	291	0	0	0	0	1401	0	1401
AT1G78710.2	3305	1146	0	0	1	1397	0	0	1398
AT4G32100.1	462	369	0	0	0	0	1396	0	1396
AT3G28390.1	4543	3678	2	0	0	1384	6	0	1392
AT5G26270.2	1762	1220	1	48	1336	3	4	0	1392
AT5G34869.1	1196	1196	0	1	0	0	6	1383	1390
AT1G48625.1	1255	1255	0	3	0	0	1381	2	1386
AT3G02540.3	3506	1706	0	3	2	1381	0	0	1386
AT1G38185.1	4038	4038	0	1375	0	0	8	0	1383
AT5G28400.1	4211	2922	15	0	0	17	1350	0	1382
AT3G44755.1	729	450	0	0	0	0	1379	0	1379
AT2G26980.3	4032	2080	26	1328	3	15	4	0	1376
AT5G66540.1	3095	1934	1369	0	0	5	1	0	1375
AT2G10285.1	677	677	0	1	0	0	1368	0	1369
AT1G54760.1	486	486	4	0	0	0	1363	0	1367
AT1G50120.1	4344	2229	1	0	1	1	1360	0	1363
AT3G43526.1	2334	2334	0	8	0	0	1349	0	1357
AT4G21920.1	390	390	1	0	0	0	10	1344	1355
AT2G25790.1	3637	3119	3	0	1	0	1348	2	1354
AT3G51940.1	1776	1688	22	0	769	0	555	2	1348
AT5G43630.1	3766	2934	7	1	0	2	1338	0	1348
AT5G66320.1	1901	1494	3	20	3	0	1322	0	1348
AT1G76420.1	1906	1104	0	0	0	1	120	1224	1345
AT4G06641.1	225	225	0	0	0	0	1334	0	1334
AT1G74430.1	2256	1362	1	6	3	2	1316	0	1328
AT4G29033.1	413	246	441	0	0	0	884	0	1325
AT4G32850.3	4930	2813	5	13	1303	3	0	0	1324
AT5G56440.1	1376	1293	1	0	0	0	1323	0	1324
AT1G17330.1	1923	962	2	1	1	0	1318	0	1322
AT5G14480.1	2333	1787	0	1	1229	1	89	0	1320
AT5G09380.1	1824	819	1	0	0	0	1315	0	1316
AT3G57120.1	1706	1706	10	0	0	0	4	1298	1312
AT2G47190.1	1330	1138	1	0	1	4	1300	0	1306
AT3G30180.1	3029	1784	1	1282	4	3	16	0	1306
AT5G28180.1	1161	1059	0	0	0	0	1294	1	1295
AT4G03580.1	2107	687	1	0	0	5	1279	8	1293
AT3G42270.1	3046	3046	0	1289	0	0	0	2	1291
AT1G05290.1	1411	1126	0	14	0	1	971	289	1275
AT1G69120.1	3984	1228	0	1	0	1255	17	0	1273
AT3G18990.1	2985	1519	1	1157	4	51	39	20	1272
AT1G12200.1	2496	1685	16	0	0	327	925	0	1268
AT5G64050.1	3355	2164	2	0	1259	2	0	0	1263
AT1G73610.1	1431	1035	0	0	0	0	1259	0	1259
AT1G75900.1	2079	1409	4	0	2	1	1252	0	1259
AT1G48590.1	1848	819	1	1159	0	1	96	0	1257
AT5G17800.1	2143	1290	0	0	3	3	328	920	1254
AT1G73820.1	1700	863	3	0	0	0	1245	0	1248
AT4G15100.1	3677	1467	0	0	0	821	418	1	1240
AT4G32375.1	2724	1461	2	0	0	5	1228	0	1235
AT5G48820.1	1739	669	780	0	0	430	20	0	1230
AT3G47200.1	1649	1559	0	0	1	0	1228	0	1229
AT2G03000.1	1975	1608	0	0	0	0	1228	0	1228
AT1G01500.1	1791	1461	1	0	0	1	1224	0	1226
AT3G52360.1	799	707	0	43	0	0	1162	19	1224
AT3G26490.1	2020	1767	3	0	0	1	2	1217	1223
AT1G19420.1	2496	2496	0	1	0	0	1221	0	1222
AT3G62210.1	1698	1334	0	1	3	1207	8	0	1219
AT3G09940.1	2774	1497	0	0	0	1217	0	1	1218
AT4G32870.1	599	599	0	0	0	0	1214	2	1216
AT5G01280.1	2227	1557	0	0	0	1214	0	0	1214
AT1G66730.1	7366	4724	6	1165	7	2	20	0	1200
AT4G24150.1	3416	1482	2	0	0	1197	0	0	1199
AT2G29040.1	2538	2163	4	0	0	3	1187	0	1194
AT5G45275.1	2976	1924	16	11	3	0	0	1157	1187
AT3G18460.1	901	555	0	0	0	0	1185	0	1185
AT5G45410.3	1877	1242	2	1	0	1134	0	47	1184
AT4G38600.2	8222	5954	31	0	1141	11	0	0	1183
AT2G26700.1	2504	1743	0	0	0	1	5	1174	1180
AT2G20625.1	1065	540	0	0	0	0	1159	18	1177
AT1G53270.1	1773	1773	5	0	0	0	1164	2	1171
AT2G21235.1	2176	1653	0	0	0	1156	10	0	1166
AT5G20240.1	2474	1095	0	34	3	0	1102	26	1165
AT2G19450.1	3531	2074	0	1	1	1	1161	0	1164
AT5G03760.1	4875	2299	9	17	1	1126	0	0	1153
AT3G60110.1	3626	2385	6	1145	0	0	0	1	1152
AT3G24513.1	471	258	0	0	0	1149	2	0	1151
AT5G54865.1	72	72	0	0	0	0	1150	0	1150
AT2G05803.1	138	138	0	0	0	0	1148	0	1148
AT1G59530.1	447	447	0	0	0	0	1133	2	1135
AT1G48610.1	2626	1216	0	2	1	1130	0	0	1133
AT4G23450.1	1904	1031	0	1125	0	5	0	0	1130
AT2G26710.1	3121	1970	3	1000	1	14	110	0	1128
AT1G49350.1	2300	1472	0	0	1	0	1124	0	1125
AT1G14580.2	3160	1768	0	2	0	2	1120	0	1124
AT4G26410.1	2363	1123	0	0	0	0	0	1122	1122
AT5G53270.1	1027	872	0	935	0	2	181	0	1118
AT1G51900.1	3012	2325	1	0	0	1111	2	1	1115
AT2G18810.1	1531	705	1	0	0	3	6	1105	1115
AT1G30945.1	447	447	0	0	0	0	797	313	1110
AT4G00955.1	1210	1210	0	0	2	0	1108	0	1110
AT2G04190.1	2862	1461	1	0	0	64	127	914	1106
AT5G36228.1	1910	1910	0	1101	0	0	3	0	1104
AT1G03620.1	1868	860	1	0	0	1092	3	1	1097
AT2G27505.1	1264	1077	0	0	0	0	1093	0	1093
AT5G60190.1	1623	995	1	0	0	0	1	1091	1093
AT1G15125.1	1288	1056	6	0	0	0	0	1085	1091
AT5G53410.1	108	108	0	0	0	0	1078	13	1091
AT4G07540.1	1772	1772	0	0	3	0	1087	0	1090
AT5G32621.1	2369	1878	0	1	0	0	1	1084	1086
AT5G46790.1	890	890	6	0	5	0	3	1070	1084
AT5G16480.1	1785	1115	0	4	6	1	1072	0	1083
AT3G15300.1	901	901	1	0	0	0	1078	2	1081
AT4G07850.1	4089	4089	0	3	0	0	0	1078	1081
AT1G33220.1	1008	1008	1	0	0	0	1079	0	1080
AT3G07830.1	1779	1460	19	1049	1	1	4	3	1077
AT4G03290.1	866	866	7	0	1	0	2	1064	1074
AT1G27690.1	1984	1659	1	0	0	0	1072	0	1073
AT4G31370.1	1031	1031	3	0	0	0	1069	0	1072
AT2G27530.1	1629	989	8	1	3	0	1054	0	1066
AT1G32920.1	496	496	0	0	0	0	1064	0	1064
AT2G30730.1	1533	1017	0	0	0	0	1063	0	1063
AT5G35715.1	1716	1522	0	0	0	0	978	84	1062
AT4G04590.1	1740	1740	0	0	0	0	1059	0	1059
AT3G53900.1	2190	1100	1	0	0	1057	0	0	1058
AT1G24938.1	2705	954	0	0	2	1	1052	0	1055
AT4G25870.1	2587	1513	0	1	0	3	1051	0	1055
AT2G44070.1	1447	1076	0	0	0	0	1054	0	1054
AT5G39040.1	4225	2198	2	0	0	4	954	94	1054
AT1G27660.1	4435	1831	0	0	0	840	206	4	1050
AT5G35530.1	2178	1087	6	0	1	7	1036	0	1050
AT1G75520.1	1934	1574	0	1	16	0	1032	0	1049
AT2G14420.1	803	803	0	1	0	0	1024	22	1047
AT3G42310.1	1680	246	651	0	0	389	5	0	1045
AT1G51610.1	3668	2045	1	1040	0	2	1	0	1044
AT1G37113.1	1833	1245	2	0	0	0	1	1039	1042
AT3G54770.1	2183	1004	0	14	0	57	971	0	1042
AT2G19790.1	1303	641	0	8	0	0	1029	3	1040
AT3G43580.1	1464	1464	0	0	0	0	1025	15	1040
AT2G11100.1	2088	2088	0	4	0	0	0	1033	1037
AT2G41700.1	13069	5846	39	0	0	987	10	0	1036
AT4G37235.1	1801	640	0	0	2	0	0	1033	1035
AT4G25120.1	7808	3642	3	0	0	7	1024	0	1034
AT5G48710.1	508	345	0	0	0	0	8	1025	1033
AT1G66140.1	2168	1250	2	4	1003	7	16	0	1032
AT5G25425.1	438	342	1	0	0	0	1030	0	1031
AT1G35240.1	3067	1773	0	0	0	1026	0	2	1028
AT4G15320.1	5343	2487	4	0	0	1009	6	7	1026
AT5G20700.1	1274	1195	43	72	108	0	800	3	1026
AT5G47050.1	2009	1663	9	0	0	1	28	988	1026
AT5G53800.1	1977	1277	311	0	0	0	715	0	1026
AT2G04845.1	1783	787	0	0	0	2	1023	0	1025
AT5G16190.1	2744	1445	4	0	2	1011	5	2	1024
AT5G44870.1	3943	3513	99	0	0	909	15	0	1023
AT4G25620.1	2494	1994	12	4	1	972	22	0	1011
AT1G35320.1	3797	1348	2	0	894	110	4	0	1010
AT1G76180.2	1256	1003	109	0	896	1	0	0	1006
AT1G35520.1	3012	1797	1	0	0	1000	0	4	1005
AT3G07870.1	1612	1612	8	2	0	0	994	0	1004
AT3G54810.2	2460	1620	2	3	8	867	121	0	1001
AT5G63940.1	3384	2526	0	0	0	2	983	11	996
AT5G67488.1	918	643	3	0	0	0	987	0	990
AT1G19450.1	3449	1953	1	0	4	974	7	1	987
AT4G13280.1	3632	1622	0	0	0	983	2	0	985
AT3G58080.1	257	165	5	0	0	0	976	0	981
AT5G23065.1	88	88	0	0	0	0	969	0	969
AT1G25250.1	2064	1181	1	0	0	3	948	15	967
AT2G37925.1	478	478	1	0	0	0	963	0	964
AT4G04925.1	624	624	6	0	19	0	34	905	964
AT4G15270.1	1196	1138	11	0	1	0	0	952	964
AT5G44495.1	360	360	0	0	0	0	963	0	963
AT5G66980.1	1264	1005	0	0	0	1	962	0	963
AT3G11240.1	2632	2022	0	0	0	957	0	0	957
AT1G68710.1	5051	3984	11	0	0	934	10	0	955
AT3G09220.1	3304	1964	0	0	3	946	3	0	952
AT1G33930.1	3197	1011	0	0	0	64	1	879	944
AT2G18360.1	2666	1234	1	0	0	5	0	937	943
AT1G03610.1	2117	1675	7	301	1	3	123	507	942
AT4G08490.1	3090	3090	0	0	19	0	2	919	940
AT1G35220.1	5889	3533	4	0	0	0	933	2	939
AT2G06440.1	4606	4606	0	238	0	0	701	0	939
AT5G56865.1	165	165	0	0	0	0	693	245	938
AT4G15330.1	1771	1701	2	0	0	0	927	8	937
AT4G36380.1	4790	2135	6	0	4	921	6	0	937
AT1G74310.1	3683	3165	4	5	0	927	0	0	936
AT5G67190.1	555	555	1	0	0	0	272	662	935
AT4G06555.1	1890	1890	0	0	0	0	1	932	933
AT1G63470.1	2702	1806	0	7	0	3	231	691	932
AT4G10865.1	741	741	0	0	0	0	930	1	931
AT1G79700.1	3389	1082	0	0	0	922	5	0	927
AT2G25025.1	429	429	0	5	0	0	921	0	926
AT5G06630.1	1483	1483	8	0	4	0	914	0	926
AT3G30290.1	2317	1227	1	0	0	3	920	0	924
AT4G05190.1	5114	3132	2	2	0	0	919	0	923
AT1G18140.1	2593	1931	0	0	1	907	13	0	921
AT3G07660.1	5784	3212	6	29	51	64	768	0	918
AT3G59410.2	9079	4300	3	1	0	914	0	0	918
AT5G26360.1	3939	2276	6	0	16	850	44	0	916
AT3G21210.1	2863	2762	2	0	2	908	3	0	915
AT3G47410.1	666	666	1	0	0	0	15	898	914
AT1G09665.1	580	498	0	0	0	0	912	0	912
AT1G74690.1	3467	2275	0	0	1	907	1	0	909
AT1G29750.2	6644	3311	2	1	896	4	3	0	906
AT3G03620.1	3052	1738	2	0	0	896	2	6	906
AT5G49465.1	2350	2350	0	0	2	0	900	4	906
AT3G56880.1	1051	1051	10	1	0	0	889	2	902
AT2G25900.2	1879	1677	0	865	11	16	6	0	898
AT3G28790.1	2369	2184	8	30	0	0	847	8	893
AT2G39870.1	1997	1736	0	870	0	1	1	19	891
AT3G50370.1	8288	7163	78	7	3	9	792	0	889
AT3G21430.2	8952	3739	7	0	0	875	2	1	885
AT1G12250.2	2191	1046	1	0	5	0	0	875	881
AT3G10250.2	2979	1362	1	0	4	876	0	0	881
AT2G06020.1	3673	906	3	0	0	12	861	0	876
AT2G32788.1	195	195	1	0	0	0	874	0	875
AT1G44150.1	390	390	0	0	0	0	874	0	874
AT5G04760.1	1258	1128	50	28	8	6	782	0	874
AT1G44191.1	1080	1080	0	0	0	0	12	860	872
AT3G16400.2	2179	1777	40	13	31	514	0	274	872
AT2G46690.1	738	738	0	7	5	0	855	3	870
AT5G54030.1	1260	1260	0	0	0	0	870	0	870
AT1G67490.2	6161	2519	6	0	0	861	0	0	867
AT1G78580.1	8573	3190	5	0	0	858	4	0	867
AT2G39940.1	3256	2396	17	844	3	1	0	0	865
AT5G52100.1	2202	1194	1	4	0	1	859	0	865
AT3G21690.1	3543	1952	5	343	0	3	512	0	863
AT5G38365.1	5724	5724	0	1	0	0	0	857	858
AT2G28170.1	3586	2406	1	0	0	856	0	0	857
AT4G21366.1	415	339	0	0	0	0	857	0	857
AT1G26940.1	2020	931	0	0	0	0	10	844	854
AT1G60550.1	2399	1308	0	1	843	5	0	5	854
AT3G52890.2	4230	3238	1	1	1	11	840	0	854
AT3G04630.2	2327	1303	5	839	4	1	4	0	853
AT3G22370.1	1950	1488	28	3	2	1	2	817	853
AT2G41930.1	1056	1056	0	0	0	0	828	24	852
AT2G05080.1	4225	3717	0	0	2	1	1	845	849
AT3G04020.1	1971	1056	0	0	0	1	848	0	849
AT1G11080.2	3137	1674	1	0	0	840	7	0	848
AT5G12236.1	135	135	0	0	0	0	1	847	848
AT5G47990.1	1863	1781	2	0	1	0	15	825	843
AT3G45243.1	351	351	0	0	0	0	839	2	841
AT1G73210.1	2895	1814	3	774	45	5	13	0	840
AT2G22090.1	2248	1400	832	1	5	2	0	0	840
AT3G01390.1	1541	680	0	0	831	3	2	0	836
AT4G28570.1	3192	2747	7	0	480	175	172	0	834
AT2G22088.1	666	405	831	0	0	2	0	0	833
AT5G44050.1	3896	1646	1	0	0	812	12	7	832
AT2G25560.1	3198	2512	1	829	0	0	0	1	831
AT2G03470.1	2229	1707	29	0	1	544	256	0	830
AT4G03110.1	3115	1777	10	157	174	489	0	0	830
AT2G36760.1	1553	1553	1	746	0	0	78	0	825
AT4G10730.1	5466	2608	8	3	0	811	0	0	822
AT5G40330.1	1931	971	0	811	0	3	7	1	822
AT1G36520.1	5970	5970	0	785	0	0	34	0	819
AT2G17930.1	17943	11744	12	0	40	656	0	111	819
AT5G09760.1	2169	1906	718	0	1	0	100	0	819
AT2G15790.1	3125	1513	4	804	2	1	2	3	816
AT3G16930.1	488	210	1	0	0	0	815	0	816
AT3G21420.1	2042	1494	1	1	7	1	803	3	816
AT1G75530.1	2507	1668	0	0	0	2	809	3	814
AT3G18090.1	5674	3715	4	0	0	809	1	0	814
AT5G13290.1	2052	1891	0	812	0	0	0	0	812
AT5G25200.1	1104	1104	0	0	0	0	0	804	804
AT5G24915.1	5901	5901	0	787	0	0	0	13	800
AT3G60270.1	734	564	0	0	0	1	797	1	799
AT5G39100.1	931	835	0	0	0	0	761	37	798
AT1G24267.1	3416	1657	7	61	725	3	0	0	796
AT1G26916.1	96	96	0	0	0	0	796	0	796
AT2G25480.1	2836	1722	1	792	1	0	2	0	796
AT5G60910.1	3662	1113	0	4	1	3	788	0	796
AT1G66390.1	1585	986	1	0	0	105	531	157	794
AT2G23790.1	2154	1401	28	3	720	26	12	0	789
AT1G47056.1	1557	1557	6	0	0	0	782	0	788
AT3G45090.2	4162	2529	16	0	763	7	2	0	788
AT2G21150.1	2756	1245	2	0	0	0	784	0	786
AT1G42990.1	1612	1102	28	1	0	8	136	611	784
AT2G07706.1	4202	2080	177	0	0	598	8	0	783
AT1G27580.1	1143	1095	2	0	0	0	3	777	782
AT1G29400.2	4591	3029	11	221	545	2	2	0	781
AT3G22930.1	1849	821	9	50	1	29	692	0	781
AT5G20710.1	3728	2750	0	0	0	7	773	0	780
AT5G25590.1	3323	2487	385	12	0	3	379	0	779
AT3G56060.1	2881	1959	9	0	0	755	9	0	773
AT3G43810.1	2090	803	13	0	1	37	7	714	772
AT1G47603.1	1272	1182	0	0	0	1	764	2	767
AT2G38110.1	2888	1845	0	342	2	20	402	0	766
AT5G04280.1	3389	1267	6	0	1	1	757	0	765
AT1G21260.1	762	762	0	0	1	0	763	0	764
AT1G26740.1	1623	752	0	0	0	764	0	0	764
AT1G68480.1	1852	1224	0	3	739	1	18	2	763
AT4G19035.1	710	255	0	0	0	43	4	715	762
AT2G14190.1	1469	1469	0	0	1	0	760	0	761
AT3G25810.1	3078	1835	2	0	0	1	757	0	760
AT3G09270.1	1001	856	0	0	1	0	750	7	758
AT5G36080.1	855	462	0	0	0	0	743	13	756
AT3G45210.1	698	698	59	3	2	0	22	669	755
AT1G43680.1	1062	744	1	0	0	0	401	352	754
AT4G36195.3	3015	1803	0	753	1	0	0	0	754
AT1G09950.1	1027	1027	0	0	1	0	752	0	753
AT5G51780.1	1951	908	0	0	0	13	730	10	753
AT2G45650.1	2173	1093	1	19	0	713	15	2	750
AT2G31305.1	1043	643	0	0	0	0	748	0	748
AT4G32730.1	3908	2639	2	744	0	0	2	0	748
AT5G22980.1	2565	1685	1	0	0	683	64	0	748
AT2G18490.1	756	756	0	0	0	0	28	718	746
AT3G17203.1	2068	2068	0	738	0	0	0	0	738
AT4G04165.1	1311	1311	0	0	0	0	3	735	738
AT4G18650.1	1471	790	0	0	498	2	238	0	738
AT1G55970.1	6162	4693	9	0	3	724	0	1	737
AT1G01780.1	1485	939	0	732	2	1	0	0	735
AT3G16490.1	1798	1440	0	2	0	55	30	646	733
AT1G33700.1	5875	3476	0	0	334	398	0	0	732
AT5G48040.1	2307	2134	0	1	255	1	0	474	731
AT4G30970.1	5323	405	0	0	0	724	4	0	728
AT5G45950.1	2621	1337	0	0	0	2	726	0	728
AT1G07680.1	1175	702	0	0	0	0	727	0	727
AT1G67105.1	786	786	0	676	0	0	47	4	727
AT1G21840.1	1299	1299	0	0	0	0	725	0	725
AT1G31990.1	1272	1272	0	0	0	0	719	6	725
AT4G26490.1	1032	1032	0	0	0	0	722	0	722
AT1G68550.1	2247	1830	1	2	1	2	715	0	721
AT2G30695.1	2273	882	3	0	0	714	0	1	718
AT1G18860.1	1736	1463	1	0	0	0	4	711	716
AT1G78460.1	1008	918	4	328	0	3	381	0	716
AT5G43310.3	6050	3832	75	2	634	4	0	0	715
AT1G51790.1	4707	2960	1	0	0	4	708	0	713
AT5G65400.1	1834	978	0	0	0	0	492	219	711
AT1G21450.1	2833	2298	9	0	1	0	700	0	710
AT1G06690.1	2553	1389	4	1	0	8	696	0	709
AT5G10930.1	1749	1749	3	0	0	0	705	1	709
AT2G14920.1	1038	1002	0	0	0	0	689	17	706
AT2G39960.1	2167	920	3	0	0	700	1	0	704
AT4G28150.2	1704	1285	2	699	2	1	0	0	704
AT2G07530.1	1113	1113	0	0	0	0	2	701	703
AT3G22520.1	2829	2070	0	0	2	2	699	0	703
AT2G35790.1	1445	920	0	0	0	0	702	0	702
AT3G31355.1	717	717	0	0	0	0	701	1	702
AT5G42720.1	2658	1746	0	1	0	3	698	0	702
AT5G17330.1	4064	1874	1	1	4	20	675	0	701
AT4G05240.1	819	594	0	0	0	0	696	4	700
AT4G37608.1	1681	665	1	0	0	0	699	0	700
AT3G44700.1	1394	1107	1	0	0	0	697	0	698
AT1G05920.1	1477	1477	4	0	0	0	692	0	696
AT1G30740.1	1602	1602	0	0	0	0	695	0	695
AT2G29320.1	1539	1151	0	0	1	4	688	0	693
AT1G71695.1	2440	1318	0	689	0	2	1	0	692
AT2G40680.1	891	891	0	0	0	0	691	0	691
AT2G36810.1	13984	5411	8	0	0	676	5	0	689
AT3G46740.1	3531	2795	52	0	636	1	0	0	689
AT2G32150.1	1759	1114	3	0	0	1	683	0	687
AT4G10440.1	2205	1902	1	0	0	0	683	0	684
AT1G63522.1	278	278	0	0	1	0	682	0	683
AT5G40450.1	11002	8957	575	0	6	71	27	1	680
AT5G36220.1	2344	1664	8	0	0	7	664	0	679
AT3G28820.1	1750	1372	0	669	0	1	8	0	678
AT4G01010.1	2674	2091	28	0	0	113	537	0	678
AT3G27590.1	1532	588	0	0	12	19	645	1	677
AT4G32530.1	1987	970	37	111	0	1	528	0	677
AT1G11482.1	1466	1123	0	0	323	352	0	0	675
AT1G20670.1	3832	2394	97	573	0	3	2	0	675
AT1G68390.1	2874	1454	545	0	1	39	90	0	675
AT2G24560.1	1397	1092	1	0	0	0	155	519	675
AT5G48200.1	2016	651	367	0	0	2	305	0	674
AT2G38380.1	2200	1378	0	0	0	15	655	0	670
AT5G37800.1	1378	924	0	0	0	0	23	646	669
AT2G34720.1	1861	958	0	0	2	3	456	206	667
AT1G44318.1	2901	1221	0	0	0	2	663	0	665
AT3G59580.2	3580	2919	3	0	10	0	651	0	664
AT2G31250.1	1906	1656	0	0	0	1	662	0	663
AT5G11080.1	2001	1059	0	0	0	2	661	0	663
AT1G28440.1	3624	3357	6	0	0	0	653	2	661
AT1G63850.1	1747	1647	5	0	0	0	656	0	661
AT2G38080.1	3157	2021	1	20	0	0	2	636	659
AT4G17680.2	1394	1225	3	4	0	2	649	0	658
AT1G35430.1	600	600	0	0	0	0	2	653	655
AT3G14010.3	4602	2317	4	0	646	2	2	0	654
AT3G23730.1	1226	1075	0	0	1	1	651	0	653
AT4G25440.1	2882	1799	5	0	0	648	0	0	653
AT2G06840.1	4785	4785	0	1	0	0	45	605	651
AT3G14431.1	156	156	0	0	0	0	651	0	651
AT5G01630.1	6061	3734	0	0	628	16	7	0	651
AT2G13422.1	105	105	1	0	0	0	649	0	650
AT2G23067.1	144	144	0	0	0	0	647	0	647
AT3G48340.1	1470	1220	0	0	0	1	645	1	647
AT2G45400.1	2438	1257	28	3	0	5	609	0	645
AT5G08120.1	2454	1499	6	0	1	638	0	0	645
AT5G10740.1	2632	1537	2	78	2	3	560	0	645
AT1G50600.1	2416	2060	4	0	18	0	616	6	644
AT3G03660.1	2654	813	1	0	0	636	0	7	644
AT5G57710.1	3560	3274	20	0	3	0	613	7	643
AT3G10760.1	1648	1570	5	0	36	0	598	0	639
AT3G23085.1	1392	1392	0	0	0	0	638	0	638
AT4G19310.1	1481	1170	0	0	0	0	0	637	637
AT5G09755.1	73	73	0	0	0	0	629	7	636
AT3G06180.1	2084	960	634	0	0	1	0	0	635
AT4G00200.1	2250	1413	3	36	1	5	584	4	633
AT4G11000.1	1445	1221	5	0	0	0	626	2	633
AT5G24280.1	10777	4826	5	0	0	14	20	593	632
AT1G77090.1	1536	1019	6	0	0	0	617	8	631
AT4G32880.1	5174	3023	1	2	1	5	621	1	631
AT2G22300.2	5306	3455	7	1	0	5	617	0	630
AT5G10625.1	995	995	0	0	1	0	628	0	629
AT1G09230.1	3105	1507	6	0	0	590	32	0	628
AT4G29230.1	4619	1497	0	0	0	432	102	94	628
AT1G02790.1	1934	1658	2	6	27	0	591	0	626
AT2G37460.1	2651	1450	1	1	0	576	48	0	626
AT2G04970.1	4235	2427	0	0	11	587	24	3	625
AT4G09060.1	2670	1223	3	0	0	619	2	0	624
AT1G25425.1	632	632	0	0	0	0	76	546	622
AT5G61720.1	1616	1403	0	621	0	0	1	0	622
AT5G19040.1	1577	1577	0	0	0	0	605	16	621
AT5G24900.1	3004	1663	1	0	0	167	0	452	620
AT5G28370.1	2197	2197	4	0	0	0	614	0	618
AT1G34560.1	717	543	0	0	0	0	616	0	616
AT5G28056.1	5470	5470	0	0	8	0	37	569	614
AT1G60490.1	4744	2790	3	0	0	543	67	0	613
AT1G63420.1	3037	1870	1	0	0	3	604	3	611
AT2G27760.1	2794	1622	0	10	0	0	1	598	609
AT1G18191.1	277	277	0	0	0	0	608	0	608
AT4G30980.1	2415	1230	0	0	17	11	580	0	608
AT4G34730.1	4285	1540	1	2	0	604	0	0	607
AT2G45180.1	678	678	4	3	0	0	0	599	606
AT3G01380.1	5541	2982	3	0	0	4	0	599	606
AT2G23510.1	2017	1356	0	0	0	594	8	3	605
AT4G25420.1	1575	1281	1	1	0	12	91	500	605
AT5G53592.1	1240	940	0	4	0	0	599	2	605
AT4G02810.1	1051	1051	4	0	0	0	600	0	604
AT1G25375.1	3105	1738	0	0	0	18	585	0	603
AT5G28960.1	2193	1611	3	0	0	0	4	596	603
AT2G07360.2	9945	4065	10	0	544	48	0	0	602
AT2G38152.1	1217	1143	0	0	0	0	602	0	602
AT1G49780.1	1414	1414	7	0	93	0	463	38	601
AT2G01023.1	120	120	0	0	0	0	5	596	601
AT4G19112.1	4801	2575	8	12	29	552	0	0	601
AT4G30600.1	3179	2309	83	124	9	3	381	0	600
AT4G01130.1	2175	1184	0	0	0	1	0	597	598
AT3G24300.1	1758	1758	5	1	583	0	8	0	597
AT5G10510.2	4480	2208	10	541	0	21	24	0	596
AT5G35791.1	2088	2088	0	4	0	0	592	0	596
AT2G24180.1	1889	1701	0	0	0	0	594	0	594
AT2G30490.1	2108	1803	13	0	0	3	577	0	593
AT2G16570.1	2049	2049	579	0	0	0	7	6	592
AT2G39705.1	722	722	302	0	67	0	13	210	592
AT3G21680.1	360	360	0	0	0	0	501	90	591
AT1G25230.1	1916	1111	5	0	0	4	581	0	590
AT2G41680.1	2901	1811	13	0	0	572	3	0	588
AT3G02910.1	1108	1108	6	0	580	0	2	0	588
AT3G22800.1	1669	1669	496	0	0	0	0	92	588
AT3G33076.1	4719	4719	0	0	0	0	462	126	588
AT2G28500.1	1574	765	1	0	0	6	9	571	587
AT3G43730.1	3030	3030	0	7	0	0	8	572	587
AT5G05150.1	1359	1125	0	0	0	2	0	585	587
AT4G19110.3	2652	1522	7	0	29	550	0	0	586
AT4G02780.1	7047	2570	2	0	0	497	2	84	585
AT4G34588.1	1370	1370	0	106	0	0	0	479	585
AT5G61730.1	4316	2823	7	0	0	566	12	0	585
AT3G45150.1	498	498	0	0	0	0	50	534	584
AT5G49370.1	1075	561	0	1	0	1	582	0	584
AT4G26288.1	1493	1366	0	8	0	3	572	0	583
AT3G02920.2	3754	1262	0	0	581	0	0	0	581
AT3G15990.1	3894	2257	0	0	0	7	574	0	581
AT3G20015.1	1892	1892	70	2	3	0	4	502	581
AT3G58060.1	1899	1236	2	0	0	1	574	3	580
AT2G14270.1	467	345	0	0	0	0	579	0	579
AT2G20340.1	3038	1824	0	0	2	15	562	0	579
AT2G34000.1	456	456	0	0	0	0	566	12	578
AT2G13128.1	864	864	0	0	0	0	576	0	576
AT2G47160.1	3666	2733	2	1	0	567	0	6	576
AT4G22320.1	1803	1052	5	0	0	2	569	0	576
AT2G16005.1	1048	742	0	0	0	1	5	569	575
AT1G42140.1	4581	4581	0	0	569	0	3	0	572
AT1G27330.1	1106	478	0	566	0	0	4	0	570
AT3G29255.1	4324	2121	0	0	0	566	1	3	570
AT4G32090.1	831	375	1	0	0	565	4	0	570
AT5G54680.1	2220	1201	6	1	0	2	561	0	570
AT1G10430.1	2156	1344	5	1	11	11	541	0	569
AT3G55840.1	1872	1872	11	1	1	0	556	0	569
AT5G39240.1	321	321	0	0	0	0	562	6	568
AT1G65210.1	1004	747	1	0	0	0	566	0	567
AT4G08850.1	4148	3482	82	0	0	24	0	461	567
AT4G08710.1	2831	2148	0	565	0	1	0	0	566
AT5G38210.1	4626	2345	8	0	550	1	6	0	565
AT2G30660.1	3424	1395	4	0	456	8	96	0	564
AT1G44060.1	2523	2523	0	0	1	0	559	3	563
AT4G34950.1	2503	1991	56	0	0	0	506	1	563
AT3G12820.1	1457	890	0	0	0	11	551	0	562
AT3G17180.1	3297	1437	2	0	0	557	2	0	561
AT5G04850.1	1835	982	0	0	0	557	3	0	560
AT2G03840.1	946	837	0	0	0	8	551	0	559
AT5G38212.1	2788	2413	7	0	550	1	1	0	559
AT1G04555.1	1687	939	0	0	2	556	0	0	558
AT4G13265.1	81	81	0	0	0	0	558	0	558
AT4G38690.1	1291	1291	3	0	0	0	555	0	558
AT2G04220.1	1107	1107	1	0	1	0	555	0	557
AT4G29090.1	1728	1728	49	0	0	0	2	506	557
AT2G04310.1	2391	2391	0	8	0	0	548	0	556
AT2G33480.2	1217	1045	33	0	0	4	519	0	556
AT4G03590.1	2171	741	0	0	0	8	1	547	556
AT2G39380.1	2078	2078	4	0	0	0	550	0	554
AT4G37460.1	7399	3646	13	4	155	373	7	0	552
AT1G20930.1	2179	1214	0	1	0	545	5	0	551
AT2G37440.2	2321	1777	1	548	0	2	0	0	551
AT2G13175.1	2640	2640	0	0	38	0	511	0	549
AT1G21650.1	7927	3383	7	0	1	539	0	0	547
AT2G41100.4	1779	1252	10	536	0	1	0	0	547
AT2G48080.1	2103	1519	0	0	546	0	1	0	547
AT5G34665.1	4713	4713	0	547	0	0	0	0	547
AT3G61150.1	4516	2836	4	2	534	4	2	0	546
AT1G56380.1	1328	1167	0	0	0	0	1	544	545
AT3G44920.1	2688	2352	6	0	0	0	539	0	545
AT3G51610.1	2534	955	3	0	0	5	537	0	545
AT5G54145.1	619	619	0	0	1	0	538	6	545
AT1G76410.1	799	799	0	3	0	0	2	538	543
AT2G42570.1	2714	1394	0	0	0	446	97	0	543
AT2G48160.1	7413	4713	39	0	41	386	77	0	543
AT1G01770.1	4277	2362	2	531	3	6	0	0	542
AT3G06310.3	1604	708	0	0	541	0	0	1	542
AT5G41370.1	4885	2733	0	0	6	1	1	534	542
AT2G26940.1	861	861	3	0	0	0	538	0	541
AT1G53625.1	514	514	30	0	1	0	503	4	538
AT5G01220.1	3402	1956	44	0	57	79	358	0	538
AT3G30849.1	102	102	0	0	0	0	13	524	537
AT2G20750.1	1571	1141	1	0	0	0	535	0	536
AT3G50730.1	1605	1116	0	0	0	0	535	1	536
AT4G04601.1	159	159	0	0	0	0	5	531	536
AT1G10522.1	1853	980	0	515	1	0	0	19	535
AT4G27950.1	1291	1291	1	0	510	0	10	14	535
AT5G28290.1	3924	2149	15	1	0	518	1	0	535
AT3G12120.1	2766	1635	13	502	2	16	0	1	534
AT4G10820.1	901	822	0	0	0	0	534	0	534
AT5G24710.1	9327	4688	19	1	89	421	1	2	533
AT4G13420.1	5402	2623	122	109	0	25	256	18	530
AT4G20365.1	5325	5325	0	509	0	0	0	21	530
AT1G47765.1	1187	1158	1	0	0	0	516	12	529
AT1G70370.2	2508	2267	27	1	0	0	0	501	529
AT3G29781.1	1864	1864	0	1	0	0	527	0	528
AT2G05765.1	79	79	0	0	0	0	527	0	527
AT3G20190.1	2448	2272	1	0	0	0	526	0	527
AT4G16215.1	590	372	4	0	0	0	522	0	526
AT3G42560.1	496	297	0	0	0	0	1	523	524
AT3G52490.1	3221	2797	7	0	0	6	41	470	524
AT1G80490.1	6108	3724	0	136	7	355	25	0	523
AT4G00893.1	1663	1404	0	0	0	522	1	0	523
AT5G53790.1	1761	1143	0	0	0	2	519	1	522
AT2G29440.1	1089	820	1	0	0	479	41	0	521
AT3G22690.1	3306	2935	1	0	0	0	520	0	521
AT3G52770.1	1287	483	0	0	0	9	281	231	521
AT4G25240.1	3491	2236	4	0	3	1	512	0	520
AT4G29360.1	2495	1974	0	0	0	0	520	0	520
AT1G17150.1	1789	1209	1	0	0	25	493	0	519
AT1G62301.1	171	171	0	0	0	0	519	0	519
AT1G77600.2	9698	4664	12	5	0	502	0	0	519
AT2G33880.1	2349	1527	16	4	1	4	491	3	519
AT3G18550.1	1836	1302	7	0	0	3	0	509	519
AT5G01600.1	2099	1421	4	512	0	3	0	0	519
AT5G24790.1	1123	875	0	1	0	0	518	0	519
AT4G17460.1	1484	1211	0	1	1	0	438	77	517
AT2G04378.1	1545	1545	0	0	6	0	510	0	516
AT3G48520.1	1694	1694	11	11	0	0	494	0	516
AT5G45260.1	6407	4321	2	0	297	216	0	1	516
AT1G43715.1	2312	2312	0	0	0	0	515	0	515
AT1G14960.1	885	688	0	0	0	0	514	0	514
AT1G36990.1	3209	2837	12	5	5	491	0	1	514
AT3G25640.1	1086	1086	3	0	0	0	511	0	514
AT4G14740.2	3696	1663	15	136	19	11	330	0	511
AT4G37180.1	1804	1415	30	0	465	0	16	0	511
AT1G77885.1	1043	1043	0	0	7	0	503	0	510
AT5G63860.1	4992	2117	3	2	3	496	0	4	508
AT1G03730.1	1068	1068	3	4	3	0	2	495	507
AT1G51870.1	4123	2514	1	0	0	381	125	0	507
AT4G26100.1	3348	2077	5	3	0	2	497	0	507
AT4G16930.1	552	465	35	0	0	10	460	1	506
AT5G50150.1	4475	1806	2	9	62	5	427	1	506
AT2G03060.1	3007	1699	1	0	1	2	501	0	505
AT2G04930.1	834	834	0	0	0	0	24	481	505
AT3G59670.1	3238	2054	3	1	1	1	499	0	505
AT5G56260.1	1980	1013	1	0	0	7	496	1	505
AT3G42883.1	2751	2751	0	0	2	0	502	0	504
AT3G29770.1	2499	1577	2	0	1	0	500	0	503
AT5G67000.1	605	605	1	1	0	0	501	0	503
AT1G53500.1	2814	2526	29	4	452	17	0	0	502
AT3G05905.1	3308	2513	43	2	4	0	453	0	502
AT2G16220.1	1224	1224	1	0	0	0	500	0	501
AT4G02420.1	2010	2010	2	0	0	0	499	0	501
AT5G19080.1	2267	1516	1	3	1	0	0	496	501
AT3G03230.1	1621	1091	0	0	0	500	0	0	500
AT4G14370.1	3623	3220	31	0	0	465	4	0	500
AT4G33230.1	2164	1830	1	0	0	0	0	498	499
AT1G69920.1	1309	931	2	0	0	0	485	8	495
AT5G28500.2	1614	1288	26	0	2	0	0	467	495
AT5G50640.1	3377	1900	6	0	3	82	403	1	495
AT1G08890.1	3923	1675	6	0	0	488	0	0	494
AT2G46030.1	1489	862	0	2	0	481	9	2	494
AT5G13330.1	2601	1162	1	1	0	4	3	485	494
AT4G24410.1	510	510	0	0	0	0	493	0	493
AT2G22190.1	2780	1259	2	0	4	451	34	1	492
AT3G07990.1	2445	1724	0	0	2	0	490	0	492
AT4G37880.1	1910	1608	0	456	3	0	33	0	492
AT5G25920.1	2323	1793	2	414	0	0	76	0	492
AT3G03590.1	1826	929	0	0	0	491	0	0	491
AT4G07950.1	1752	737	0	0	0	1	489	1	491
AT3G04890.1	1557	849	0	0	1	0	489	0	490
AT5G02900.1	1510	1443	0	0	0	0	489	0	489
AT5G31845.1	4308	4308	0	0	0	0	0	489	489
AT3G09400.2	2590	2148	19	0	467	0	2	0	488
AT4G05635.1	4482	4482	0	482	0	0	6	0	488
AT5G51510.1	1546	752	1	0	0	1	485	1	488
AT1G49005.1	2837	582	2	208	0	20	240	15	485
AT4G19410.1	3738	1475	17	0	0	466	2	0	485
AT5G38460.2	3356	2081	0	0	480	4	0	0	484
AT1G80870.1	2251	2251	6	0	0	0	475	2	483
AT3G26690.1	1463	1027	6	96	0	1	380	0	483
AT5G04130.1	6264	2515	1	0	0	482	0	0	483
AT2G28760.3	2634	1367	0	0	4	478	0	0	482
AT2G40004.1	892	368	0	316	1	0	161	4	482
AT3G53965.1	71	71	0	0	0	0	482	0	482
AT5G01335.1	5457	5457	0	0	0	0	0	482	482
AT5G33232.1	2463	2463	0	0	0	0	419	63	482
AT2G36724.1	414	414	1	40	0	0	6	433	480
AT5G39205.1	207	207	0	0	0	0	479	0	479
AT1G23810.1	1072	726	0	0	0	1	477	0	478
AT3G25585.2	3374	1711	0	9	445	5	7	11	477
AT3G45480.1	1389	1208	0	0	0	0	477	0	477
AT3G28350.1	2566	1015	0	0	0	0	476	0	476
AT1G33350.1	2285	2285	0	0	0	0	473	0	473
AT3G13990.2	5044	2912	8	15	0	449	1	0	473
AT4G33160.1	1567	1567	0	0	0	0	473	0	473
AT5G16720.1	2583	2357	24	445	4	0	0	0	473
AT1G34041.1	156	156	0	0	0	0	472	0	472
AT1G72140.1	2677	1875	0	0	46	9	67	350	472
AT4G11820.1	3566	1570	2	1	0	444	24	0	471
AT1G69440.1	3640	3161	417	7	0	0	10	36	470
AT1G31940.1	1285	900	4	0	1	0	464	0	469
AT1G54930.1	1405	1062	1	0	0	4	463	0	468
AT5G45180.1	2408	1380	0	0	0	461	6	1	468
AT1G07720.1	1799	1799	15	0	372	0	70	10	467
AT5G28630.1	619	619	444	22	1	0	0	0	467
AT1G67120.1	25965	16347	32	0	0	193	211	30	466
AT1G71692.1	2483	1082	0	0	0	159	307	0	466
AT4G08830.1	3458	3458	0	3	0	0	0	463	466
AT4G16105.1	74	74	0	0	0	0	0	465	465
AT4G29780.1	1997	1997	48	0	0	0	417	0	465
AT5G46280.1	3962	2588	0	344	0	8	113	0	465
AT5G50770.1	2046	1168	2	0	2	116	344	1	465
AT2G27080.2	3572	1202	5	0	20	36	403	0	464
AT5G38020.1	2078	1446	9	0	0	5	301	149	464
AT1G52110.1	2952	1848	2	0	0	1	460	0	463
AT5G59100.1	3236	2325	2	0	0	1	0	460	463
AT1G12940.1	2186	1762	5	0	6	0	451	0	462
AT1G56090.1	1663	1285	1	10	3	1	447	0	462
AT2G04395.1	872	477	0	0	0	2	460	0	462
AT2G25730.1	16428	7844	23	0	1	317	120	0	461
AT3G15370.1	1506	931	0	0	0	452	9	0	461
AT3G48745.1	72	72	0	0	0	0	459	2	461
AT4G33780.1	1811	979	8	0	0	3	0	450	461
AT5G01890.1	3585	3499	1	17	0	0	442	0	460
AT5G03680.1	3289	2162	3	0	0	3	451	3	460
AT5G20830.2	4970	2879	5	1	9	3	442	0	460
AT5G37890.1	1609	1159	0	0	0	0	0	460	460
AT1G80410.2	7501	3183	4	0	446	9	0	0	459
AT3G48550.1	736	665	0	39	0	0	13	407	459
AT1G43245.1	2049	1824	14	0	0	0	0	444	458
AT3G02315.1	74	74	0	0	0	0	458	0	458
AT4G08262.1	5490	5490	0	1	0	0	441	16	458
AT5G20460.1	553	153	0	0	0	0	2	456	458
AT5G30269.1	14591	14591	0	456	0	0	1	0	457
AT5G64870.1	1847	1754	15	0	3	1	438	0	457
AT1G48370.1	2886	2364	2	2	0	0	452	0	456
AT3G22275.1	827	657	0	0	41	414	1	0	456
AT5G35407.1	135	135	0	1	0	0	3	452	456
AT1G54080.1	3516	1895	5	430	10	9	1	0	455
AT3G31406.1	936	510	0	1	0	0	454	0	455
AT3G23172.1	520	270	3	0	0	11	439	0	453
AT2G26110.1	1191	1191	2	0	0	0	450	0	452
AT5G41940.1	3630	1867	1	0	1	4	446	0	452
AT2G10250.1	4913	4913	0	450	0	0	1	0	451
AT2G24762.1	792	792	1	21	0	0	385	44	451
AT2G26420.1	2806	2118	4	0	0	0	442	2	448
AT2G16690.1	723	723	0	0	0	0	447	0	447
AT3G22840.1	1114	884	3	0	0	0	1	443	447
AT2G28910.1	1606	1345	437	0	0	0	9	0	446
AT3G42130.1	643	198	0	0	0	1	443	2	446
AT5G45230.1	6157	3696	0	0	0	441	5	0	446
AT1G62030.1	2349	2349	7	1	1	0	435	0	444
AT2G09920.1	4515	4515	0	0	6	0	2	436	444
AT3G22540.1	552	552	0	0	1	0	439	4	444
AT5G01595.1	2990	939	4	437	0	3	0	0	444
AT5G28673.1	2273	2273	0	0	441	0	0	3	444
AT2G03350.1	1608	809	10	42	1	0	383	7	443
AT3G27070.1	1741	789	2	0	0	441	0	0	443
AT1G06840.1	5733	3240	8	2	0	65	367	0	442
AT1G35350.1	3333	2256	37	0	0	6	394	5	442
AT3G26330.1	1780	1619	0	0	0	1	441	0	442
AT5G36900.1	1280	363	0	0	0	0	404	37	441
AT5G62950.2	1643	821	0	441	0	0	0	0	441
AT1G20010.1	2788	1689	11	0	1	428	0	0	440
AT3G48830.1	7065	2766	1	0	0	6	0	433	440
AT4G05095.1	417	417	0	0	0	0	3	437	440
AT5G35580.1	1980	1593	1	0	2	1	434	2	440
AT4G17080.1	2757	2053	4	0	0	0	435	0	439
AT5G56200.1	1482	1482	1	0	0	0	7	431	439
AT2G01310.1	162	162	0	0	0	0	438	0	438
AT5G42000.2	542	461	0	434	0	0	4	0	438
AT2G32990.1	2768	1862	0	2	4	14	417	0	437
AT5G58880.1	3539	3267	1	0	0	0	436	0	437
AT1G61255.1	541	541	1	0	2	0	404	29	436
AT3G13060.2	3403	2300	8	0	0	1	427	0	436
AT2G04160.1	6478	2552	11	0	0	353	71	0	435
AT2G26120.1	388	315	11	0	0	0	49	375	435
AT2G31580.1	4943	1946	8	0	0	426	1	0	435
AT1G54530.1	384	384	0	0	0	0	433	0	433
AT5G55560.1	1578	1242	0	0	0	11	421	0	432
AT1G02250.1	1609	1089	1	0	0	1	429	0	431
AT1G53030.1	1452	530	2	0	0	428	0	0	430
AT1G73620.1	1723	995	2	0	0	1	427	0	430
AT2G18600.1	1783	846	0	1	0	218	211	0	430
AT3G51470.1	1489	1254	4	0	2	422	2	0	430
AT1G05370.1	3089	1480	2	0	95	278	50	4	429
AT1G09970.1	3454	3364	33	395	0	0	1	0	429
AT4G25930.1	1267	1104	2	0	0	0	424	1	427
AT5G24550.1	3244	1605	1	0	0	270	11	145	427
AT1G80070.1	9760	7317	27	0	0	3	396	0	426
AT2G34555.1	1710	1137	0	0	0	380	46	0	426
AT3G25280.1	1854	1566	0	0	0	0	426	0	426
AT5G28390.1	974	543	8	0	0	1	417	0	426
AT5G39870.1	1425	908	2	0	0	151	273	0	426
AT3G16810.1	4372	2194	1	0	1	422	0	0	424
AT5G57190.1	3834	1908	1	0	0	417	6	0	424
AT1G33000.1	195	195	0	0	0	0	423	0	423
AT4G31980.1	4300	2043	1	0	0	9	413	0	423
AT2G20100.1	4009	1473	30	0	3	388	1	0	422
AT3G50250.1	447	447	0	0	0	0	422	0	422
AT1G47240.1	2595	1922	1	0	2	0	418	0	421
AT1G47470.1	522	522	4	0	0	0	5	410	419
AT4G38620.1	1449	1287	0	6	3	10	359	41	419
AT5G54810.1	2192	1671	65	0	1	7	345	1	419
AT1G15920.2	1761	1629	268	1	106	0	43	0	418
AT2G14750.1	1735	1192	0	0	1	0	6	411	418
AT2G16700.2	1076	774	0	416	1	0	1	0	418
AT4G23100.3	5326	2189	12	1	236	169	0	0	418
AT1G36200.1	3542	3542	0	0	1	0	416	0	417
AT5G16023.1	156	156	0	0	0	0	416	1	417
AT5G19730.1	2825	1336	0	18	0	399	0	0	417
AT1G13200.1	1308	1308	0	0	0	0	1	415	416
AT1G62310.1	3571	2687	24	3	0	3	9	377	416
AT5G01480.1	1242	1242	1	0	0	0	415	0	416
AT1G48330.1	550	550	0	4	1	0	410	0	415
AT1G79980.1	74	74	0	0	0	0	415	0	415
AT1G53980.1	276	276	0	0	0	0	414	0	414
AT2G14206.1	96	96	0	0	0	0	414	0	414
AT3G06670.2	7944	3376	11	394	0	7	0	2	414
AT5G23710.1	1024	878	0	0	410	0	4	0	414
AT5G65330.1	1026	1026	0	0	0	0	411	3	414
AT3G55485.1	505	505	0	413	0	0	0	0	413
AT5G13560.1	5818	3118	5	0	35	370	3	0	413
AT1G60200.1	4556	2896	382	0	0	13	15	0	410
AT4G04450.1	2736	1588	2	0	0	10	380	18	410
AT5G02730.1	618	618	0	0	0	0	410	0	410
AT5G42360.1	2354	2089	11	0	0	0	344	55	410
AT1G20990.1	1423	960	148	0	0	0	258	3	409
AT3G29690.1	780	543	1	0	0	397	1	10	409
AT1G23990.1	2097	2097	0	1	0	0	7	400	408
AT2G16290.1	1644	1248	0	0	0	1	2	404	407
AT2G44490.1	2970	2009	41	0	0	4	1	361	407
AT4G36870.2	4966	2702	27	8	0	34	334	3	406
AT5G67260.1	1664	1415	0	0	0	2	389	15	406
AT1G20450.2	1604	1511	361	0	39	0	5	0	405
AT1G71930.1	1818	1168	0	0	0	404	1	0	405
AT3G30700.1	621	621	0	0	0	0	405	0	405
AT5G44220.1	888	888	0	0	0	0	375	30	405
AT1G12630.1	587	587	4	0	0	0	398	2	404
AT1G45760.1	732	732	0	1	0	0	403	0	404
AT1G58180.1	2063	1132	169	43	4	167	21	0	404
AT3G61750.1	1358	1197	1	0	0	1	402	0	404
AT2G27770.1	1561	1561	6	1	378	0	17	1	403
AT3G19070.1	1205	1041	399	0	0	3	1	0	403
AT4G11760.1	1130	612	0	0	0	0	403	0	403
AT3G24440.1	2145	1989	5	0	0	0	390	7	402
AT5G33285.1	1239	1239	0	0	0	0	1	401	402
AT1G08440.1	2317	1506	1	0	0	4	374	22	401
AT2G07791.1	2472	2472	0	0	60	0	341	0	401
AT1G20700.1	1452	779	396	0	1	2	1	0	400
AT1G75400.1	2768	1948	1	15	0	0	384	0	400
AT4G09220.1	360	303	0	0	0	0	400	0	400
AT1G28630.4	4997	1925	1	0	1	397	0	0	399
AT2G03970.1	870	870	0	5	0	0	393	1	399
AT3G05940.1	2891	1858	10	11	0	0	378	0	399
AT1G05000.1	3190	1104	1	0	0	2	395	0	398
AT2G40360.1	3811	2560	14	1	1	357	21	4	398
AT3G43431.1	138	138	0	0	0	0	398	0	398
AT2G15310.1	1711	1088	1	0	0	0	2	394	397
AT4G16770.1	2780	1161	4	0	0	27	366	0	397
AT1G20400.1	3647	2835	0	0	0	370	0	26	396
AT1G52695.1	2224	942	1	9	338	48	0	0	396
AT1G14510.1	2543	1318	1	16	258	109	11	0	395
AT2G33770.1	5483	4103	20	345	0	6	23	0	394
AT3G53620.1	3169	1296	0	2	2	1	389	0	394
AT4G21362.1	118	118	0	2	0	0	287	105	394
AT1G76660.1	2531	1947	3	0	0	38	352	0	393
AT1G78370.1	1022	899	2	0	357	0	34	0	393
AT3G52730.1	1334	531	0	0	1	2	390	0	393
AT1G31260.1	1804	1095	1	0	0	358	0	33	392
AT4G25720.3	2767	1128	0	1	0	390	0	0	391
AT5G65480.1	1897	1199	2	1	357	1	30	0	391
AT1G34110.1	4348	3651	4	1	358	21	6	0	390
AT3G48780.1	4028	2420	7	374	1	1	7	0	390
AT4G08593.1	1122	813	0	0	0	0	1	389	390
AT4G23260.2	2665	2084	332	0	0	57	1	0	390
AT4G31190.1	378	378	0	0	0	0	390	0	390
AT1G03670.1	2001	1851	0	0	0	0	387	2	389
AT1G47390.1	1113	1113	1	0	0	0	385	3	389
AT4G06670.1	6621	6621	0	5	0	0	384	0	389
AT4G13800.1	2278	1559	1	373	3	2	10	0	389
AT4G37930.1	3197	1899	15	2	0	351	20	1	389
AT1G34545.1	1338	1338	0	0	0	0	12	376	388
AT5G12440.2	6013	2524	1	273	1	113	0	0	388
AT5G64240.2	1797	1472	1	2	0	0	385	0	388
AT1G45050.1	1918	773	0	0	0	4	383	0	387
AT3G05990.1	3019	1956	384	0	0	0	3	0	387
AT3G10745.1	100	100	0	0	0	0	387	0	387
AT3G54570.1	1254	1254	3	0	0	0	384	0	387
AT5G34840.1	1260	1260	0	0	5	0	8	374	387
AT2G41840.1	1752	1227	380	3	0	2	0	0	385
AT4G37090.2	1498	831	1	0	0	1	383	0	385
AT5G09880.1	3823	1873	348	0	9	25	0	3	385
AT5G50910.1	874	351	0	0	0	5	380	0	385
AT5G26290.1	1795	1002	1	0	0	1	382	0	384
AT5G32312.1	528	420	0	0	0	0	0	384	384
AT2G13910.1	2235	2235	0	5	0	0	21	357	383
AT2G27130.1	1251	765	0	0	0	2	380	1	383
AT3G51760.2	2162	1196	10	0	362	11	0	0	383
AT3G55980.1	2548	2153	134	1	0	13	235	0	383
AT5G23020.1	3719	1799	3	0	0	299	77	3	382
AT5G26230.1	1026	1026	3	0	0	0	374	5	382
AT3G53730.1	540	540	7	0	0	0	374	0	381
AT5G41550.1	3554	3258	379	0	0	0	2	0	381
AT3G50480.1	1321	1030	42	7	0	1	30	300	380
AT4G08900.1	2000	1347	10	0	1	4	19	346	380
AT4G33070.1	2483	2149	3	0	0	0	377	0	380
AT2G46400.1	1413	1222	32	0	0	2	345	0	379
AT5G42680.2	1319	931	0	376	0	3	0	0	379
AT1G32940.1	3383	2485	1	0	0	1	376	0	378
AT2G21660.2	1145	785	361	0	0	17	0	0	378
AT3G23605.1	822	822	2	0	1	0	375	0	378
AT3G53280.1	1910	1689	0	11	334	0	33	0	378
AT5G33990.1	3120	3120	0	0	5	0	363	10	378
AT3G29420.1	1072	159	0	0	0	328	48	1	377
AT5G60770.1	2631	1584	0	0	0	263	109	5	377
AT2G24700.1	2396	1824	1	0	0	359	16	0	376
AT3G18270.1	2405	1622	0	0	0	0	369	6	375
AT3G26530.1	4442	3048	0	0	0	7	368	0	375
AT3G30580.1	387	387	0	0	0	0	365	10	375
AT4G27170.1	688	688	0	0	1	0	235	139	375
AT5G22520.1	598	598	4	0	0	0	371	0	375
AT3G28640.1	1515	1515	7	0	0	0	367	0	374
AT3G17100.2	1226	1144	0	8	3	0	362	0	373
AT4G12423.1	1488	1488	0	0	0	0	309	63	372
AT1G66630.1	1429	1105	0	0	1	1	369	0	371
AT3G18535.1	1544	1197	251	1	0	1	118	0	371
AT1G22030.1	1393	1316	352	7	6	0	4	0	369
AT1G32750.1	10519	6190	26	41	0	300	2	0	369
AT2G20610.1	2429	1669	2	6	0	0	0	361	369
AT2G33775.1	801	801	0	2	1	0	361	5	369
AT1G42377.1	2121	2121	0	0	365	0	2	0	367
AT3G25590.1	1606	1606	0	13	0	0	352	2	367
AT3G30540.1	1711	1017	1	0	0	3	0	363	367
AT5G66270.1	2551	1841	1	1	7	356	0	2	367
AT3G42653.1	2754	2754	0	0	1	0	365	0	366
AT3G48100.1	2448	1374	3	7	10	3	343	0	366
AT3G20260.1	2450	2202	0	360	1	0	4	0	365
AT1G52690.2	1790	809	0	3	338	23	0	0	364
AT2G26570.1	3048	2583	2	0	0	4	356	2	364
AT1G52280.1	1618	939	2	0	2	312	0	47	363
AT1G55430.1	1974	1974	2	0	0	0	334	27	363
AT1G73850.1	3195	2091	13	7	0	1	341	1	363
AT3G33520.1	1894	1474	24	0	0	339	0	0	363
AT5G37990.1	1764	1400	0	0	0	315	47	1	363
AT1G25570.1	3671	2310	328	0	5	8	12	9	362
AT1G26370.1	4066	2708	2	0	0	359	1	0	362
AT1G54050.1	860	680	0	0	25	4	2	331	362
AT4G27585.1	3199	1586	11	0	0	337	14	0	362
AT3G23430.1	5789	2713	6	0	3	343	9	0	361
AT5G15120.1	1845	1189	1	0	332	1	4	23	361
AT3G05490.1	707	707	0	0	1	0	359	0	360
AT1G05240.1	1545	1277	0	0	2	0	302	55	359
AT1G54020.2	2074	1291	4	0	0	0	355	0	359
AT3G21320.1	2789	2419	0	3	0	2	354	0	359
AT5G56900.2	3345	2119	12	0	0	201	1	145	359
AT3G43826.1	756	756	0	0	15	0	284	59	358
AT5G37060.1	2674	2580	10	0	0	0	348	0	358
AT3G43862.1	1746	1746	0	0	0	0	0	356	356
AT4G13430.1	3939	1873	9	0	2	1	344	0	356
AT5G65005.1	815	815	0	0	191	0	165	0	356
AT1G72150.1	2521	2148	10	4	7	10	7	317	355
AT3G30875.1	6698	6698	0	0	354	0	1	0	355
AT2G39850.1	3781	2634	1	346	3	2	2	0	354
AT5G47390.1	2069	1621	0	1	175	0	178	0	354
AT1G43950.1	1371	669	0	0	0	346	4	3	353
AT1G73550.1	781	509	1	0	1	0	351	0	353
AT1G77330.1	1548	1239	0	0	347	1	4	1	353
AT2G01460.1	5784	3022	0	0	0	343	10	0	353
AT1G31710.1	5647	2208	0	0	0	2	350	0	352
AT4G20780.1	785	785	1	1	1	0	349	0	352
AT4G29658.1	384	384	0	0	0	0	352	0	352
AT5G13100.1	1894	1512	5	21	1	0	325	0	352
AT5G19320.1	2326	2009	2	1	2	0	347	0	352
AT1G04620.1	3844	1609	0	70	0	66	1	214	351
AT3G03770.2	3908	2840	3	0	68	3	273	4	351
AT1G61260.1	1605	1409	42	0	2	0	265	41	350
AT1G73290.1	2377	1320	1	0	0	2	347	0	350
AT3G27503.1	773	530	0	0	0	4	346	0	350
AT5G23150.1	6655	4926	349	0	0	1	0	0	350
AT5G60210.2	2938	1970	4	0	345	1	0	0	350
AT1G71820.2	7487	2993	3	343	0	2	1	0	349
AT4G22200.1	4186	3169	28	4	0	0	312	5	349
AT4G27470.1	1520	1102	251	0	93	0	2	3	349
AT1G20440.1	1364	1219	293	0	41	0	12	0	346
AT1G28500.1	1660	981	1	0	0	343	2	0	346
AT1G33680.1	4754	2819	10	1	334	0	1	0	346
AT3G07940.1	2330	1561	3	0	1	0	342	0	346
AT4G31950.1	1959	1570	1	0	0	0	0	345	346
AT5G07310.1	977	792	2	0	0	0	3	341	346
AT4G00160.1	2070	1531	2	0	0	0	337	6	345
AT5G58160.1	5765	3998	344	0	0	1	0	0	345
AT2G40850.1	2170	2080	7	303	1	0	9	24	344
AT3G02875.1	2162	1624	0	0	0	0	344	0	344
AT3G45400.1	1716	1627	0	0	3	0	339	2	344
AT1G34220.2	3238	2288	4	337	1	1	0	0	343
AT2G30505.1	1591	1591	342	0	1	0	0	0	343
AT2G43670.1	919	555	0	0	0	17	326	0	343
AT5G39070.1	737	737	0	0	197	0	146	0	343
AT5G61290.1	2258	1595	2	0	0	10	331	0	343
AT2G25020.1	3162	3162	0	339	0	0	3	0	342
AT3G32060.1	1658	1658	0	1	0	0	341	0	342
AT5G11570.1	2334	1446	0	0	0	10	332	0	342
AT5G37790.1	2981	2047	13	1	11	0	317	0	342
AT5G45840.2	4079	2675	3	310	0	18	0	11	342
AT5G33234.1	3855	3855	0	4	0	0	337	0	341
AT5G55850.1	1857	867	1	9	328	2	0	1	341
AT1G12260.1	3021	1871	0	2	0	5	330	3	340
AT1G49180.2	2876	1376	0	0	1	334	5	0	340
AT3G59150.1	2030	1866	0	0	0	0	340	0	340
AT4G36230.1	666	666	292	0	0	0	45	3	340
AT1G59660.1	4732	3185	16	0	0	2	321	0	339
AT3G45290.1	3827	1587	1	0	1	315	22	0	339
AT4G09960.2	4336	962	3	237	0	34	65	0	339
AT5G51770.1	1965	1965	13	0	0	0	326	0	339
AT5G53170.1	5266	2787	43	0	0	294	1	1	339
AT1G51820.1	4477	2658	1	0	0	74	0	263	338
AT5G50200.1	1229	938	0	0	0	0	0	338	338
AT2G18540.1	2627	2124	318	0	0	5	3	11	337
AT4G04545.1	4286	2649	0	3	0	0	334	0	337
AT5G22770.2	8987	3433	5	0	13	316	0	3	337
AT1G65585.1	836	836	0	0	0	0	336	0	336
AT3G24450.1	1658	755	0	0	0	4	332	0	336
AT3G46860.1	366	258	0	0	0	0	334	2	336
AT5G62430.1	1842	1249	1	0	0	1	320	14	336
AT3G07890.2	2847	1812	14	64	176	81	0	0	335
AT5G17430.1	3027	1755	0	0	0	15	320	0	335
AT2G20960.1	3116	2533	9	0	0	0	325	0	334
AT5G12920.1	4813	1758	0	0	0	334	0	0	334
AT5G52120.1	3889	1282	1	1	5	268	46	13	334
AT1G31750.1	1419	727	8	0	0	10	315	0	333
AT1G44542.1	1636	1023	0	0	0	29	296	8	333
AT4G01680.2	1395	1248	1	0	290	0	42	0	333
AT4G28485.1	777	584	332	0	0	0	1	0	333
AT1G08030.1	3750	1844	7	1	0	5	319	0	332
AT3G15610.1	2244	1549	4	2	0	38	188	100	332
AT1G20900.1	1517	1517	21	1	0	0	309	0	331
AT1G78220.1	1461	738	0	0	0	326	5	0	331
AT2G42050.1	420	420	0	0	0	0	329	2	331
AT4G10930.1	3700	2986	330	0	0	1	0	0	331
AT4G39190.1	1263	1263	2	156	6	0	165	1	330
AT1G08465.1	3969	1174	0	16	1	309	3	0	329
AT2G14550.1	1759	1759	0	0	0	0	323	6	329
AT2G24010.1	2829	1323	1	0	0	327	0	0	328
AT4G26480.1	3542	1560	13	5	306	3	1	0	328
AT4G27040.4	2650	1429	1	214	0	113	0	0	328
AT2G15345.1	659	659	0	1	0	0	325	1	327
AT5G25400.1	1050	1050	2	0	0	0	3	322	327
AT3G19553.1	2178	1912	1	0	0	1	324	0	326
AT5G08170.1	2774	1541	5	0	6	305	10	0	326
AT5G36920.1	580	249	1	0	0	4	320	0	325
AT2G15300.1	2381	2235	7	0	0	0	317	0	324
AT3G44450.1	583	583	3	0	0	0	321	0	324
AT4G26630.1	5244	2805	315	1	0	7	1	0	324
AT5G37240.1	1697	477	0	0	0	6	315	2	323
AT2G15830.1	434	434	1	47	0	0	269	5	322
AT2G39250.1	2188	1244	281	1	0	35	5	0	322
AT5G24318.1	2026	1731	6	0	311	0	5	0	322
AT1G63480.1	2581	1853	0	6	0	1	314	0	321
AT3G29030.1	2051	1288	11	0	298	2	10	0	321
AT4G27220.1	2760	2760	0	0	0	0	0	320	320
AT5G50760.1	809	809	0	0	0	0	203	117	320
AT1G55440.1	1962	1962	177	0	0	0	142	0	319
AT2G26820.1	4392	1392	0	0	0	292	27	0	319
AT4G31520.1	3459	2097	5	0	0	314	0	0	319
AT5G24610.1	1176	801	0	21	0	262	35	0	318
AT1G61140.1	6134	4404	20	228	7	42	20	0	317
AT4G29100.1	3931	1719	0	0	0	231	65	21	317
AT4G03670.1	1109	516	0	0	0	2	314	0	316
AT5G53144.1	99	99	0	0	0	0	316	0	316
AT3G30690.1	621	621	0	0	0	0	0	315	315
AT3G57330.1	4920	3277	60	0	7	232	14	2	315
AT4G00180.1	2833	1270	6	5	4	290	10	0	315
AT1G20920.1	4665	4430	307	5	2	0	0	0	314
AT3G11210.1	2398	1370	0	4	5	0	305	0	314
AT4G27840.1	1243	1243	3	3	16	0	292	0	314
AT5G63500.1	385	385	0	0	0	0	314	0	314
AT1G15100.1	778	778	6	0	287	0	9	11	313
AT3G52370.1	2293	1603	1	0	1	4	307	0	313
AT5G11590.1	1193	1193	1	1	282	0	21	8	313
AT5G14890.1	3860	2646	3	1	1	1	306	0	312
AT5G57110.1	8107	3637	7	0	25	279	1	0	312
AT1G04990.2	2499	1567	2	1	303	3	2	0	311
AT5G53290.1	1455	1455	1	1	4	0	2	303	311
AT5G62080.1	975	660	1	0	0	308	2	0	311
AT1G55570.1	2310	2088	0	195	2	0	11	102	310
AT1G79820.3	5093	1747	249	18	2	41	0	0	310
AT2G07460.1	2039	2039	0	2	0	0	0	308	310
AT2G44910.1	1639	957	1	0	0	179	130	0	310
AT4G18010.2	3148	2084	75	1	0	218	16	0	310
AT5G53460.2	9535	6971	52	0	2	9	247	0	310
AT1G50460.1	3976	2074	12	9	0	5	282	1	309
AT2G17090.1	2211	1398	0	0	0	0	307	0	307
AT3G51620.1	4591	2826	0	1	300	2	4	0	307
AT4G36980.1	3427	1943	137	0	157	13	0	0	307
AT1G22990.1	1038	672	0	83	0	0	16	207	306
AT1G61620.1	1888	1264	1	0	0	0	2	302	305
AT2G02790.1	3032	2067	1	1	0	24	4	275	305
AT1G30560.1	1533	1533	2	0	0	0	298	4	304
AT5G44100.1	3599	2198	10	5	0	287	2	0	304
AT1G62430.1	3536	1856	0	1	0	1	301	0	303
AT1G64390.1	4111	2660	0	0	2	11	290	0	303
AT5G20360.1	3012	2628	11	0	1	0	19	272	303
AT2G02520.1	1375	636	1	0	0	3	10	288	302
AT2G40095.1	2122	1217	8	0	1	11	282	0	302
AT4G13340.1	2448	2448	210	0	81	0	9	2	302
AT1G10050.1	4213	3230	6	0	0	3	292	0	301
AT1G18100.1	2972	1432	0	2	1	289	9	0	301
AT1G69190.1	1823	1699	0	0	1	0	18	282	301
AT2G26580.2	3362	799	0	3	0	252	46	0	301
AT5G07660.1	7074	3177	3	0	0	0	298	0	301
AT2G15440.1	1218	1218	201	0	29	0	62	8	300
AT1G44350.1	4077	2019	3	0	10	12	274	0	299
AT2G46140.1	1470	771	0	287	0	1	11	0	299
AT4G18850.1	180	180	0	0	0	0	299	0	299
AT4G28240.1	1056	1056	0	1	1	0	297	0	299
AT2G14835.1	4147	1606	4	2	0	2	290	0	298
AT2G41745.1	1470	1470	0	0	3	0	295	0	298
AT3G06690.1	1400	727	5	0	0	0	293	0	298
AT3G13405.1	191	191	0	0	275	0	23	0	298
AT3G42120.1	1230	1230	0	0	0	0	1	297	298
AT4G11430.1	1444	660	289	0	0	0	9	0	298
AT5G41890.1	2470	1209	0	0	0	232	66	0	298
AT2G15260.1	3481	1089	0	0	0	22	269	6	297
AT3G28980.1	1813	1628	36	251	0	0	1	9	297
AT4G33770.1	3007	1529	4	8	1	2	282	0	297
AT1G76350.1	3510	2908	0	6	0	2	288	0	296
AT2G31090.1	574	488	0	11	0	4	281	0	296
AT5G49760.1	4928	3416	31	0	0	239	26	0	296
AT1G30180.1	3329	3329	0	7	0	0	4	284	295
AT1G72210.1	2641	1401	21	0	0	268	6	0	295
AT2G38270.1	1815	989	1	0	0	4	0	290	295
AT3G30852.1	1798	1798	0	0	2	0	3	289	294
AT4G21740.1	509	509	0	0	0	0	279	15	294
AT5G65350.1	615	615	0	0	0	0	0	294	294
AT1G18270.1	10460	4443	11	1	3	275	3	0	293
AT1G35440.1	744	744	0	0	0	0	293	0	293
AT1G61215.1	2883	2109	0	41	0	204	48	0	293
AT2G11770.1	6420	6420	0	291	0	0	2	0	293
AT2G23050.1	2004	1766	1	0	1	1	290	0	293
AT3G02000.1	748	748	0	0	10	0	283	0	293
AT3G58850.1	591	591	0	0	100	0	193	0	293
AT5G10010.1	3822	1772	6	75	0	2	210	0	293
AT5G38780.1	1508	1215	1	0	0	0	292	0	293
AT5G62240.1	2409	1514	0	292	1	0	0	0	293
AT2G27790.1	2326	955	0	0	288	4	0	0	292
AT3G26390.1	501	501	0	0	0	0	3	289	292
AT4G05100.1	1434	1175	12	0	1	0	271	8	292
AT4G13245.1	82	82	0	0	0	0	291	1	292
AT4G19350.1	1735	815	0	0	0	292	0	0	292
AT5G22800.1	3909	3105	10	0	0	63	2	217	292
AT1G09140.1	3398	1273	9	0	3	279	0	0	291
AT3G31402.1	2609	1182	0	0	0	1	290	0	291
AT1G38320.1	1560	1560	0	0	0	0	14	276	290
AT1G53650.2	2375	1320	19	6	5	237	23	0	290
AT1G56660.1	2671	1821	267	0	0	20	3	0	290
AT2G02870.2	2314	2111	0	1	289	0	0	0	290
AT2G06580.1	2991	2991	0	265	0	0	0	25	290
AT3G12060.1	2009	1671	0	0	0	0	290	0	290
AT5G11242.1	677	445	0	0	8	3	0	279	290
AT5G14880.1	3424	2346	5	0	0	0	285	0	290
AT1G51460.1	4452	2285	1	0	0	48	240	0	289
AT1G67050.1	1162	1162	0	0	3	0	101	185	289
AT3G63460.2	6701	3777	11	0	272	6	0	0	289
AT1G08135.1	2655	2391	1	0	0	277	10	0	288
AT2G39800.2	4893	2519	26	0	1	236	25	0	288
AT5G65590.1	1391	1391	4	3	249	0	20	12	288
AT1G04360.1	1422	1422	0	6	0	0	279	2	287
AT1G24706.1	13619	5913	196	1	0	84	6	0	287
AT5G27590.1	1982	963	0	0	1	285	1	0	287
AT5G30420.1	3747	3747	0	0	0	0	2	285	287
AT5G55100.1	3658	2806	22	0	0	8	1	256	287
AT2G32690.4	880	793	284	0	1	0	1	0	286
AT2G42290.1	2753	2213	3	1	0	1	3	278	286
AT3G24770.1	931	931	11	5	0	0	270	0	286
AT4G21990.2	2160	1626	282	0	2	2	0	0	286
AT5G65410.1	1090	1090	10	0	0	0	13	263	286
AT1G34310.1	2973	1782	1	0	0	238	2	44	285
AT3G31980.1	4105	3300	0	0	4	3	268	10	285
AT1G16510.1	872	872	0	2	7	0	271	4	284
AT1G31670.1	4332	2226	1	0	0	283	0	0	284
AT1G49480.1	2468	1598	11	258	0	9	6	0	284
AT5G06560.1	2885	2465	0	281	1	0	2	0	284
AT5G18403.1	373	264	0	0	0	0	284	0	284
AT5G35338.2	782	468	0	0	0	1	282	1	284
AT5G27160.1	3246	2109	0	26	0	4	253	0	283
AT5G46080.1	1316	1316	1	3	0	0	126	153	283
AT5G65620.1	3972	2514	241	0	0	5	37	0	283
AT1G38250.1	2013	2013	0	2	0	0	13	267	282
AT1G75760.1	2015	1352	0	0	236	10	0	36	282
AT2G34730.1	3265	2759	3	0	1	0	278	0	282
AT2G36110.1	975	975	1	1	0	0	2	278	282
AT2G37810.1	702	702	0	0	0	0	282	0	282
AT4G36690.1	3731	1982	177	0	0	102	0	3	282
AT1G28000.1	1290	1183	269	0	0	0	9	3	281
AT1G79260.1	1066	782	0	0	0	0	281	0	281
AT2G38330.1	2935	1753	1	0	0	2	278	0	281
AT3G06660.1	2505	1755	10	6	0	0	265	0	281
AT3G48820.2	3156	1705	4	0	0	277	0	0	281
AT4G30825.1	2715	2715	12	0	0	0	4	265	281
AT1G35310.1	932	791	3	0	0	0	5	272	280
AT3G03800.1	2354	1035	3	276	0	1	0	0	280
AT5G34862.1	3633	3633	0	0	278	0	2	0	280
AT5G35926.1	3031	1216	3	0	0	52	223	2	280
AT5G43530.1	5504	3834	1	0	0	1	278	0	280
AT3G43300.2	11044	5428	33	0	51	193	2	0	279
AT4G16070.1	4112	2288	37	0	0	242	0	0	279
AT4G22290.1	2912	1718	0	0	277	2	0	0	279
AT1G17520.1	2750	1375	6	6	0	266	0	0	278
AT1G72230.1	1179	918	0	0	5	1	272	0	278
AT2G44500.2	2499	2311	8	4	0	0	265	0	277
AT4G28270.1	1481	880	0	0	0	35	242	0	277
AT4G39000.1	2076	1482	0	0	0	0	277	0	277
AT1G78860.1	1332	1332	7	0	0	0	1	268	276
AT5G48890.1	522	522	0	0	0	0	5	271	276
AT5G53190.1	2079	1003	0	0	0	33	243	0	276
AT3G62440.1	1623	1374	0	0	0	0	274	0	274
AT3G10810.1	2662	1773	261	5	0	2	5	0	273
AT5G13900.1	658	583	0	0	1	272	0	0	273
AT5G40316.1	723	723	0	0	46	0	30	197	273
AT1G51690.3	6375	2336	14	252	3	3	0	0	272
AT4G00150.1	2088	2088	5	1	0	0	64	202	272
AT4G39350.1	5396	3838	7	2	1	35	227	0	272
AT5G36680.1	2336	1002	0	0	0	114	158	0	272
AT3G31317.1	5283	5283	0	0	3	0	5	263	271
AT3G32377.1	1767	1767	0	0	5	0	0	266	271
AT3G32910.1	1528	1134	0	1	0	2	268	0	271
AT1G30390.1	1563	1563	0	5	0	0	13	252	270
AT1G37130.1	3412	3130	53	0	1	45	13	158	270
AT1G67520.1	3132	2387	16	0	1	2	250	1	270
AT2G35820.1	1328	835	0	2	262	6	0	0	270
AT3G57530.1	3038	2201	218	2	23	0	26	1	270
AT1G27240.1	840	561	2	0	0	4	263	0	269
AT1G44140.1	420	420	0	0	0	0	269	0	269
AT1G62540.1	3924	1740	0	0	5	254	10	0	269
AT1G72930.1	1013	872	3	0	1	6	259	0	269
AT2G10290.1	792	792	0	0	0	0	201	68	269
AT3G21250.1	6093	4861	22	242	0	5	0	0	269
AT3G58670.1	2690	1271	1	260	4	4	0	0	269
AT5G22150.1	3390	993	0	0	0	13	256	0	269
AT5G44578.1	1462	517	2	0	0	167	100	0	269
AT5G49630.1	4029	1714	12	0	0	252	4	1	269
AT1G11610.1	1831	1494	0	0	0	0	268	0	268
AT1G13560.2	3575	1649	5	2	0	259	0	2	268
AT1G45190.1	654	654	0	2	0	0	8	258	268
AT2G09960.1	3195	3195	0	0	259	0	9	0	268
AT3G25840.2	4892	3302	261	0	0	7	0	0	268
AT5G55896.1	5326	3650	0	0	4	2	19	243	268
AT5G62340.1	887	887	0	0	0	0	268	0	268
AT1G15210.1	5226	4533	243	0	4	18	2	0	267
AT3G28430.1	5736	3286	3	1	160	96	7	0	267
AT5G29635.1	1625	1625	0	0	0	0	267	0	267
AT1G74860.1	2564	1598	2	13	0	1	250	0	266
AT1G76030.1	3397	1900	8	251	1	5	1	0	266
AT2G47280.1	1609	1167	0	0	0	0	266	0	266
AT3G51895.1	4474	2276	2	4	0	19	241	0	266
AT3G53540.1	4322	3231	13	2	1	5	245	0	266
AT4G09270.1	360	303	0	0	0	0	266	0	266
AT1G18400.1	2346	1016	0	226	1	5	0	33	265
AT1G34740.1	5966	4152	0	0	6	0	259	0	265
AT1G78480.1	863	609	263	0	0	0	2	0	265
AT2G07470.1	485	485	0	0	0	0	4	261	265
AT2G20170.1	3345	1460	0	0	6	259	0	0	265
AT3G13370.1	567	567	0	0	0	0	22	243	265
AT4G15233.2	6270	4201	74	0	0	102	3	86	265
AT5G24030.1	4468	2389	20	0	6	195	44	0	265
AT5G36770.1	2385	1051	1	0	0	100	164	0	265
AT1G47720.1	1529	969	0	0	0	0	261	2	263
AT1G74660.1	552	552	0	1	1	0	6	255	263
AT1G80540.1	2682	1678	0	1	0	5	257	0	263
AT4G03920.1	5484	5484	0	9	0	0	4	250	263
AT1G02710.1	291	291	12	0	0	0	249	1	262
AT2G16640.1	4442	3975	53	5	1	203	0	0	262
AT2G26320.1	899	330	3	0	0	2	1	256	262
AT2G31910.1	2976	2499	0	0	0	1	261	0	262
AT3G42680.1	530	339	0	0	0	1	8	253	262
AT5G04960.1	2063	1933	0	0	0	0	250	12	262
AT1G68170.1	2337	1074	0	0	0	140	121	0	261
AT2G02060.1	2178	1030	2	0	0	22	237	0	261
AT2G22500.1	1528	1528	239	4	4	0	10	4	261
AT5G05840.1	3569	1698	2	0	0	11	247	0	260
AT5G07040.1	480	480	0	0	0	0	260	0	260
AT1G05280.1	2082	1497	2	0	0	256	1	0	259
AT2G22600.1	2434	1899	0	0	0	2	257	0	259
AT3G26180.2	1870	1390	12	0	0	1	246	0	259
AT3G31350.1	636	501	1	0	0	0	257	1	259
AT3G43660.1	824	824	2	0	1	0	256	0	259
AT4G32040.1	2292	1561	1	6	0	1	251	0	259
AT4G39180.1	5032	2321	8	12	1	235	3	0	259
AT5G44790.1	4379	3413	13	117	0	15	113	1	259
AT2G16430.2	2414	1550	13	0	0	38	207	0	258
AT2G17260.1	3639	3008	7	0	0	0	251	0	258
AT1G40107.1	3609	3609	0	9	0	0	248	0	257
AT4G19370.1	1689	1070	10	0	2	244	1	0	257
AT4G26620.1	2554	1607	0	0	0	257	0	0	257
AT1G01725.1	984	453	0	0	0	256	0	0	256
AT1G08210.1	3650	1666	0	0	0	254	2	0	256
AT1G70209.1	144	144	0	0	0	0	212	44	256
AT3G27180.1	3233	1890	4	0	0	103	149	0	256
AT4G27520.1	1466	1364	66	0	0	0	190	0	256
AT5G19095.1	71	71	0	0	0	0	9	247	256
AT5G24890.1	1216	1123	11	2	59	2	164	18	256
AT1G36403.1	672	672	0	0	0	0	255	0	255
AT1G51240.1	384	384	0	0	0	0	7	248	255
AT1G76880.1	2726	2200	16	135	77	1	26	0	255
AT4G33840.1	2653	1982	0	0	0	255	0	0	255
AT4G34350.1	2635	1678	35	0	2	5	213	0	255
AT1G08510.1	3298	2053	42	13	30	169	0	0	254
AT1G48020.1	758	758	0	0	0	0	2	252	254
AT4G24620.2	4074	2273	7	2	3	2	240	0	254
AT5G05880.1	1868	1356	1	0	0	2	251	0	254
AT5G47020.1	8566	4894	15	232	0	6	1	0	254
AT1G68250.2	822	756	1	0	1	0	251	0	253
AT1G80300.1	2664	2212	0	0	4	0	249	0	253
AT2G18735.1	958	958	0	190	0	0	63	0	253
AT3G42050.1	4751	1900	9	6	0	29	209	0	253
AT4G33865.1	988	439	0	0	0	2	251	0	253
AT5G24540.1	3152	1605	0	0	0	11	216	26	253
AT1G01440.1	2717	2221	14	3	0	1	234	0	252
AT1G30090.1	1863	1610	1	0	0	0	22	229	252
AT1G52320.2	3079	2588	248	0	0	1	3	0	252
AT1G68440.1	1241	1241	16	10	2	0	200	24	252
AT2G13865.1	772	615	0	0	0	0	252	0	252
AT3G25573.1	498	498	0	0	1	0	251	0	252
AT4G04276.1	405	405	0	0	0	0	0	252	252
AT5G46680.1	1634	1634	0	0	0	0	7	245	252
AT1G62440.1	3476	2481	54	0	0	3	193	1	251
AT1G62550.1	367	367	0	0	0	0	0	251	251
AT3G15120.1	7117	5986	68	0	0	182	1	0	251
AT3G54860.1	5828	2051	0	0	1	248	2	0	251
AT5G12880.1	444	444	8	0	5	0	0	238	251
AT5G46875.1	568	399	0	1	0	0	250	0	251
AT5G51990.1	675	675	247	0	0	0	4	0	251
AT1G13830.1	1166	832	0	0	0	241	1	8	250
AT1G66800.1	1553	1128	0	0	0	4	246	0	250
AT5G01800.1	1941	1078	0	246	0	2	2	0	250
AT5G38200.1	2480	1699	0	2	0	2	246	0	250
AT1G33800.1	1299	1216	0	1	1	0	10	237	249
AT1G64870.1	915	915	0	0	0	0	249	0	249
AT2G03980.1	3354	1420	0	1	5	4	238	1	249
AT2G05210.3	3427	1970	0	1	0	1	247	0	249
AT2G36870.2	1412	688	0	0	10	1	238	0	249
AT5G31753.1	970	510	0	0	0	0	0	249	249
AT5G37500.1	5523	2860	5	3	0	15	224	2	249
AT2G24260.1	2889	1410	0	0	2	16	230	0	248
AT3G45120.1	321	321	0	0	0	0	0	248	248
AT4G17975.1	72	72	0	0	0	0	6	242	248
AT4G30720.1	3614	2488	9	0	9	225	5	0	248
AT2G15150.1	2719	2719	0	0	0	0	247	0	247
AT3G31340.1	2679	2679	0	0	0	0	247	0	247
AT4G34520.1	1638	1638	1	0	0	0	245	1	247
AT2G24750.1	6985	6985	0	243	0	0	3	0	246
AT2G25550.1	5300	5300	0	2	0	0	244	0	246
AT5G04540.1	6003	3031	9	208	0	5	10	14	246
AT5G07140.1	2705	2200	1	0	4	0	241	0	246
AT2G03750.1	1255	1255	12	0	37	0	182	14	245
AT2G23410.1	1643	1060	4	0	0	4	237	0	245
AT3G58120.1	2354	1554	8	10	210	3	14	0	245
AT5G20490.1	10203	5079	17	0	5	223	0	0	245
AT1G75220.1	3675	1944	4	1	2	101	136	0	244
AT2G10340.1	258	258	0	0	0	0	244	0	244
AT5G01620.1	2352	1648	4	220	0	1	19	0	244
AT1G08290.1	3247	1760	60	165	3	1	14	0	243
AT1G48770.1	632	540	1	0	0	1	241	0	243
AT1G72810.1	1827	1744	6	0	0	1	236	0	243
AT1G79245.1	4780	4780	0	0	242	0	0	1	243
AT3G05150.1	3458	1640	0	0	2	9	232	0	243
AT3G15490.1	1523	1297	0	1	0	0	19	223	243
AT5G32072.1	489	257	0	0	0	0	243	0	243
AT1G01120.1	1899	1899	8	0	2	0	232	0	242
AT1G45229.1	4477	439	0	2	0	240	0	0	242
AT2G33460.1	1249	851	1	230	0	9	2	0	242
AT3G61460.1	774	774	4	0	3	0	202	33	242
AT4G18350.1	1796	1796	0	0	0	0	239	3	242
AT5G27470.1	2382	1670	3	0	2	1	40	196	242
AT5G60550.1	3362	1950	0	1	1	2	238	0	242
AT1G62460.1	4402	4402	0	2	0	0	4	235	241
AT2G47430.1	5043	3677	1	0	1	225	14	0	241
AT3G06760.2	1799	1119	0	228	0	10	3	0	241
AT4G09710.1	3911	3911	0	0	0	0	241	0	241
AT5G04230.2	3265	2485	0	0	2	0	239	0	241
AT5G53370.1	2062	1978	48	0	0	1	191	1	241
AT5G55390.2	6823	4189	35	0	0	3	203	0	241
AT1G28620.1	1627	1627	0	0	240	0	0	0	240
AT1G76090.1	1373	1373	1	1	199	0	39	0	240
AT2G15200.1	3933	3933	0	45	0	0	195	0	240
AT2G35840.3	3793	2066	7	0	1	232	0	0	240
AT5G28300.1	2633	2180	99	2	0	1	17	121	240
AT5G35120.1	324	324	0	0	0	0	239	0	239
AT1G07430.1	1994	1817	15	2	3	0	218	0	238
AT1G31740.1	4624	2361	7	0	0	115	24	92	238
AT1G52960.1	3574	2991	0	8	0	0	230	0	238
AT3G22380.2	6606	5487	76	49	72	20	0	21	238
AT3G26855.1	671	492	0	0	0	0	238	0	238
AT4G34720.1	1472	1024	0	6	2	1	0	229	238
AT1G66960.1	4857	2639	0	0	0	5	232	0	237
AT1G77590.1	4060	2516	2	0	219	8	8	0	237
AT2G13469.1	831	831	0	0	0	0	4	233	237
AT2G20290.1	8604	4482	5	0	0	225	7	0	237
AT2G41710.1	3029	1671	14	3	208	12	0	0	237
AT4G36720.1	2099	802	1	0	0	236	0	0	237
AT5G14105.1	1078	576	1	2	0	0	234	0	237
AT5G28030.2	2046	1107	3	0	0	104	130	0	237
AT5G66820.1	2059	1605	8	0	0	0	229	0	237
AT1G25260.1	1914	1018	1	0	0	0	5	230	236
AT1G59453.1	6483	5190	0	0	0	6	230	0	236
AT2G28700.1	1581	1230	1	0	1	1	228	5	236
AT2G44383.1	312	312	0	0	0	0	236	0	236
AT5G15160.1	1383	601	0	2	0	0	49	185	236
AT1G01370.2	1970	879	1	0	1	2	231	0	235
AT3G24550.1	3311	2377	210	8	8	2	7	0	235
AT3G30716.1	6998	6998	0	0	9	0	226	0	235
AT4G10380.1	3587	1521	1	7	1	5	32	189	235
AT4G30410.1	1043	843	0	33	0	0	0	202	235
[truncated: 3,701 more rows]

## Sheet: Table S2
Table S2: List of 45 RdDM repressed genes, annotations up-regulated in nrpd1 and nrpe1 by => 2-fold which carry AGO4 lncRNA in the gene or 2kb upstream or downstream gene flanking regions.
	The number of reads mapped to each gene feature are shown.
											Expression level in AtGenExpress database (normalized mean value}: NR=no record; "+"=0.001-0.1; "++"=0.1-1; "+++"= 1-10; "++++", >10
Feature	GeneLen	TransLen	CDS	5'UTR	3'UTR	Introns	5'upstream	3'downstream	Total reads			Aerial tissues	Root	Floral tissues	seed
AT2G14610.1	760	760	0	1	0	0	10365	5	10371			+++	+	+++	+
AT3G23970.1	1242	1242	5	0	0	0	8756	332	9093			++	++	+++	+++
AT3G32030.1	2891	1815	2	0	0	10	4	3421	3437			NR	NR	NR	NR
AT3G14190.1	1487	903	0	0	0	1	2740	1	2742			++	++	+++	+++
AT3G44704.1	156	156	1	0	0	0	1	2614	2616			NR	NR	NR	NR
AT3G55370.1	2229	1522	1	86	0	0	2374	0	2461			+++	++	++	++
AT4G05190.1	5114	3132	2	2	0	0	919	0	923			++	++	++	++
AT1G18140.1	2593	1931	0	0	1	907	13	0	921			+++	++	++	++
AT3G60270.1	734	564	0	0	0	1	797	1	799			++	++	++	++
AT5G42720.1	2658	1746	0	1	0	3	698	0	702			++	++	++	++
AT3G44700.1	1394	1107	1	0	0	0	697	0	698			++	++	++++	++
AT5G57190.1	3834	1908	1	0	0	417	6	0	424			++	+++	+++	++
AT1G28000.1	1290	1183	269	0	0	0	19	3	291			NR	NR	NR	NR
AT1G02710.1	291	291	12	0	0	0	249	1	262			++	+++	+++	+++
AT5G04230.2	3265	2485	0	0	2	0	239	0	241			++	+++	++	++
AT4G22485.1	1971	1971	59	0	0	0	170	5	234			NR	NR	NR	NR
AT3G44050.1	6124	3861	9	0	17	0	15	126	167			++	++	+++	++
AT3G42800.1	1806	1563	5	55	0	24	9	71	164			++	+++	+++	+++
AT4G36700.1	2168	1842	149	2	2	0	3	0	156			+	+	+	++++
AT5G36930.1	5009	3852	0	1	0	31	112	0	144			++	+++	++	++
AT2G14580.1	690	690	0	0	0	0	129	3	132			++	+++	++	++
AT3G29110.1	3740	1713	0	0	0	6	6	107	119			+++	++	+++	++
AT1G20060.1	5639	2981	1	0	1	116	0	0	118			NR	NR	NR	NR
AT1G53140.1	3361	2644	0	0	0	1	4	93	98			++	++	+++	+++
AT2G44930.1	2230	1806	0	0	1	1	63	23	88			++	+++	++	+++
AT1G53690.1	705	245	0	0	0	3	36	42	81			++	++	+++	++++
AT4G30140.1	2290	1391	0	1	0	6	73	0	80			++	+++	++++	+
AT5G24240.1	3209	2380	71	1	0	2	0	0	74			++	++	++++	+
AT4G32950.1	1567	981	9	0	0	0	63	0	72			++	+++	+++	+++
AT1G11220.1	1304	1093	0	0	53	0	17	0	70			++	++	+++	++
AT3G43722.1	96	96	0	0	0	0	15	54	69			NR	NR	NR	NR
AT1G33840.1	1445	693	53	0	0	2	14	0	69			+++	+++	++	+++
AT2G30670.1	1592	789	7	0	0	26	10	25	68			++	+++	++	+++
AT5G41830.1	1573	1392	1	0	0	0	57	8	66			NR	NR	NR	NR
AT3G24230.1	2792	1481	0	0	0	1	64	1	66			++	++	+++	+++
AT2G14960.1	2299	2060	2	0	4	0	14	45	65			+++	++	+++	+++
AT1G14700.2	2457	1243	1	0	0	62	0	1	64			+	+++	++	+
AT1G04800.1	835	835	55	0	1	0	0	0	56			+	+++	+++	++
AT2G28780.1	3388	2596	1	0	6	6	43	0	56			++++	++	++	+++
AT2G43865.1	460	460	0	0	54	0	1	0	55			NR	NR	NR	NR
AT5G38930.1	769	672	0	0	0	0	23	31	54			+++	++++	++	+++
AT3G22142.1	4443	4443	31	0	0	0	10	13	54			NR	NR	NR	NR
AT5G49770.1	4599	3032	1	0	0	2	49	0	52			+++	++	+++	+++
AT1G28010.1	4633	3895	5	0	1	43	3	0	52			++	+++	++	++

## Sheet: Table S3
Table S3: List of 156 RdDM activated genes, annotations down-regulated in nrpd1 and nrpe1 by => 2-fold which carry AGO4 lncRNA in the gene or 2kb upstream or downstream gene flanking regions.
	The number of reads mapped to each gene feature are shown.
												Expression level in AtGenExpress database (normalized mean value): NR=no record; "+"=0.001-0.1; "++"=0.1-1; "+++"= 1-10; "++++", >10
Feature	GeneLen	TransLen	CDS	5'UTR	3'UTR	Introns	5'upstream	3'downstream	Total reads			Aerial tissues	Root	Floral tissues	seed	Tissue-preferential expression
AT2G36800.1	1637	1637	5	0	0	0	91485	0	91490			NR	NR	NR	NR
AT3G28830.1	2117	1949	0	967	0	5	0	51632	52604			+	+	+++	++	Floral
AT4G16740.2	2153	1315	3	0	0	15965	6	0	15974			++	+++	++++	+++
AT4G04930.1	2013	1329	1	6	1	9	10370	0	10387			+	+	++++	+++	Reproductive
AT2G47040.1	2302	2215	3	27	1	0	8075	0	8106			+	++	+++	++	Floral
AT1G32350.1	1714	1338	1	6	2	11	6809	0	6829			++	++++	++++	++
AT3G60120.1	3006	1809	1	0	0	4645	50	0	4696			++	++	+++	+++
AT1G68320.1	1255	1073	1	0	0	39	3	4500	4543			++	+++	++++	++	Floral
AT2G43580.1	1380	981	0	0	411	0	4104	0	4515			++	++	+++	+++
AT2G31500.1	2773	2213	0	4489	0	3	4	0	4496			+	+	++++	+++	Floral
AT2G40990.1	1677	1236	4	0	0	0	4453	1	4458			++	++	++++	++	Floral
AT1G80170.1	2306	1603	1	0	0	1	3633	1	3636			++	++++	++	++
AT5G49525.1	447	447	0	4	0	0	3465	8	3477			NR	NR	NR	NR
AT2G12480.1	2944	1667	1	0	0	3451	3	0	3455			+	+	+++	+++	Reproductive
AT1G59950.1	2556	963	34	0	0	33	2830	0	2897			++	++	+++	+++
AT3G52810.1	2773	1535	1	0	1	2811	0	0	2813			++	++	++++	++	Floral
AT5G07410.1	1740	1401	0	2653	1	1	3	0	2658			+	+	++++	+++	Floral
AT3G06490.1	3232	1764	1	63	2	9	1796	2	1873			++	++	++++	+++	Floral
AT5G39690.1	2017	885	0	0	0	3	1850	14	1867			++	++	+++	+++
AT3G50220.1	1306	1306	0	0	1809	0	1	0	1810			++	++++	++	+++
AT3G46620.1	1371	1371	174	0	1	0	2	1233	1410			+++	+++	+++	+++
AT2G47190.1	1330	1138	1	0	1	4	1300	0	1306			++	++++	++++	++
AT5G20240.1	2474	1095	0	34	3	0	1102	26	1165			+	++	+++	+	Floral
AT4G03290.1	866	866	7	0	1	0	2	1064	1074			+	+	++++	++
AT2G44070.1	1447	1076	0	0	0	0	1054	0	1054			++	++	++	+++
AT3G28790.1	2369	2184	8	30	0	0	862	8	908			+	+	++++	++	Floral
AT5G47990.1	1863	1781	2	0	1	0	15	825	843			++++	+	+	+	Root
AT3G25810.1	3078	1835	2	0	0	1	757	1	761			++	++	++++	+++	Reproductive
AT2G45650.1	2173	1093	1	19	0	713	15	2	750			++	++	+++	++
AT5G22980.1	2565	1685	1	0	0	683	64	0	748			++	++	++++	++	Floral
AT3G28820.1	1750	1372	0	669	0	1	8	0	678			NR	NR	NR	NR
AT1G02790.1	1934	1658	2	6	27	0	591	0	626			+	+	++++	++	Floral
AT5G61720.1	1616	1403	0	621	0	0	1	0	622			+	+	++++	++
AT2G41100.4	1779	1252	10	536	0	1	0	0	547			+++	+++	+++	+
AT1G76410.1	799	799	0	3	0	0	2	538	543			+++	++	+++	+++
AT4G29780.1	1997	1997	48	0	0	0	417	0	465			+++	+++	+++	+++
AT2G18600.1	1783	846	0	1	0	218	211	0	430			++	++	+++	+++
AT4G11760.1	1130	612	0	0	0	0	403	0	403			+	+	++++	+	Floral
AT2G46400.1	1413	1222	32	0	0	2	345	0	379			+++	+++	+++	++
AT5G22520.1	598	598	4	0	0	0	371	0	375			NR	NR	NR	NR
AT1G52690.2	1790	809	0	3	338	23	0	0	364			+	++	++	++++	Seed
AT4G31950.1	1959	1570	1	0	0	0	0	345	346			++	+++	+++	+++
AT3G24450.1	1658	755	0	0	0	4	332	0	336			+++	++	+++	++
AT1G44542.1	1636	1023	0	0	0	29	296	8	333			NR	NR	NR	NR
AT1G55570.1	2310	2088	0	195	2	0	11	102	310			+	+	++++	++	Floral
AT1G22990.1	1038	672	0	83	0	0	16	207	306			+++	++	+++	++++
AT3G28980.1	1813	1628	36	251	0	0	9	9	305			+	+	++++	+	Floral
AT2G36110.1	975	975	1	1	0	0	2	278	282			NR	NR	NR	NR
AT1G35310.1	932	791	3	0	0	0	5	272	280			++	++	++++	+	Floral
AT1G68250.2	822	756	1	0	1	0	251	0	253			++	++	+++	++++	Seed
AT3G25573.1	498	498	0	0	1	0	251	0	252			NR	NR	NR	NR
AT1G07430.1	1994	1817	15	2	3	0	218	0	238			++	+++	+++	++++
AT1G66960.1	4857	2639	0	0	0	5	232	0	237			++	+++	+++	++
AT2G44470.1	3296	1605	1	4	2	18	202	0	227			++	++	++	++++	Seed
AT1G56600.1	2060	1396	5	48	0	2	168	1	224			+	+++	+	+++	Aerial and seed
AT3G60140.1	4153	1929	5	88	0	127	3	0	223			+++	+++	+++	+++
AT2G40000.1	1519	1519	189	17	0	0	16	0	222			+++	+++	+++	++
AT1G69940.1	1690	1353	8	208	0	2	4	0	222			NR	NR	NR	NR
AT5G43840.1	928	849	1	0	0	0	204	0	205			++	+++	+++	+++
AT5G66210.3	3333	1841	156	11	12	18	0	0	197			+++	+++	++	++
AT2G44080.1	1022	924	0	0	0	0	195	1	196			+++	+++	+++	+++
AT2G14290.1	1237	1237	0	0	0	0	181	0	181			+++	+++	++	++
AT3G44260.1	1040	1040	151	0	8	0	9	0	168			+++	+++	+++	++
AT1G73540.1	1041	946	157	0	1	3	3	0	164			+++	+++	+++	+++
AT4G08670.1	1512	693	1	0	3	63	79	15	161			+	+	++++	+	Floral
AT4G17490.1	1044	1044	75	0	3	0	79	0	157			+++	+++	++	++
AT1G24520.1	640	640	0	0	0	0	152	0	152			+	+	++++	++	Floral
AT3G26190.1	1645	1536	18	0	0	0	13	117	148			++	++	+++	+++
AT5G48140.1	1759	1441	2	9	0	129	5	2	147			+	+	++++	+	Floral
AT1G11770.1	1701	1701	1	0	0	0	145	0	146			+	+	++++	+	Floral
AT3G15500.1	1472	1274	30	1	0	0	41	72	144			++	+++	+++	++++
AT5G27870.1	2816	2199	30	0	0	1	99	10	140			+	+	++++	+	Floral
AT3G28810.1	1471	1305	0	0	0	0	136	2	138			+	+	++++	+	Floral
AT1G18300.1	1400	1065	67	1	1	0	68	0	137			NR	NR	NR	NR
AT1G54280.1	5056	4199	5	123	0	5	1	0	134			++	++	++++	++	Floral
AT1G20180.1	1734	1481	0	0	0	2	131	0	133			++	++	++++	+++	Reproductive
AT2G28315.1	1825	1179	0	1	0	3	2	127	133			NR	NR	NR	NR
AT3G51325.1	704	704	8	83	41	0	0	0	132			NR	NR	NR	NR
AT5G14380.1	880	880	0	13	1	0	118	0	132			+	+	++++	++	Floral
AT4G33970.1	2100	2100	9	0	0	0	1	122	132			+	+	++++	++	Floral
AT5G59320.1	775	681	0	0	0	0	129	0	129			+	+++	+++	+++
AT4G27460.1	1395	1246	2	0	0	0	127	0	129			++	++	++	++++	Seed
AT2G39060.1	1565	953	0	0	0	17	111	0	128			++	++	++++	++	Floral
AT1G62760.1	939	939	102	0	0	0	22	0	124			++	+++	+++	+++
AT2G40116.1	2822	2134	2	0	0	6	106	9	123			NR	NR	NR	NR
AT5G37970.1	1596	1239	0	0	0	3	4	113	120			+++	+++	+++	++
AT2G36020.1	2435	1317	1	1	111	2	1	0	116			+	+	++++	++	Floral
AT5G57520.1	720	720	0	1	0	0	109	4	114			+	+++	++++	++	Floral
AT2G40200.1	993	828	1	0	0	0	111	0	112			++	+++	+++	++
AT1G67265.1	645	645	3	0	3	0	7	98	111			NR	NR	NR	NR
AT1G28370.1	972	972	38	0	15	0	31	27	111			+++	+++	++	++
AT5G07530.2	2054	1726	6	0	1	0	104	0	111			+	+	+++	++	Floral
AT1G69540.1	2528	1540	0	32	3	6	0	70	111			++	++	+++	+++
AT1G56250.1	1396	1146	15	2	16	0	1	76	110			NR	NR	NR	NR
AT3G62230.1	1598	1598	0	0	1	0	1	108	110			+	+	++++	++	Floral
AT5G47980.1	1589	1589	0	0	1	0	3	105	109			++++	++	++	++	Root
AT3G13400.1	2291	1898	1	64	0	0	41	0	106			+	+	++++	++	Floral
AT2G36490.1	6787	4713	4	0	0	23	78	0	105			++	++	+++	+++
AT1G68800.1	1475	1380	1	0	1	0	16	86	104			NR	NR	NR	NR
AT5G59220.1	2216	1632	12	0	0	37	55	0	104			++	+++	+++	+++
AT3G26140.1	3389	1587	0	0	0	96	6	1	103			+	+	++++	++	Floral
AT2G47030.1	2165	2078	39	4	0	0	55	4	102			NR	NR	NR	NR
AT3G60570.1	1217	759	0	0	0	1	99	0	100			+	+	++++	++	Floral
AT1G05580.1	3439	2842	1	0	0	99	0	0	100			++	++	++++	++	Floral
AT5G24860.1	672	672	0	0	8	0	8	82	98			++	++	++++	+++	Reproductive
AT2G28180.1	2897	2602	1	0	0	94	3	0	98			+	+	++++	++	Floral
AT1G32928.1	599	599	1	38	1	0	4	53	97			NR	NR	NR	NR
AT5G54490.1	528	528	4	0	2	0	6	84	96			+++	+++	++	++
AT1G43160.1	1006	910	1	0	0	1	91	0	93			+++	++	++	++++
AT1G25560.1	1365	1365	62	4	21	0	3	3	93			++	+++	++	+
AT3G43120.1	1430	849	0	87	0	1	2	0	90			+	+	++++	++	Floral
AT1G76470.1	1680	1207	1	0	0	1	88	0	90			++	++	++++	+++	Reproductive
AT3G20520.1	3032	2324	1	0	0	0	87	0	88			+	+	++++	++	Floral
AT4G08570.1	1491	1091	0	1	1	1	80	2	85			NR	NR	NR	NR
AT5G42895.1	369	369	0	0	0	0	83	0	83			NR	NR	NR	NR
AT1G02070.1	711	604	0	0	3	0	0	79	82			++	++	++++	++
AT4G25470.1	944	944	22	0	2	0	57	0	81			++++	+++	+++	++
AT1G23710.1	1176	1176	57	1	7	0	15	0	80			+++	+++	+++	+++
AT4G37990.1	1764	1419	2	0	1	0	77	0	80			+	+++	++++	++
AT4G36350.1	2121	1401	0	0	0	51	26	0	77			++	++	++++	++	Floral
AT5G59820.1	816	816	54	18	0	0	3	0	75			+++	+++	+++	+++
AT1G72416.1	1453	902	4	1	60	10	0	0	75			NR	NR	NR	NR
AT1G73500.1	1439	1439	55	1	1	0	2	13	72			++	+++	+++	+++
AT3G43860.1	2796	2001	1	7	2	1	56	5	72			+	+	++++	++	Floral
AT1G24260.3	2469	1110	9	28	6	26	0	2	71			+	++	+++	++
AT5G12180.1	2573	1972	3	47	4	1	13	3	71			+	+	++++	++	Floral
AT5G28237.1	6246	1578	4	0	0	40	19	8	71			NR	NR	NR	NR
AT1G11210.1	1322	1213	66	0	0	0	4	0	70			++	+++	++	+++
AT2G36750.1	1577	1577	1	0	0	0	69	0	70			++	++	++++	++	Floral
AT2G17000.1	3213	2550	0	0	0	62	8	0	70			++	++	++++	++	Floral
AT3G56710.1	816	816	35	0	8	0	14	12	69			++	+++	+++	++
AT2G23900.1	2112	1612	0	1	0	3	61	2	67			+	+	++++	+	Floral
AT3G61280.1	2810	1976	9	0	0	1	57	0	67			NR	NR	NR	NR
AT4G38190.1	3723	3513	20	0	34	0	13	0	67			++	++	++++	++	Floral
AT3G61190.2	1330	1103	22	0	19	24	1	0	66			++++	+++	+++	++
AT4G26580.2	1732	1421	0	9	36	0	19	0	64			NR	NR	NR	NR
AT2G44840.1	932	932	0	0	0	0	63	0	63			+++	+++	+++	++
AT1G30350.1	1586	1222	1	0	0	1	8	53	63			++	++	++++	++	Floral
AT3G11680.1	2335	1467	0	0	0	11	50	0	61			NR	NR	NR	NR
AT2G16730.1	4338	2765	2	0	0	13	0	45	60			+	+	++++	+	Floral
AT1G72900.1	1588	1363	52	0	0	5	2	0	59			++	+++	+++	++
AT3G28270.2	1920	1378	2	5	0	0	52	0	59			+	+++	+++	+++
AT2G02720.1	2017	1723	0	0	42	0	15	0	57			+	+	++++	+	Floral
AT1G71680.1	2602	1888	0	1	18	3	35	0	57			+	+	++++	+	Floral
AT3G13080.3	4286	4004	46	0	0	0	11	0	57			NR	NR	NR	NR
AT1G66850.1	477	477	0	0	2	0	54	0	56			+	+	+++	++	Reproductive
AT5G15110.1	1933	1635	0	54	0	0	2	0	56			+	+	++++	+	Floral
AT2G47270.1	592	592	0	0	9	0	1	45	55			+++	++	++++	+++
AT2G27500.3	1598	1392	14	39	1	0	0	0	54			+++	+++	+++	+++
AT4G18990.1	2339	1105	0	0	0	7	37	10	54			++	++	++++	++	Floral
AT1G75940.1	3117	1878	0	0	0	10	44	0	54			+	+	++++	+	Floral
AT1G61120.1	5175	2899	2	0	5	37	9	1	54			++	+++	++++	++
AT5G07540.1	1184	924	4	0	0	0	49	0	53			+	+	++++	+	Floral
AT1G76650.3	1332	713	31	1	7	1	13	0	53			+++	+++	+++	++
AT1G62360.1	3141	1363	2	0	0	39	12	0	53			+	+++	+++	++
AT5G46710.1	2077	1112	0	0	1	15	34	0	50			+++	+++	+++	++

## Sheet: Table S4
Table S4: Summary of response to stimulus genes down-regulated in nrpd1/nrpe1 and with AGO4-associated ncRNA
Locus Identifier	Gene Model Name	Gene Model Description	Primary Gene Symbol
AT1G11210	AT1G11210.1	Protein of unknown function (DUF761); FUNCTIONS IN: molecular_function unknown; INVOLVED IN: response to oxidative stress; LOCATED IN: endomembrane system; EXPRESSED IN: 10 plant structures; EXPRESSED DURING: LP.06 six leaves visible, LP.04 four leaves visible, 4 anthesis, petal differentiation and expansion stage; CONTAINS InterPro DOMAIN/s: Protein of unknown function DUF761, plant (InterPro:IP…
AT1G25560	AT1G25560.1	Encodes a member of the RAV transcription factor family that contains AP2 and B3 binding domains. Involved in the regulation of flowering under long days. Loss of function results in early flowering. Overexpression causes late flowering and repression of expression of FT. Novel transcriptional regulator involved in ethylene signaling. Promoter bound by EIN3. EDF1 in turn, binds to promoter elemen…	TEMPRANILLO 1 (TEM1)
AT1G35310	AT1G35310.1	MLP-like protein 168 (MLP168); FUNCTIONS IN: molecular_function unknown; INVOLVED IN: response to biotic stimulus, defense response; LOCATED IN: cellular_component unknown; EXPRESSED IN: 13 plant structures; EXPRESSED DURING: LP.04 four leaves visible, 4 anthesis, C globular stage, petal differentiation and expansion stage; CONTAINS InterPro DOMAIN/s: Bet v I allergen (InterPro:IPR000916); BEST A…	MLP-LIKE PROTEIN 168 (MLP168)
AT1G43160	AT1G43160.1	encodes a member of the ERF (ethylene response factor) subfamily B-4 of ERF/AP2 transcription factor family (RAP2.6). The protein contains one AP2 domain. There are 7 members in this subfamily.	RELATED TO AP2 6 (RAP2.6)
AT1G56600	AT1G56600.1	GolS2 is a galactinol synthase that catalyzes the formation of galactinol from UDP-galactose and myo-inositol. GolS2 transcript levels rise in response to methyl viologen, an oxidative damage-inducing agent. Plants over-expressing GolS2 have increased tolerance to salt, chilling, and high-light stress.	GALACTINOL SYNTHASE 2 (GolS2)
AT1G61120	AT1G61120.1	Encodes a geranyllinalool synthase that produces a precursor to TMTT, a volatile plant defense C16-homoterpene. GES transcript levels rise in response to alamethicin, a fungal peptide mixture that damages membranes. This transcriptional response is blocked in JA biosynthetic and JA signaling mutants, but GES transcript levels still rise in response to alamethicin in mutants with salicylic acid an…	TERPENE SYNTHASE 04 (TPS04)
AT1G68320	AT1G68320.1	putative transcription factor: R2R3-MYB transcription family. Involved in regulation of phosphate starvation responses and gibberellic acid biosynthesis.	MYB DOMAIN PROTEIN 62 (MYB62)
AT1G72900	AT1G72900.1	Toll-Interleukin-Resistance (TIR) domain-containing protein; FUNCTIONS IN: transmembrane receptor activity, ATP binding; INVOLVED IN: signal transduction, defense response, apoptosis, innate immune response; LOCATED IN: intrinsic to membrane; EXPRESSED IN: 20 plant structures; EXPRESSED DURING: 10 growth stages; CONTAINS InterPro DOMAIN/s: NB-ARC (InterPro:IPR002182), Toll-Interleukin receptor (I…
AT1G73500	AT1G73500.1	member of MAP Kinase Kinase family. Autophosphorylates and also phosphorylates MPK3 and MPK6. Independently involved in ethylene and calmalexin biosynthesis. Induces transcription of ACS2, ACS6, ERF1, ERF2, ERF5, ERF6, CYP79B2, CYP79B3, CYP71A13 and PAD3.	MAP KINASE KINASE 9 (MKK9)
AT1G76650	AT1G76650.1	calmodulin-like 38 (CML38); CONTAINS InterPro DOMAIN/s: EF-Hand 1, calcium-binding site (InterPro:IPR018247), EF-HAND 2 (InterPro:IPR018249), EF-hand-like domain (InterPro:IPR011992), Calcium-binding EF-hand (InterPro:IPR002048); BEST Arabidopsis thaliana protein match is: Calcium-binding EF-hand family protein (TAIR:AT1G76640.1).	CALMODULIN-LIKE 38 (CML38)
AT2G36490	AT2G36490.1	A repressor of transcriptional gene silencing. Functions by demethylating the target promoter DNA. Interacts physically with RPA2/ROR1. In the ros1 mutants, an increase in methylation is observed in a number of gene promoters. Among the loci affected by ros1, a few (RD29A and At1g76930) are affected in cytosine methylation in all sequence contexts (CpG, CpNpG or CpNpN), although many others are a…	DEMETER-LIKE 1 (DML1)
AT2G36750	AT2G36750.1	UDP-glucosyl transferase 73C1 (UGT73C1); CONTAINS InterPro DOMAIN/s: UDP-glucuronosyl/UDP-glucosyltransferase (InterPro:IPR002213); BEST Arabidopsis thaliana protein match is: don-glucosyltransferase 1 (TAIR:AT2G36800.1); Has 7705 Blast hits to 7611 proteins in 415 species: Archae - 0; Bacteria - 205; Metazoa - 2197; Fungi - 31; Plants - 5129; Viruses - 79; Other Eukaryotes - 64 (source: NCBI BLi…	UDP-GLUCOSYL TRANSFERASE 73C1 (UGT73C1)
AT2G40000	AT2G40000.1	ortholog of sugar beet HS1 PRO-1 2 (HSPRO2); CONTAINS InterPro DOMAIN/s: Hs1pro-1, C-terminal (InterPro:IPR009743), Hs1pro-1, N-terminal (InterPro:IPR009869); BEST Arabidopsis thaliana protein match is: Hs1pro-1 protein (TAIR:AT3G55840.1); Has 71 Blast hits to 71 proteins in 18 species: Archae - 0; Bacteria - 0; Metazoa - 0; Fungi - 0; Plants - 60; Viruses - 0; Other Eukaryotes - 11 (source: NCBI…	ORTHOLOG OF SUGAR BEET HS1 PRO-1 2 (HSPRO2)
AT2G41100	AT2G41100.1	encodes a calmodulin-like protein, with six potential calcium binding domains. Calcium binding shown by Ca(2+)-specific shift in electrophoretic mobility. Expression induced by touch and darkness. Expression may also be developmentally controlled. Expression in growing regions of roots, vascular tissue, root/shoot junctions, trichomes, branch points of the shoot, and regions of siliques and flowe…	TOUCH 3 (TCH3)
AT2G47190	AT2G47190.1	Encodes a MYB transcription factor that possesses an R2R3 MYB DNA binding domain and is known to regulate the expression of salt- and dehydration-responsive genes. Has been shown to bind calmodulin.	MYB DOMAIN PROTEIN 2 (MYB2)
AT3G06490	AT3G06490.1	putative transcription factor MYB108 (MYB108) mRNA,	MYB DOMAIN PROTEIN 108 (MYB108)
AT3G15500	AT3G15500.1	Encodes an ATAF-like NAC-domain transcription factor that doesn't contain C-terminal sequences shared by CUC1, CUC2 and NAM. Note: this protein (AtNAC3) is not to be confused with the protein encoded by locus AT3G29035, which, on occasion, has also been referred to as AtNAC3.	NAC DOMAIN CONTAINING PROTEIN 3 (NAC3)
AT3G44260	AT3G44260.1	Encodes one of the homologs of the yeast CCR4-associated factor 1: AT3G44260 (CAF1a), AT5G22250 (CAF1b). Has mRNA deadenylation activity. Also plays a role in plant defense responses.	CCR4- ASSOCIATED FACTOR 1A (CAF1a)
AT3G60140	AT3G60140.1	Encodes a protein similar to beta-glucosidase and is a member of glycoside hydrolase family 1. Expression is induced after 24 hours of dark treatment, in senescing leaves and treatment with exogenous photosynthesis inhibitor. Induction of gene expression was suppressed in excised leaves supplied with sugar. The authors suggest that the gene's expression pattern is responding to the level of sugar…	DARK INDUCIBLE 2 (DIN2)
AT3G61190	AT3G61190.1	Encodes a protein with a C2 domain that binds to BON1 in yeast two hybrid analyses. Its ability to bind to phospholipids is enhanced by calcium ions. Involved in maintaining cell homeostasis.	BON ASSOCIATION PROTEIN 1 (BAP1)
AT4G03290	AT4G03290.1	EF hand calcium-binding protein family; FUNCTIONS IN: calcium ion binding; INVOLVED IN: response to cold; LOCATED IN: nucleus, cytoplasm; EXPRESSED IN: 9 plant structures; EXPRESSED DURING: L mature pollen stage, M germinated pollen stage, 4 anthesis, C globular stage, petal differentiation and expansion stage; CONTAINS InterPro DOMAIN/s: EF-Hand 1, calcium-binding site (InterPro:IPR018247), EF-H…
AT4G11760	AT4G11760.1	Encodes a member of a family of small,secreted, cysteine rich protein with sequence similarity to the PCP (pollen coat protein) gene family.	LOW-MOLECULAR-WEIGHT CYSTEINE-RICH 17 (LCR17)
AT4G16740	AT4G16740.1	Encodes an (E,E)-alpha-farnesene synthase in the Col ecotype of Arabidopsis. This enzyme can also catalyze the formation of (E)-beta-ocimene as well as trace amounts of myrcene and other related compounds in vitro. The cytosolic localization of the protein may make it favor (E,E)-alpha-farnesene biosynthesis because the precursor of this product, FPP, is primarily cytosolic. Transcript levels for…	TERPENE SYNTHASE 03 (TPS03)
AT4G25470	AT4G25470.1	Encodes a member of the DREB subfamily A-1 of ERF/AP2 transcription factor family (CBF2). The protein contains one AP2 domain. There are six members in this subfamily, including CBF1, CBF2, and CBF3. This gene is involved in response to low temperature, abscisic acid, and circadian rhythm. Overexpressing this gene leads to increased freeze tolerance and induces the expression level of 85 cold-ind…	C-REPEAT/DRE BINDING FACTOR 2 (CBF2)
AT4G37990	AT4G37990.1	Encodes an aromatic alcohol:NADP+ oxidoreductase whose mRNA levels are increased in response to treatment with a variety of phytopathogenic bacteria. Though similar to mannitol dehydrogenases, this enzyme does not have mannitol dehydrogenase activity.	ELICITOR-ACTIVATED GENE 3-2 (ELI3-2)
AT5G59220	AT5G59220.1	highly ABA-induced PP2C gene 1 (HAI1); FUNCTIONS IN: protein serine/threonine phosphatase activity, catalytic activity; INVOLVED IN: response to water deprivation, response to abscisic acid stimulus; LOCATED IN: chloroplast; EXPRESSED IN: 18 plant structures; EXPRESSED DURING: 11 growth stages; CONTAINS InterPro DOMAIN/s: Protein phosphatase 2C-related (InterPro:IPR001932), Protein phosphatase 2C…	HIGHLY ABA-INDUCED PP2C GENE 1 (HAI1)
AT5G59320	AT5G59320.1	Predicted to encode a PR (pathogenesis-related) protein. Belongs to the lipid transfer protein (PR-14) family with the following members: At2g38540/LTP1, At2g38530/LTP2, At5g59320/LTP3, At5g59310/LTP4, At3g51600/LTP5, At3g08770/LTP6, At2g15050/LTP7, At2g18370/LTP8, At2g15325/LTP9, At5g01870/LTP10, At4g33355/LTP11, At3g51590/LTP12, At5g44265/LTP13, At5g62065/LTP14, At4g08530/LTP15.	LIPID TRANSFER PROTEIN 3 (LTP3)
AT5G59820	AT5G59820.1	Encodes a zinc finger protein involved in high light and cold acclimation. Overexpression of this putative transcription factor increases the expression level of 9 cold-responsive genes and represses the expression level of 15 cold-responsive genes, including CBF genes. Also, lines overexpressing this gene exhibits a small but reproducible increase in freeze tolerance. Because of the repression o…	RESPONSIVE TO HIGH LIGHT 41 (RHL41)

## Sheet: Table S5
Primers used in this study
Primers	Sequence	Annealing temp	Reference	Notes on control genes
FDH Forward	TTGGACTTGCTGTTGCCGA	60	Finnegan et al. 2007 [1]	RT-qPCR reference
FDH Reverse	TGGCTTGTCGTGATCCTTTGG			RT-qPCR reference
IGN5 A F	TCCCGAGAAGAGTAGAACAAATGCTAAAA	58	Wierzbicki et al. 2008 [2]
IGN5 A R	CTGAGGTATTCCATAGCCCCTGATCC
IGN5 B F	CGCAGCGGAATTGACATCCTATC	58	Wierzbicki et al. 2008 [2]
IGN5 B R	TCGGAAAGAGACTCTCCGCTAGAAA
IGN6 F	GGGACATCTATTGGGTTTAGGCTGGATG	58	Wierzbicki et al. 2008 [2]
IGN6 R	TTTGTAATTCTCAGTTCGGGTATCTGCTTG
IG/LINE F	CCTCCAGTAGGATGGGTCAAGT	60	Huettel et al. 2006 [3]
IG/LINE R	TACATGTGCCGTGTGAATTCCT
IG5 F	TCGCTTGAATCTAATACTTGTGTGC	60	Huettel et al. 2006 [3]
IG5 R	CGTAAGTGCTTTTCGGACATTACAA
IG1 F	TTGTATATTTCGTTTGAACTCTTGGA	60	Huettel et al. 2006 [3]
IG1 R	AAAACCGATCTAACAAATTACATCACA
Actin 2 389 F	GTTGGGATGAACCAGAAGGA	58	This study	Semi-quantitative RT-PCR reference
Actin 2 885 R	CTTACAATTTCCCGCTCTGC			Semi-quantitative RT-PCR reference
AGO4 2883 F	GTCGCCAACTCCATGTTCTTC	60	This study
Nos oligo R	ATCGCAAGACCGGCAACAG
Pho2 521 F	GAATGATTGTCAAGAGACCG	58	Franco-Zorrilla et al. 2007 [4]
Pho2 1152 R	AGTTTAGACGCCTTGATGAGAAACG
MYB65 1106 F	ACGTATGGCATGCATCCTACTTCTAAG	58	This study
MYB65 1433 R	TAACATTGGTCGTGCAAGTAGTTGAAC
RdDM repressed
AT1G33840 F	GGAGGGAGTACGGAGGAGGTTGA	58	This study
AT1G33840 R	TCGCGCATTTGGGCAAGAATGA
AT3G29639 F	GCGTCACAGGAATGGGGACACG	58	This study
AT3G29639 R	TGTCCCCCACAGACACAGAAACTCA
AT5G41830 F	GCTACGTAACCGTGTCTGTCCCA	58	This study
AT5G41830 R	ACCAAGACGAGCTTCAACAAGCG
AT3G29110 F	AGGCCGCTCACTTAGGGACGA	58	This study
AT3G29110 R	CGGGCACATCCCGTCTTCAGC
AT3G44700 F	ACCATCGTGAAGAAGCAAAGAGGGC	58	This study
AT3G44700 R	AGCTTCGGGACCGACCCTCC
AT3G44704 F	TGGCCGCCATGCACTCGG	58	This study
AT3G44704 R	ACGATATCGCCCTCTGCTGTCA
AT3G42800 F	TCGACGAATCTGACGGTCTCCA	58	This study
AT3G42800 R	TAGTGGTGCTGCTTCGGGCG
AT5G04230 F	CCTGGTCAGATCGAAGCCGCC	58	This study
AT5G04230 R	GCAGAGCGTAACCAAGAACATAC
AT1G28000 F	GGAACCCTAACGTCGCCGAAGC	58	This study
AT1G28000 R	CACTCTGAGACCTGGAGAGAGCGT
AT3G23970 F	ACGGCGTTTTAGGAGAACATTGTCG	58	This study
AT3G23970 R	AGAGCTGCCACGCCTCAGGAC
AT4G36700 F	TGGATGCCGTGGAATGGGACC	58	This study
AT4G36700 R	CCGAACCGGCACGTACCCTG
AT2G14610 F	CCAGGCACGAGGAGCCGTAG	58	This study
AT2G14610 R	CATGTTCACGGCGGACACGC
RdDM/AGO4 activated
AT3G60140 F	TACACGGCTCGCTTCGCTGC	58	This study
AT3G60140 R	AGCCCCTTTCTTCCCCAGGTCC
AT2G36490 F	AGCAGAAGGCGAAATGGTGGGA	58	This study
AT2G36490 R	GCCAACGACATGAAAGCCGAACTT
AT1G61120 F	TCCATCTTCGCAACATCTGGGGTGA	58	This study
AT1G61120 R	AGAGCAATGGTGTGTGCTGCGA
AT1G72900 F	AGGAGGCAAATCGGAGATGTCGCT	58	This study
AT1G72900 R	GTCATCTTCCCCTGAACAATCGCCG
AT1G76650 F	CTGATGAAGAAGCCGTAGCTGCTGT	58	This study
AT1G76650 R	AAACGCTCCCTTGAGCTCCATCTTC
AT2G47190 F	CACATCGCTCGTTCCTCTGGGC	58	This study
AT2G47190 R	GCGCAATCTTCGACCACCTATTGCC
AT3G06490 F	TTTCTCGTTGCGCCGGCCTC	58	This study
AT3G06490 R	TCTCGTTGTCCGTTCTTCCCGGT
AT3G15500 F	TCTCCAAGAGCTTGACCCGTTAGCC	58	This study
AT3G15500 R	AGAAGTCGTGACCGGCGGC
AT3G61190 F	TACGGCGCGTGTTCGTCCCA	58	This study
AT3G61190 R	CTCCGGTAACAGTCCGGCCAC
AT5G59320 F	TGGCCTTCCTGGAAAGTGCGG	58	This study
AT5G59320 R	AACGCCAAAACGACGACGTAAGC
AT5G59820 F	AGGAGGTCACCGTGCGAGTCA	58	This study
AT5G59820 R	ACCAGCAGCCCCACTCTCGT
AT3G44260 F	CCAAACCGAGATCTCAAACCGGACG	58	This study
AT3G44260 R	CACGCCGGGAAATTCTGTGTCCA
ChIP PCR primers
AT3G61190 Tile1F	ATATAGACAACATCACTTAGGAAGG	60	This study
AT3G61190 Tile1R	TTTATATCTTGATAATGAGCTGGCG
AT3G61190 Tile2F	CAATGATGACAAAAACATTGGA	60	This study
AT3G61190 Tile2R	ATTTTTACGACGGCGAAAGTC
AT3G61190 Tile3F	TGCCCATCAATGGTAATGA	60	This study
AT3G61190 Tile3R	CCTTCCCATGAAATCATTCGT
AT3G61190 Tile4F	AGAGATTACGGCGCGTGTT	60	This study
AT3G61190 Tile4R	GACCCCAAACCGGAACTC
AT3G61190 Tile5F	CCCAATTTGGAATTGAGGA	60	This study
AT3G61190 Tile5R	CATCGTCGAACAAATTTGACTT
AT3G61190 Tile6F	GCGGTATAAAATTGTCACAGCA	60	This study
AT3G61190 Tile6R	AAGAAGAAGGATTTTCCTCAAGT
AT3G61190 TSS-F	ACCAACAAATAAACATTAAACCC		This study
AT3G61190 TSS-R	GTCTCCGGTTTAGCTTAAGC
AT3G61190 UPS-F	ATCGTGATTCGCGAGATTCG
AT3G61190 UPS-R	AATTATAAGTGGTCATAAATTCTC
AT5G59820 Tile1F	ACACAAACCACAAGAGGATCA	60	This study
AT5G59820 Tile1R	TGACATCCACCGTCGACTT
AT5G59820 Tile2F	CCGTGCGAGTCACAAGAAG	60	This study
AT5G59820 Tile2R	CCAAAGCTTGTCCCATCG
AT5G59820 Tile3F	AACGAGAGTGGGGCTGCT	60	This study
AT5G59820 Tile3R	GCCACTCTCTTCCCACTGC
AT5G59820 Tile4F	CATACATCCGCAGATTTAGGAA	60	This study
AT5G59820 Tile4R	GATAATCTCATAACAAATCTCCAATGC
AT5G59820 TSS-F	ATCATCACAACTACTATCACAC		This study
AT5G59820 TSS-R	CACCGTCGACTTGATCTCC
AT5G59820 UPS-F	TAGAAGCATTTCAAACGGAATC		This study
AT5G59820 UPS-R	AGTTTGATGCATTCCCCACG
AT1G76650 Tile1F	TTAGTCCCGGACCGAGAAAG	60	This study
AT1G76650 Tile1R	AAGAGCACTGAAATGTGATTATTTT
AT1G76650 Tile2F	TTTTTAACGGTGGGCGCTTG	60	This study
AT1G76650 Tile2R	TGCCTTGGTTTGCAGGAGAT
AT1G76650 Tile3F	CTCATGAAGAATAATACTCAACCTCA	60	This study
AT1G76650 Tile3R	TGTTCTTGTCCTCACCATTGC
AT1G76650 Tile4F	TCTCACCAGAAGAGCTTCAAAA	60	This study
AT1G76650 Tile4R	CATCCCATCTCCGTCCGTA
AT1G76650 Tile5F	GAGCTCAAGGGAGCGTTT	60	This study
AT1G76650 Tile5R	CAGCATTGAGATCAAAAGCACT
AT1G76650 TSS-F	ATTTCTCATTCACTTTTCATTTC		This study
AT1G76650 TSS-R	CTTTGGTGATAGTTTCCGGC
AT1G76650 UPS-F	CTAAAATCAAGTGAAGTATCATC		This study
AT1G76650 UPS-R	CTATGTGTACGAATATCATTGG
AT1G72900 Tile1F	CACTCGCCGCAAGTTCAT	60	This study
AT1G72900 Tile1R	TGAGCTCCGGAGAAATCATC
AT1G72900 Tile2F	GATTCGAGATTTGCCGTCGT	60	This study
AT1G72900 Tile2R	CAGCGACATCTCCGATTTG
AT1G72900 Tile3F	AATGGAGGCAAGCGTTGG	60	This study
AT1G72900 Tile3R	GGTTCCTCCCATTGCTTATTCT
AT1G72900 Tile4F	TTTGGGCAAGAGGAGGAAG	60	This study
AT1G72900 Tile4R	CCCTGACAAATCCGTTTCAC
AT1G72900 Tile5F	GTGGCAGACGACGTCGATAA	60	This study
AT1G72900 Tile5R	TCAACAACTGCTTATCTTTTGTAGTGA
AT1G72900 Tile6F	CTTCCGATCATTGGCCTTT	60	This study
AT1G72900 Tile6R	GCTAAAACATTCCGTGGCAAA
AT1G72900 TSS-F	AAAATGTCTTCTGCTACTGCG		This study
AT1G72900 TSS-R	AAGGTTCGAATGTCCCTTCC
AT1G72900 UPS-F	CTTTGTTGTGTGATAGAGGTC		This study
AT1G72900 UPS-R	AGTTAATATTCCTGAATCTAACC
AT4G01850 F	GACGGAGAAGAAGAGCGAAA	60	Finnegan et al. 2007 [1]
AT4G01850 R	TGAAGTCCAAAAGCAAAAACC
AT3G26790 F	ACTTTTGCTACACTTGTTCACCA	60	Helliwell et al 2011 [5]
AT3G26790 R	CGCAACAAGATCTAATGCCACT
Act7 TSS-F	GAGTGAGAAAAATCGTAGAG		This study	Control for ChIP
Act7 TSS-R	TCGAGAAGCAGCGAGAGAG			Control for ChIP
Act7-F1 (genebody)	ATCACACTTTCTACAACGAGC		This study	Control for ChIP
Act7-R1 (genebody)	CATGATCTGAGTCATCTTCTC			Control for ChIP
Act8 TSS-F	ACTCGGTTTATTTCTTCTCCC		This study	Control for ChIP
Act8 TSS-R	ACGATGAAGATCTGGCTCAC			Control for ChIP
Act8-F1 (genebody)	CTTTACGCCAGTGGTCGTAC		This study	Control for ChIP
Act8-R1 (genebody)	AAGAAAATCATTTCACTGTGATC			Control for ChIP
Cuflinks ncRNA primers
CUFF.4772 F	AGAAGTAAACAAAAAAAAAGAG	52	This study
CUFF.4772 R	TTCAAATCTACCACATTTAC
CUFF.9053 F	GTACTCTTCTCCTTCTGTGTTACAC	52	This study
CUFF.9053 R	TCCGTACATCATCTTCCACCTCAC
CUFF.5107 F	TACCCCTAATTTAACCAAC	53	This study
CUFF.5107 R	TCAAACCTAGAAGTTATAGAGACG
CUFF.705 F	GAAAATAGAAGTAAGAGACATTAAG	55	This study
CUFF.705 R	ATTTTGTGTATTATTCACAATTTTGTC
CUFF.12798 F	GATAGACATGTATCTTAGCGCCTC	58	This study
CUFF.12798 R	TAATAACAACTGTTTTTTCTTCAACTC
CUFF.11036 F	TCATCAGATATTGTTTTCCGTG	55	This study
CUFF.11036 R	GTAATCTTCGCCTCGGCCAG
CUFF.8507 F	GAAGAAGACGAAGACGACAG	56	This study
CUFF.8507 R	GTTATTTAGAAAAACAAACTGTTTTAG
CUFF.12078 F	AACAAAAAAGGAAGGAAACCGTG	56	This study
CUFF.12078 R	CTTCAGATTGTTGAAAGGAAGAAGAC
CUFF.12546 F	CGAATTCAGTCAAATAAAGCAG	55	This study
CUFF.12546 R	GAATTCTCCATAGATCCGAAAATC
CUFF.4887 F	AACATGGAAGGGAACCGTG	58	This study
CUFF.4887 R	CAGATTTTCTTCAGATTGTTGAAAG
Bisulphite PCR primers
CUFF.5107 BS F1:	ATTYYTTTAGAGGYATTTATGAG	50	This study
CUFF.5107 BS R1:	ARATCRAATTRTTTAARAAACTTCTC
CUFF.5107 BS F2:	GAGAGGAYAYTTTTTYYATTATTTG	56	This study
CUFF.5107 BS R2:	ATTTATTTRCARAATCRRTACCAC
CUFF.705 BS F1:	ATTTTTTTTATTAGAATAGAATAGAAAG	50	This study
CUFF.705 BS R1:	ARTARRRAAATTTRCAAATCTAACAC
CUFF.705 BS F2:	ATTAGAATAGAATAGAAAGTAYG	56	This study
CUFF.705 BS R2:	CAAAACAAAAAARARATCATATTCTC
psaA-F	ATGATGTTGTTAGAATTTYATATAGG	58	Finn et al. 2011 [6]	Control for bisulfite conversion
psaA-R	CATCATTTARCTATCRCAATTCTTT	59	Finn et al. 2011 [6]	Control for bisulfite conversion
5'RACE primers
SAM LongRACE PCR1	GCCATTAGCCACCACACTCT	55	This study	Control for RACE
SAM LongRACE PCR2	GCCTCACGATGTAAGCTCCA	60		Control for RACE
SAM ShortRACE PCR1	GAGCAATGTCTGGGCTCTGT	55	This study	Control for RACE
SAM ShortRACE PCR2	TCCAATGGAACGGCAAGTGT	60		Control for RACE
AT5G59820 RACE PCR1	TCTCATAACAAATCTCCAATGCT	55	This study
AT5G59820 RACE PCR 2	TAACAAATCTCCAATGCTACAAGT	60
AT1G76650 RACE PCR 1	TCAGCATTGAGATCAAAAGCACT	55	This study
AT1G76650 RACE PCR 2	TCAGTGGTTCTTGATTCTCCTAGC	60
AT1G72900 RACE PCR1	TACAAAGCCCACTCGAACGC	55	This study
AT1G72900 RACE PCR 2	ACTCGAACGCAGCAGAAATG	60
1	Finnegan EJ, Dennis ES: Vernalization-induced trimethylation of histone H3 lysine 27 at FLC is not maintained in mitotically quiescent cells. Curr Biol 2007, 17:1978-1983.
2	Wierzbicki AT, Haag JR, Pikaard CS: Noncoding transcription by RNA polymerase Pol IVb/Pol V mediates transcriptional silencing of overlapping and adjacent genes. Cell 2008, 135:635-648.
3	Huettel B, Kanno T, Daxinger L, Aufsatz W, Matzke AJ, Matzke M: Endogenous targets of RNA-directed DNA methylation and Pol IV in Arabidopsis. EMBO J 2006, 25:2828-2836.
4	Franco-Zorrilla JM, Valli A, Todesco M, Mateos I, Puga MI, Rubio-Somoza I, Leyva A, Weigel D, Garcia JA, Paz-Ares J: Target mimicry provides a new mechanism for regulation of microRNA activity. Nat Genet 2007, 39:1033-1037.
5	Helliwell CA, Robertson M, Finnegan EJ, Buzas DM, Dennis ES: Vernalization-repression of Arabidopsis FLC requires promoter sequences but not antisense transcripts. PLoS One 2011, 6:e21513.
6	Finn TE, Wang L, Smolilo D, Smith NA, White R, Chaudhury A, Dennis ES and Wang MB: Transgene expression and transgene-induced silencing in diploid and autotetraploid Arabidopsis. Genetics 2011, 187:409-423.
